# Supplementary material for: Bis(4-acet­oxy-N,N-di­methyl­tryptammonium) fumarate: a new crystalline form of psilacetin, an alternative to psilocybin as a psilocin prodrug
Source: Acta Crystallogr E Crystallogr Commun. 2019 May 31;75(Pt 6):900–2. doi: 10.1107/S2056989019007370 (PMC6658936; doi:10.1107/S2056989019007370)
Supplement: Supplementary file 1 [file e-75-00900-sup1.cif]

##############################################################################
#                                                                            #
# This CIF contains the data in a paper accepted for publication in          #
# Acta Crystallographica Section E. It conforms to the requirements of       #
# Notes for Authors for Acta Crystallographica Section E, and has been       #
# peer reviewed under the auspices of the IUCr Commission on Journals.       #
#                                                                            #
# Full details of the Crystallographic Information File format               #
# are given in the paper "The Crystallographic Information File (CIF):       #
# a New Standard Archive File for Crystallography" by S. R. Hall, F. H.      #
# Allen and I. D. Brown [Acta Cryst. (1991), A47, 655-685].                  #
#                                                                            #
# The current version of the core CIF dictionary is obtainable from          #
# ftp://ftp.iucr.org/pub/cif_core.dic.                                       #
#                                                                            #
# Software is freely available for graphical display of the structure(s)     #
# in this CIF. For information consult the CIF software page                 #
# http://www.iucr.org/resources/cif/software.                                #
#                                                                            #
# This file may be used for bona fide research purposes within the           #
# scientific community so long as proper attribution is given to the journal # 
# article from which it was obtained.                                        #
#                                                                            #
##############################################################################
data_I
_database_code_depnum_ccdc_archive 'CCDC 1917404'
_audit_creation_method
;
Olex2 1.2
(compiled 2018.05.29 svn.r3508 for OlexSys, GUI svn.r5506)
;
_journal_date_recd_electronic     2019-04-24
_journal_date_accepted     2019-05-20
_journal_name_full     'Acta Crystallographica, Section E'
_journal_year     2019
_journal_volume     75
_journal_issue      6
_journal_page_first     900
_journal_page_last     902
_journal_paper_category     GO
_journal_paper_doi     10.1107/S2056989019007370
_journal_coeditor_code     FF2159
_publ_contact_author_name     'Andrew R. Chadeayne'
_publ_contact_author_address
;
CaamTech, LLC
58 East Sunset Way, Suite 209
Issaquah, WA 98027
USA
;
_publ_contact_author_email     andrew@caam.tech
_publ_contact_author_fax     ?
_publ_contact_author_phone     ?
_publ_section_title
;
Bis(4-acetoxy-<i>N</i>,<i>N</i>-dimethyltryptammonium) fumarate: a new
crystalline form of psilacetin, an alternative to psilocybin as a psilocin
prodrug
;
_publ_section_title_footnote     .
loop_
    _publ_author_name
    _publ_author_footnote
    _publ_author_address
    'Chadeayne, Andrew R.' .
;
CaamTech, LLC
58 East Sunset Way, Suite 209
Issaquah, WA 98027,
USA
;
    'Golen, James A.' .
;
Department of Chemistry and Biochemistry
University of Massachusetts Dartmouth
285 Old Westport Road
North Dartmouth, MA 02747,
USA
;
    'Manke, David R.' .
;
Department of Chemistry and Biochemistry
University of Massachusetts Dartmouth
285 Old Westport Road
North Dartmouth, MA 02747,
USA
;
_publ_section_synopsis
;
The title compound has a single protonated psilacetin cation and one half of a
fumarate dianion in the asymmetric unit. The ions are held together through
N---H...O hydrogen bonds in infinite one-dimensional chains along [111].
;
_chemical_name_systematic
;
Bis{2-[4-(acetyloxy)-1<i>H</i>-indol-3-yl]ethan-1-aminium} but-2-enedioate
;
_chemical_name_common
;
Bis(4-acetoxy-<i>N</i>,<i>N</i>-dimethyltryptammonium) fumarate
;
_chemical_formula_moiety     '2C14 H19 N2 O2 +, (C4 H2 O4 2-)'
_chemical_formula_sum     'C32 H40 N4 O8'
_chemical_formula_iupac     '2C14 H19 N2 O2 +, C4 H2 O4 2-'
_chemical_formula_weight     608.68
_chemical_melting_point     ?
_space_group_crystal_system     triclinic
_space_group_name_H-M_alt     'P -1'
_space_group_name_Hall     '-P 1'
loop_
    _space_group_symop_operation_xyz
    'x, y, z'
    '-x, -y, -z'
_cell_length_a     8.3965(13)
_cell_length_b     8.9879(14)
_cell_length_c     12.0126(16)
_cell_angle_alpha     101.730(5)
_cell_angle_beta     100.818(5)
_cell_angle_gamma     112.463(5)
_cell_volume     784.2(2)
_cell_formula_units_Z     1
_cell_measurement_reflns_used     6407
_cell_measurement_theta_min     3.34
_cell_measurement_theta_max     25.09
_cell_measurement_temperature     200(2)
_exptl_crystal_description     'BLOCK'
_exptl_crystal_colour     colourless
_exptl_crystal_size_max     0.19
_exptl_crystal_size_mid     0.155
_exptl_crystal_size_min     0.13
_exptl_crystal_density_diffrn     1.289
_exptl_crystal_density_meas     ?
_exptl_crystal_density_method     ?
_exptl_crystal_F_000     324
_exptl_absorpt_coefficient_mu     0.093
_exptl_absorpt_correction_type     multi-scan
_exptl_absorpt_process_details
;
(SADABS; Bruker, 2016)
;
_exptl_absorpt_correction_T_min     0.7135
_exptl_absorpt_correction_T_max     0.7452
_diffrn_ambient_temperature     200.0
_diffrn_source     ?
_diffrn_radiation_type     MoK\a
_diffrn_radiation_wavelength     0.71073
_diffrn_measurement_device_type     'Bruker D8 Venture CMOS'
_diffrn_measurement_method     '\f and \w scans'
_diffrn_detector_area_resol_mean     ?
_diffrn_reflns_number     21581
_diffrn_reflns_av_R_equivalents     0.0560
_diffrn_reflns_av_unetI/netI     0.0328
_diffrn_reflns_theta_min     3.343
_diffrn_reflns_theta_max     25.411
_diffrn_reflns_theta_full     25.000
_diffrn_measured_fraction_theta_max     0.996
_diffrn_measured_fraction_theta_full     0.998
_diffrn_reflns_limit_h_min     -10
_diffrn_reflns_limit_h_max     10
_diffrn_reflns_limit_k_min     -10
_diffrn_reflns_limit_k_max     10
_diffrn_reflns_limit_l_min     -14
_diffrn_reflns_limit_l_max     14
_diffrn_standards_number     0
_refine_special_details     ?
_reflns_number_total     2877
_reflns_number_gt     2087
_reflns_threshold_expression     'I > 2\s(I)'
_refine_ls_structure_factor_coef     Fsqd
_refine_ls_matrix_type     full
_refine_ls_R_factor_all     0.0736
_refine_ls_R_factor_gt     0.0452
_refine_ls_wR_factor_gt     0.0954
_refine_ls_wR_factor_ref     0.1095
_refine_ls_goodness_of_fit_ref     1.033
_refine_ls_restrained_S_all     1.033
_refine_ls_number_reflns     2877
_refine_ls_number_parameters     210
_refine_ls_number_restraints     0
_refine_ls_hydrogen_treatment     mixed
_refine_ls_weighting_scheme     calc
_refine_ls_weighting_details
              'w=1/[\s^2^(Fo^2^)+(0.0387P)^2^+0.3852P] where P=(Fo^2^+2Fc^2^)/3'
_atom_sites_solution_hydrogens     mixed
_atom_sites_solution_primary     ?
_atom_sites_solution_secondary     ?
_refine_ls_shift/su_max     0.000
_refine_ls_shift/su_mean     0.000
_refine_diff_density_max     0.258
_refine_diff_density_min     -0.203
_refine_ls_extinction_method
;
SHELXL97 (Sheldrick, 2008)
;
_refine_ls_extinction_coef     0.050(4)
_refine_ls_extinction_expression
                                  'Fc^*^=kFc[1+0.001xFc^2^\l^3^/sin(2\q)]^-1/4^'
loop_
    _atom_type_symbol
    _atom_type_description
    _atom_type_scat_dispersion_real
    _atom_type_scat_dispersion_imag
    _atom_type_scat_source
    'C' 'C' 0.0033 0.0016
                         'International Tables Vol C Tables 4.2.6.8 and 6.1.1.4'
    'H' 'H' 0.0000 0.0000
                         'International Tables Vol C Tables 4.2.6.8 and 6.1.1.4'
    'N' 'N' 0.0061 0.0033
                         'International Tables Vol C Tables 4.2.6.8 and 6.1.1.4'
    'O' 'O' 0.0106 0.0060
                         'International Tables Vol C Tables 4.2.6.8 and 6.1.1.4'
_computing_data_collection
;
<i>APEX3</i> (Bruker, 2016)
;
_computing_cell_refinement
;
SAINT (Bruker, 2016)
;
_computing_data_reduction
;
SAINT (Bruker, 2016)
;
_computing_structure_solution
;
SHELXT2014 (Sheldrick, 2015)
;
_computing_structure_refinement
;
SHELXL97 (Sheldrick, 2008)
;
_computing_molecular_graphics
;
<i>OLEX2</i> (Dolomanov <i>et al.</i>,  2009)
;
_computing_publication_material
;
<i>OLEX2</i> (Dolomanov <i>et al.</i>,  2009)
;
loop_
    _atom_site_type_symbol
    _atom_site_label
    _atom_site_fract_x
    _atom_site_fract_y
    _atom_site_fract_z
    _atom_site_U_iso_or_equiv
    _atom_site_adp_type
    _atom_site_calc_flag
    _atom_site_occupancy
    _atom_site_disorder_assembly
    _atom_site_disorder_group
    O O1 0.0322(2) 0.33780(19) 0.50722(14) 0.0539(4) Uani d 1 . .
    O O2 0.30616(18) 0.46535(16) 0.48485(12) 0.0413(4) Uani d 1 . .
    O O3 0.6497(2) 0.3361(2) 1.04226(12) 0.0597(5) Uani d 1 . .
    O O4 0.69101(17) 0.29711(17) 0.86294(11) 0.0386(4) Uani d 1 . .
    N N1 0.2368(2) -0.0732(2) 0.29315(15) 0.0412(4) Uani d 1 . .
    N N2 0.3416(2) 0.1243(2) 0.79890(13) 0.0375(4) Uani d 1 . .
    C C1 0.2567(4) 0.5920(3) 0.6569(2) 0.0578(6) Uani d 1 . .
    H H1A 0.3818 0.6670 0.6650 0.087 Uiso calc 0.5 . .
    H H1B 0.1847 0.6558 0.6561 0.087 Uiso calc 0.5 . .
    H H1C 0.2531 0.5457 0.7240 0.087 Uiso calc 0.5 . .
    H H1D 0.1646 0.5787 0.6984 0.087 Uiso calc 0.5 . .
    H H1E 0.3617 0.5899 0.7073 0.087 Uiso calc 0.5 . .
    H H1F 0.2933 0.7000 0.6394 0.087 Uiso calc 0.5 . .
    C C2 0.1817(3) 0.4512(3) 0.54365(18) 0.0406(5) Uani d 1 . .
    C C3 0.2616(3) 0.3380(2) 0.37872(17) 0.0367(5) Uani d 1 . .
    C C4 0.2330(3) 0.3748(3) 0.27365(19) 0.0482(6) Uani d 1 . .
    H H4 0.2329 0.4804 0.2735 0.058 Uiso calc 1 . .
    C C5 0.2040(3) 0.2580(3) 0.1667(2) 0.0572(7) Uani d 1 . .
    H H5 0.1839 0.2852 0.0945 0.069 Uiso calc 1 . .
    C C6 0.2041(3) 0.1050(3) 0.16395(18) 0.0491(6) Uani d 1 . .
    H H6 0.1855 0.0261 0.0912 0.059 Uiso calc 1 . .
    C C7 0.2325(2) 0.0689(3) 0.27162(16) 0.0361(5) Uani d 1 . .
    C C8 0.2611(2) 0.1833(2) 0.38128(15) 0.0324(4) Uani d 1 . .
    C C9 0.2860(3) 0.1039(2) 0.47124(16) 0.0378(5) Uani d 1 . .
    C C10 0.2697(3) -0.0505(3) 0.41319(17) 0.0428(5) Uani d 1 . .
    H H10 0.2796 -0.1313 0.4506 0.051 Uiso calc 1 . .
    C C11 0.3232(4) 0.1765(3) 0.60302(17) 0.0552(7) Uani d 1 . .
    H H11A 0.4523 0.2569 0.6377 0.066 Uiso calc 1 . .
    H H11B 0.2518 0.2408 0.6160 0.066 Uiso calc 1 . .
    C C12 0.2802(3) 0.0483(3) 0.66691(16) 0.0446(6) Uani d 1 . .
    H H12A 0.3380 -0.0264 0.6453 0.054 Uiso calc 1 . .
    H H12B 0.1482 -0.0222 0.6407 0.054 Uiso calc 1 . .
    C C13 0.3087(4) -0.0104(3) 0.8580(2) 0.0623(7) Uani d 1 . .
    H H13A 0.3654 -0.0819 0.8298 0.094 Uiso calc 1 . .
    H H13B 0.1786 -0.0794 0.8389 0.094 Uiso calc 1 . .
    H H13C 0.3603 0.0415 0.9443 0.094 Uiso calc 1 . .
    C C14 0.2660(3) 0.2400(4) 0.84318(19) 0.0610(7) Uani d 1 . .
    H H14A 0.3073 0.2793 0.9303 0.092 Uiso calc 1 . .
    H H14B 0.1341 0.1804 0.8159 0.092 Uiso calc 1 . .
    H H14C 0.3063 0.3371 0.8128 0.092 Uiso calc 1 . .
    C C15 0.9426(3) 0.4767(2) 1.03029(16) 0.0346(5) Uani d 1 . .
    H H15 0.9873 0.5193 1.1146 0.042 Uiso calc 1 . .
    C C16 0.7463(3) 0.3612(2) 0.97637(16) 0.0340(5) Uani d 1 . .
    H H1 0.240(3) -0.159(3) 0.242(2) 0.055(7) Uiso d 1 . .
    H H2 0.475(3) 0.191(3) 0.8236(18) 0.048(6) Uiso d 1 . .
loop_
    _atom_site_aniso_label
    _atom_site_aniso_U_11
    _atom_site_aniso_U_22
    _atom_site_aniso_U_33
    _atom_site_aniso_U_12
    _atom_site_aniso_U_13
    _atom_site_aniso_U_23
    O1 0.0506(10) 0.0427(9) 0.0626(10) 0.0148(8) 0.0223(8) 0.0098(8)
    O2 0.0381(8) 0.0330(8) 0.0418(8) 0.0099(6) 0.0069(6) 0.0048(6)
    O3 0.0445(9) 0.0788(12) 0.0310(8) 0.0068(8) 0.0124(7) 0.0053(8)
    O4 0.0332(8) 0.0447(8) 0.0248(7) 0.0120(6) 0.0032(6) -0.0008(6)
    N1 0.0449(11) 0.0422(11) 0.0307(9) 0.0198(9) 0.0081(8) 0.0003(8)
    N2 0.0323(9) 0.0398(10) 0.0267(8) 0.0065(8) 0.0070(7) 0.0022(7)
    C1 0.0716(17) 0.0518(14) 0.0449(13) 0.0323(13) 0.0071(12) 0.0028(11)
    C2 0.0472(13) 0.0356(12) 0.0406(12) 0.0208(11) 0.0097(10) 0.0125(9)
    C3 0.0318(11) 0.0356(11) 0.0347(11) 0.0086(9) 0.0082(8) 0.0083(9)
    C4 0.0514(14) 0.0464(13) 0.0463(13) 0.0165(11) 0.0143(10) 0.0230(11)
    C5 0.0671(16) 0.0699(17) 0.0386(13) 0.0257(13) 0.0204(11) 0.0283(12)
    C6 0.0501(13) 0.0634(16) 0.0291(11) 0.0189(12) 0.0169(10) 0.0114(10)
    C7 0.0287(10) 0.0423(12) 0.0308(10) 0.0106(9) 0.0097(8) 0.0070(9)
    C8 0.0254(10) 0.0364(11) 0.0270(9) 0.0082(8) 0.0050(7) 0.0055(8)
    C9 0.0436(12) 0.0359(11) 0.0269(10) 0.0170(9) 0.0019(8) 0.0036(8)
    C10 0.0511(13) 0.0416(12) 0.0306(11) 0.0217(10) 0.0034(9) 0.0055(9)
    C11 0.0909(19) 0.0408(13) 0.0269(11) 0.0334(13) -0.0004(11) 0.0031(9)
    C12 0.0386(12) 0.0459(13) 0.0265(10) 0.0036(10) 0.0053(9) -0.0018(9)
    C13 0.0717(17) 0.0533(15) 0.0392(12) 0.0026(13) 0.0183(12) 0.0149(11)
    C14 0.0548(15) 0.091(2) 0.0379(12) 0.0421(14) 0.0129(11) 0.0014(12)
    C15 0.0373(11) 0.0371(11) 0.0228(9) 0.0151(9) 0.0025(7) 0.0037(8)
    C16 0.0372(11) 0.0350(11) 0.0267(10) 0.0159(9) 0.0065(8) 0.0056(8)
_geom_special_details
;
 All esds (except the esd in the dihedral angle between two l.s. planes)
 are estimated using the full covariance matrix.  The cell esds are taken
 into account individually in the estimation of esds in distances, angles
 and torsion angles; correlations between esds in cell parameters are only
 used when they are defined by crystal symmetry.  An approximate (isotropic)
 treatment of cell esds is used for estimating esds involving l.s. planes.
;
loop_
    _geom_bond_atom_site_label_1
    _geom_bond_atom_site_label_2
    _geom_bond_site_symmetry_2
    _geom_bond_distance
    _geom_bond_publ_flag
    O1 C2 . 1.200(2) ?
    O2 C2 . 1.349(2) ?
    O2 C3 . 1.405(2) ?
    O3 C16 . 1.228(2) ?
    O4 C16 . 1.282(2) ?
    N1 C7 . 1.365(3) ?
    N1 C10 . 1.373(3) ?
    N1 H1 . 0.90(2) ?
    N2 C12 . 1.493(2) ?
    N2 C13 . 1.488(3) ?
    N2 C14 . 1.475(3) ?
    N2 H2 . 0.99(2) ?
    C1 H1A . 0.9800 ?
    C1 H1B . 0.9800 ?
    C1 H1C . 0.9800 ?
    C1 H1D . 0.9800 ?
    C1 H1E . 0.9800 ?
    C1 H1F . 0.9800 ?
    C1 C2 . 1.489(3) ?
    C3 C4 . 1.370(3) ?
    C3 C8 . 1.396(3) ?
    C4 H4 . 0.9500 ?
    C4 C5 . 1.397(3) ?
    C5 H5 . 0.9500 ?
    C5 C6 . 1.369(3) ?
    C6 H6 . 0.9500 ?
    C6 C7 . 1.396(3) ?
    C7 C8 . 1.412(3) ?
    C8 C9 . 1.437(3) ?
    C9 C10 . 1.362(3) ?
    C9 C11 . 1.506(3) ?
    C10 H10 . 0.9500 ?
    C11 H11A . 0.9900 ?
    C11 H11B . 0.9900 ?
    C11 C12 . 1.480(3) ?
    C12 H12A . 0.9900 ?
    C12 H12B . 0.9900 ?
    C13 H13A . 0.9800 ?
    C13 H13B . 0.9800 ?
    C13 H13C . 0.9800 ?
    C14 H14A . 0.9800 ?
    C14 H14B . 0.9800 ?
    C14 H14C . 0.9800 ?
    C15 C15 2_767 1.309(4) ?
    C15 H15 . 0.9500 ?
    C15 C16 . 1.494(3) ?
loop_
    _geom_angle_atom_site_label_1
    _geom_angle_atom_site_label_2
    _geom_angle_atom_site_label_3
    _geom_angle_site_symmetry_1
    _geom_angle_site_symmetry_3
    _geom_angle
    _geom_angle_publ_flag
    C2 O2 C3 . . 118.62(15) ?
    C7 N1 C10 . . 108.50(17) ?
    C7 N1 H1 . . 126.7(15) ?
    C10 N1 H1 . . 123.8(15) ?
    C12 N2 H2 . . 107.7(12) ?
    C13 N2 C12 . . 110.37(16) ?
    C13 N2 H2 . . 105.4(12) ?
    C14 N2 C12 . . 114.55(17) ?
    C14 N2 C13 . . 111.26(18) ?
    C14 N2 H2 . . 107.1(12) ?
    H1A C1 H1B . . 109.5 ?
    H1A C1 H1C . . 109.5 ?
    H1A C1 H1D . . 141.1 ?
    H1A C1 H1E . . 56.3 ?
    H1A C1 H1F . . 56.3 ?
    H1B C1 H1C . . 109.5 ?
    H1B C1 H1D . . 56.3 ?
    H1B C1 H1E . . 141.1 ?
    H1B C1 H1F . . 56.3 ?
    H1C C1 H1D . . 56.3 ?
    H1C C1 H1E . . 56.3 ?
    H1C C1 H1F . . 141.1 ?
    H1D C1 H1E . . 109.5 ?
    H1D C1 H1F . . 109.5 ?
    H1E C1 H1F . . 109.5 ?
    C2 C1 H1A . . 109.5 ?
    C2 C1 H1B . . 109.5 ?
    C2 C1 H1C . . 109.5 ?
    C2 C1 H1D . . 109.5 ?
    C2 C1 H1E . . 109.5 ?
    C2 C1 H1F . . 109.5 ?
    O1 C2 O2 . . 122.94(19) ?
    O1 C2 C1 . . 126.3(2) ?
    O2 C2 C1 . . 110.81(19) ?
    C4 C3 O2 . . 118.17(19) ?
    C4 C3 C8 . . 120.95(19) ?
    C8 C3 O2 . . 120.68(17) ?
    C3 C4 H4 . . 119.8 ?
    C3 C4 C5 . . 120.4(2) ?
    C5 C4 H4 . . 119.8 ?
    C4 C5 H5 . . 119.4 ?
    C6 C5 C4 . . 121.2(2) ?
    C6 C5 H5 . . 119.4 ?
    C5 C6 H6 . . 121.1 ?
    C5 C6 C7 . . 117.8(2) ?
    C7 C6 H6 . . 121.1 ?
    N1 C7 C6 . . 129.45(19) ?
    N1 C7 C8 . . 107.93(17) ?
    C6 C7 C8 . . 122.6(2) ?
    C3 C8 C7 . . 117.04(17) ?
    C3 C8 C9 . . 136.10(17) ?
    C7 C8 C9 . . 106.85(17) ?
    C8 C9 C11 . . 127.06(18) ?
    C10 C9 C8 . . 106.02(16) ?
    C10 C9 C11 . . 126.91(18) ?
    N1 C10 H10 . . 124.7 ?
    C9 C10 N1 . . 110.70(19) ?
    C9 C10 H10 . . 124.7 ?
    C9 C11 H11A . . 108.7 ?
    C9 C11 H11B . . 108.7 ?
    H11A C11 H11B . . 107.6 ?
    C12 C11 C9 . . 114.06(17) ?
    C12 C11 H11A . . 108.7 ?
    C12 C11 H11B . . 108.7 ?
    N2 C12 H12A . . 109.0 ?
    N2 C12 H12B . . 109.0 ?
    C11 C12 N2 . . 112.99(16) ?
    C11 C12 H12A . . 109.0 ?
    C11 C12 H12B . . 109.0 ?
    H12A C12 H12B . . 107.8 ?
    N2 C13 H13A . . 109.5 ?
    N2 C13 H13B . . 109.5 ?
    N2 C13 H13C . . 109.5 ?
    H13A C13 H13B . . 109.5 ?
    H13A C13 H13C . . 109.5 ?
    H13B C13 H13C . . 109.5 ?
    N2 C14 H14A . . 109.5 ?
    N2 C14 H14B . . 109.5 ?
    N2 C14 H14C . . 109.5 ?
    H14A C14 H14B . . 109.5 ?
    H14A C14 H14C . . 109.5 ?
    H14B C14 H14C . . 109.5 ?
    C15 C15 H15 2_767 . 117.7 ?
    C15 C15 C16 2_767 . 124.7(2) ?
    C16 C15 H15 . . 117.7 ?
    O3 C16 O4 . . 124.80(18) ?
    O3 C16 C15 . . 118.60(16) ?
    O4 C16 C15 . . 116.59(16) ?
loop_
    _geom_torsion_atom_site_label_1
    _geom_torsion_atom_site_label_2
    _geom_torsion_atom_site_label_3
    _geom_torsion_atom_site_label_4
    _geom_torsion_site_symmetry_1
    _geom_torsion_site_symmetry_2
    _geom_torsion_site_symmetry_3
    _geom_torsion_site_symmetry_4
    _geom_torsion
    _geom_torsion_publ_flag
    O2 C3 C4 C5 . . . . 174.36(19) ?
    O2 C3 C8 C7 . . . . -173.84(16) ?
    O2 C3 C8 C9 . . . . 4.9(3) ?
    N1 C7 C8 C3 . . . . -179.97(16) ?
    N1 C7 C8 C9 . . . . 1.0(2) ?
    C2 O2 C3 C4 . . . . 107.9(2) ?
    C2 O2 C3 C8 . . . . -77.2(2) ?
    C3 O2 C2 O1 . . . . -2.8(3) ?
    C3 O2 C2 C1 . . . . 176.73(17) ?
    C3 C4 C5 C6 . . . . -0.3(4) ?
    C3 C8 C9 C10 . . . . -179.5(2) ?
    C3 C8 C9 C11 . . . . 0.3(4) ?
    C4 C3 C8 C7 . . . . 0.9(3) ?
    C4 C3 C8 C9 . . . . 179.6(2) ?
    C4 C5 C6 C7 . . . . 0.6(3) ?
    C5 C6 C7 N1 . . . . 179.1(2) ?
    C5 C6 C7 C8 . . . . -0.2(3) ?
    C6 C7 C8 C3 . . . . -0.6(3) ?
    C6 C7 C8 C9 . . . . -179.64(19) ?
    C7 N1 C10 C9 . . . . 0.4(2) ?
    C7 C8 C9 C10 . . . . -0.7(2) ?
    C7 C8 C9 C11 . . . . 179.2(2) ?
    C8 C3 C4 C5 . . . . -0.5(3) ?
    C8 C9 C10 N1 . . . . 0.2(2) ?
    C8 C9 C11 C12 . . . . 159.8(2) ?
    C9 C11 C12 N2 . . . . 172.04(19) ?
    C10 N1 C7 C6 . . . . 179.8(2) ?
    C10 N1 C7 C8 . . . . -0.8(2) ?
    C10 C9 C11 C12 . . . . -20.4(4) ?
    C11 C9 C10 N1 . . . . -179.7(2) ?
    C13 N2 C12 C11 . . . . -175.2(2) ?
    C14 N2 C12 C11 . . . . 58.3(3) ?
    C15 C15 C16 O3 2_767 . . . -174.9(3) ?
    C15 C15 C16 O4 2_767 . . . 4.1(4) ?
loop_
    _geom_hbond_atom_site_label_D
    _geom_hbond_atom_site_label_H
    _geom_hbond_atom_site_label_A
    _geom_hbond_site_symmetry_A
    _geom_hbond_distance_DH
    _geom_hbond_distance_HA
    _geom_hbond_distance_DA
    _geom_hbond_angle_DHA
    N1 H1 O4 2_656 0.90(2) 1.91(2) 2.786(2) 165(2)
    N2 H2 O4 . 0.99(2) 1.61(2) 2.607(2) 179(2)
_shelx_space_group_comment
;
The symmetry employed for this shelxl refinement is uniquely defined
by the following loop, which should always be used as a source of
symmetry information in preference to the above space-group names.
They are only intended as comments.
;
_shelx_estimated_absorpt_T_min     0.982
_shelx_estimated_absorpt_T_max     0.988
_shelx_hkl_file
;
  -2   0   0 8632.34  209.28
  -2   0   0 8557.94  209.68
  -2   0   0 8845.62  209.98
  -2   0   0 9811.52  209.98
  -2   0   0 8973.20  209.88
   2   0   0 9999.00  209.98
  -3   0   0 1838.32   44.10
  -3   0   0 1946.21   44.00
  -3   0   0 1739.23   44.90
  -3   0   0 1761.22   44.20
  -3   0   0 1801.12   43.10
   3   0   0 1820.32   43.70
   3   0   0 1860.21   44.10
   3   0   0 1845.82   44.00
  -4   0   0 1450.45   35.40
  -4   0   0 1420.66   35.70
  -4   0   0 1460.65   36.50
  -4   0   0 1420.56   36.10
  -4   0   0 1559.54   36.40
   4   0   0 1424.66   36.10
   4   0   0 1429.86   36.10
   4   0   0 1397.96   35.70
  -5   0   0  102.99    6.10
  -5   0   0  105.29    6.60
  -5   0   0  103.89    6.50
  -5   0   0  106.59    6.50
  -5   0   0  105.99    4.90
   5   0   0   97.49    6.30
   5   0   0  111.29    6.10
   5   0   0  102.99    6.50
  -6   0   0   10.30    3.80
  -6   0   0    8.80    3.80
  -6   0   0   13.60    3.40
  -6   0   0   14.60    2.50
  -6   0   0   12.90    4.00
   6   0   0   16.60    3.60
   6   0   0   15.10    4.00
   6   0   0   21.80    4.30
  -7   0   0    0.80    2.50
  -7   0   0   -1.30    4.00
  -7   0   0   -7.30    4.50
  -7   0   0    1.90    4.80
  -7   0   0    5.60    4.40
   7   0   0   -0.40    3.50
   7   0   0    3.50    2.80
   7   0   0   -0.70    4.40
  -8   0   0   -5.60    6.50
  -8   0   0   -3.80    4.70
  -8   0   0   -4.30    4.90
  -8   0   0   -4.10    5.00
  -8   0   0    0.30    2.90
   8   0   0   -1.80    4.30
   8   0   0   -1.30    3.90
   9  -1   0   18.90    6.40
   9  -1   0    6.50    5.00
   9  -1   0   16.70    7.10
  -9   1   0   10.40    5.00
  -9   1   0    9.80    8.70
  -9   1   0    5.80    6.00
  -9   1   0   14.40    6.00
   8  -1   0   27.40    4.90
   8  -1   0   39.00    5.30
   8  -1   0   28.00    5.50
  -8   1   0   28.40    5.30
  -8   1   0   34.40    5.80
  -8   1   0   19.10    5.30
  -8   1   0   29.30    6.20
   7  -1   0    1.40    3.60
   7  -1   0   -2.10    3.70
   7  -1   0    2.10    3.20
  -7   1   0   -4.60    3.60
  -7   1   0    2.80    3.30
  -7   1   0    2.80    4.00
  -7   1   0    5.10    4.00
   6  -1   0    5.70    3.40
   6  -1   0    2.60    3.20
   6  -1   0    2.10    2.30
   6  -1   0    6.70    2.80
  -6   1   0    3.20    3.30
  -6   1   0    1.20    4.90
  -6   1   0   -1.70    3.10
  -6   1   0    1.10    1.80
  -6   1   0    0.50    3.40
   5  -1   0   72.69    4.80
   5  -1   0   75.49    4.60
   5  -1   0   69.69    5.30
   5  -1   0   74.39    5.50
  -5   1   0   78.99    4.90
  -5   1   0   68.69    5.40
  -5   1   0   71.69    5.70
  -5   1   0   73.59    3.90
  -5   1   0   80.79    6.00
   4  -1   0    1.10    1.80
   4  -1   0    3.00    2.00
   4  -1   0   -1.60    2.20
   4  -1   0    1.90    2.30
  -4   1   0    0.60    1.80
  -4   1   0    1.30    2.50
  -4   1   0    2.70    2.40
  -4   1   0    3.70    1.50
  -4   1   0    3.40    2.40
   3  -1   0  367.16   10.80
   3  -1   0  371.76    9.90
   3  -1   0  382.96   10.30
   3  -1   0  381.86   10.90
   3  -1   0  368.06   10.20
  -3   1   0  386.76    9.90
  -3   1   0  383.26   10.90
  -3   1   0  366.76   10.20
  -3   1   0  357.66   10.80
   2  -1   0  308.27    8.20
   2  -1   0  285.27    7.70
   2  -1   0  292.27    7.80
   2  -1   0  298.47    8.30
   2  -1   0  295.77    8.60
  -2   1   0  297.07    8.50
  -2   1   0  268.77    7.70
  -1  -1   0 2458.05   57.69
  -1  -1   0 2364.46   57.09
  -1  -1   0 2512.95   57.69
  -1  -1   0 2464.25   58.19
   1   1   0 2396.56   57.09
   1   1   0 2564.34   57.69
   1   1   0 2488.85   57.89
   1   1   0 2522.85   57.69
  -2  -1   0 1115.49   27.20
  -2  -1   0 1085.19   27.20
  -2  -1   0 1114.89   27.30
   2   1   0 1081.19   27.20
   2   1   0 1075.29   26.20
   2   1   0 1169.38   27.30
   2   1   0 1119.99   27.50
   2   1   0 1074.79   27.20
  -3  -1   0   52.79    4.40
  -3  -1   0   55.59    4.10
  -3  -1   0   56.19    4.80
  -3  -1   0   54.79    4.40
   3   1   0   59.49    4.80
   3   1   0   50.69    4.50
   3   1   0   58.89    4.40
   3   1   0   57.39    4.60
  -4  -1   0   22.20    3.40
  -4  -1   0   25.00    3.80
  -4  -1   0   20.70    3.40
  -4  -1   0   32.00    5.80
   4   1   0   23.20    3.70
   4   1   0   22.20    4.30
   4   1   0   31.10    4.20
   4   1   0   24.60    3.50
  -5  -1   0   96.19    6.30
  -5  -1   0   93.39    5.20
  -5  -1   0   92.09    6.60
  -5  -1   0   97.89    7.20
   5   1   0   95.69    6.20
   5   1   0   99.19    7.00
   5   1   0   83.89    6.50
   5   1   0   89.39    6.30
  -6  -1   0   22.20    4.30
  -6  -1   0   22.00    3.50
  -6  -1   0   24.30    5.00
  -6  -1   0   28.60    5.00
  -6  -1   0   21.60    4.70
   6   1   0   27.30    5.00
   6   1   0   22.70    4.50
   6   1   0   19.20    2.70
   6   1   0   28.30    5.10
  -7  -1   0    6.20    5.00
  -7  -1   0   -1.00    4.30
  -7  -1   0   -1.40    5.30
  -7  -1   0   -4.60    4.50
  -7  -1   0   -1.60    4.30
   7   1   0    1.00    2.30
   7   1   0    6.80    4.60
   7   1   0   -2.00    4.00
  -8  -1   0  -15.30    6.20
  -8  -1   0   -1.70    4.80
  -8  -1   0    7.80    5.30
  -8  -1   0   10.90    3.80
  -8  -1   0    0.50    6.60
   8   1   0    4.60    5.00
   8   1   0   -1.30    2.80
   8   1   0    0.90    4.90
   9  -2   0    2.40    3.90
   9  -2   0   -7.20    3.80
   9  -2   0   19.50    5.80
  -9   2   0    0.50    5.20
  -9   2   0   11.70    8.30
  -9   2   0    3.20    6.20
  -9   2   0   -1.50    5.20
   8  -2   0   17.60    6.50
   8  -2   0   35.70    5.50
   8  -2   0   26.30    4.20
   8  -2   0   34.90    6.90
  -8   2   0   30.50    6.20
  -8   2   0   25.20    4.60
  -8   2   0   28.30    5.60
  -8   2   0   25.10    5.30
   7  -2   0    7.70    3.90
   7  -2   0    1.70    3.70
   7  -2   0    3.90    2.90
   7  -2   0   -1.90    2.60
  -7   2   0   -5.40    3.30
  -7   2   0    6.00    4.00
  -7   2   0    2.40    3.80
  -7   2   0   -0.40    3.20
   6  -2   0   29.20    4.30
   6  -2   0   37.80    4.30
   6  -2   0   33.60    4.60
   6  -2   0   29.10    4.30
  -6   2   0   42.40    5.50
  -6   2   0   30.60    3.50
  -6   2   0   35.90    5.50
  -6   2   0   35.50    5.20
   5  -2   0   81.59    4.80
   5  -2   0   76.99    5.60
   5  -2   0   75.59    4.60
   5  -2   0   82.09    4.20
   5  -2   0   75.29    5.40
  -5   2   0   79.29    4.60
  -5   2   0   90.49    5.70
  -5   2   0   79.49    5.40
   4  -2   0  259.87    8.30
   4  -2   0  255.57    8.70
   4  -2   0  253.47    6.50
   4  -2   0  259.67    7.90
   4  -2   0  250.07    8.90
   4  -2   0  233.58    7.60
  -4   2   0  258.27    8.70
  -4   2   0  259.27    8.90
  -4   2   0  256.47    7.80
   3  -2   0  141.49    5.70
   3  -2   0  146.99    5.50
   3  -2   0  143.59    5.80
  -3   2   0  143.09    5.80
  -3   2   0  135.19    5.70
   2  -2   0 1366.36   32.90
   2  -2   0 1382.26   32.90
   2  -2   0 1402.26   33.00
  -2   2   0 1337.47   32.00
  -2   2   0 1361.96   33.00
  -2   2   0 1371.86   32.90
  -2   2   0 1367.66   32.90
   1  -2   0 1558.84   39.00
   1  -2   0 1642.84   38.70
   1  -2   0 1659.53   38.70
  -1   2   0 1680.13   38.80
  -1   2   0 1656.93   38.70
  -1   2   0 1601.94   38.80
   0  -2   0  174.58    6.00
   0  -2   0  171.48    5.00
   0  -2   0  171.38    5.80
   0  -2   0  175.98    6.00
   0  -2   0  184.58    6.50
   0  -2   0  175.38    5.80
   0   2   0  174.68    5.80
   0   2   0  178.98    6.20
   0   2   0  155.08    6.30
   0   2   0  173.48    5.10
   0   2   0  173.78    4.60
  -1  -2   0  440.26   12.40
  -1  -2   0  452.95   12.00
  -1  -2   0  439.16   12.00
  -1  -2   0  439.26   12.10
  -1  -2   0  432.36   11.20
  -1  -2   0  424.46   10.60
   1   2   0  423.86   11.60
   1   2   0  420.46   11.80
   1   2   0  418.46   12.10
   1   2   0  426.66   11.90
   1   2   0  430.36   12.20
  -2  -2   0  163.48    6.80
  -2  -2   0  160.48    6.90
  -2  -2   0  160.58    6.60
   2   2   0  179.48    6.70
   2   2   0  161.08    6.80
   2   2   0  171.58    7.10
   2   2   0  155.58    6.60
   2   2   0  158.88    5.40
  -3  -2   0   13.60    3.00
  -3  -2   0   14.20    3.10
  -3  -2   0    9.60    2.80
  -3  -2   0   12.00    3.10
   3   2   0   12.20    1.80
   3   2   0   18.60    3.20
   3   2   0   10.60    3.00
   3   2   0   12.40    3.20
  -4  -2   0   24.80    3.80
  -4  -2   0   31.20    4.10
  -4  -2   0   27.10    4.10
  -4  -2   0   23.10    4.20
   4   2   0   28.60    4.30
   4   2   0   22.60    3.90
   4   2   0   28.00    4.00
   4   2   0   23.90    4.10
   4   2   0   20.50    2.90
  -5  -2   0    8.40    3.80
  -5  -2   0   13.70    4.40
  -5  -2   0    9.00    3.60
  -5  -2   0   15.80    4.20
   5   2   0   15.60    4.00
   5   2   0   11.10    2.20
   5   2   0   14.20    3.90
   5   2   0   17.80    4.20
   5   2   0   13.20    3.80
  -6  -2   0    0.50    4.30
  -6  -2   0    7.60    4.50
  -6  -2   0   -5.70    2.90
  -6  -2   0    1.60    4.20
  -6  -2   0    3.70    3.90
   6   2   0   -1.70    3.70
   6   2   0    0.90    3.90
   6   2   0   -6.10    4.20
   6   2   0    1.40    2.20
   6   2   0   -0.30    4.90
  -7  -2   0    2.70    4.20
  -7  -2   0   -6.70    3.50
  -7  -2   0  -10.80    5.50
  -7  -2   0   -1.80    6.20
  -7  -2   0    4.20    5.00
   7   2   0    5.50    4.30
   7   2   0    4.50    2.30
   9  -3   0   11.40    3.90
   9  -3   0    9.00    5.00
   9  -3   0    8.20    4.20
  -9   3   0    6.10    5.10
  -9   3   0   20.30    8.40
  -9   3   0   14.40    5.30
  -9   3   0   -1.90    6.80
   8  -3   0   11.50    4.50
   8  -3   0    8.40    3.20
   8  -3   0    8.40    5.30
   8  -3   0   15.20    3.70
  -8   3   0   10.80    3.80
  -8   3   0   -2.30    3.90
  -8   3   0    2.30    5.00
   7  -3   0  101.19    7.40
   7  -3   0   93.79    6.40
   7  -3   0  101.89    6.00
   7  -3   0  106.39    7.90
  -7   3   0   92.89    7.60
  -7   3   0  102.59    7.70
  -7   3   0  102.09    6.20
  -7   3   0  104.29    7.90
   6  -3   0   19.20    3.80
   6  -3   0   25.30    3.50
   6  -3   0   22.20    2.80
   6  -3   0   22.40    2.90
   6  -3   0   24.70    4.30
  -6   3   0   23.00    3.00
  -6   3   0   24.70    4.30
  -6   3   0   21.90    4.00
   5  -3   0  103.09    6.10
   5  -3   0   92.99    5.80
   5  -3   0   95.39    4.80
   5  -3   0   97.79    4.80
   5  -3   0  105.19    5.70
  -5   3   0   96.49    5.90
  -5   3   0  105.09    6.10
   4  -3   0  243.08    8.70
   4  -3   0  239.28    8.80
   4  -3   0  250.07    7.70
   4  -3   0  261.47    8.80
  -4   3   0  248.88    8.90
  -4   3   0  255.67    8.80
   3  -3   0  158.18    6.40
   3  -3   0  156.88    7.00
   3  -3   0  164.68    6.40
  -3   3   0  159.48    6.70
  -3   3   0  153.08    6.30
  -3   3   0  168.98    5.00
  -3   3   0  166.48    6.40
   2  -3   0  378.36   10.80
   2  -3   0  363.16   10.70
   2  -3   0  367.46   10.80
  -2   3   0  377.66   10.80
  -2   3   0  360.86   10.70
  -2   3   0  379.06   11.00
  -2   3   0  376.56   10.90
   1  -3   0   10.00    2.30
   1  -3   0    9.10    2.20
   1  -3   0    8.60    2.50
   1  -3   0    7.00    2.20
  -1   3   0    9.10    2.30
  -1   3   0    6.50    2.20
  -1   3   0   10.40    2.40
  -1   3   0   10.70    2.40
   0  -3   0  357.56   10.00
   0  -3   0  339.77   10.30
   0  -3   0  342.77    9.20
   0  -3   0  361.16   10.50
   0  -3   0  332.67   10.70
   0  -3   0  363.26   10.50
   0   3   0  335.47    8.70
   0   3   0  338.87    9.90
   0   3   0  348.97   10.30
   0   3   0  358.76   10.40
   0   3   0  350.46   10.70
  -1  -3   0   31.20    4.00
  -1  -3   0   26.80    1.90
  -1  -3   0   32.10    4.70
  -1  -3   0   30.60    3.50
  -1  -3   0   28.40    3.90
  -1  -3   0   36.20    3.10
   1   3   0   31.00    3.60
   1   3   0   29.40    4.40
   1   3   0   28.10    3.10
   1   3   0   31.10    3.10
   1   3   0   30.40    3.40
  -2  -3   0    0.30    2.60
  -2  -3   0    1.10    1.70
  -2  -3   0   -2.30    2.30
  -2  -3   0    0.90    1.40
  -2  -3   0    1.60    2.30
  -2  -3   0   -1.30    2.40
   2   3   0    0.70    2.00
   2   3   0    1.00    2.40
   2   3   0    0.20    2.40
   2   3   0   -1.80    2.50
   2   3   0    0.80    2.50
   2   3   0    1.50    1.70
  -3  -3   0   54.89    3.60
  -3  -3   0   48.80    4.80
  -3  -3   0   44.50    5.20
  -3  -3   0   46.30    4.80
  -3  -3   0   59.79    5.70
   3   3   0   43.80    3.50
   3   3   0   45.50    4.80
   3   3   0   43.80    5.00
   3   3   0   43.10    4.80
   3   3   0   42.20    5.50
   3   3   0   49.40    6.90
  -4  -3   0    5.60    2.40
  -4  -3   0    3.50    3.20
  -4  -3   0    1.90    3.40
  -4  -3   0    1.10    3.30
  -4  -3   0    2.40    3.50
   4   3   0    2.30    3.40
   4   3   0   -1.90    3.30
   4   3   0    5.00    3.50
   4   3   0    1.70    3.50
   4   3   0    3.40    2.00
   4   3   0    2.80    3.30
  -5  -3   0   35.80    5.50
  -5  -3   0   28.60    4.90
  -5  -3   0   18.00    5.10
  -5  -3   0   28.60    5.30
   5   3   0   25.60    3.60
   5   3   0   29.50    5.20
   5   3   0   24.60    5.70
   5   3   0   26.30    4.90
   5   3   0   22.40    4.70
   5   3   0   28.70    5.50
  -6  -3   0    2.40    4.80
  -6  -3   0    6.10    5.40
  -6  -3   0   -3.30    3.50
  -6  -3   0   -2.80    5.20
  -6  -3   0   -5.30    4.00
   6   3   0    2.60    4.20
   6   3   0   -1.40    2.10
   6   3   0    4.20    5.20
   6   3   0   -7.60    5.90
  -7  -3   0    9.30    5.10
  -7  -3   0   17.10    8.20
  -7  -3   0    9.70    5.10
  -7  -3   0   15.30    6.50
  -7  -3   0    5.40    4.90
   7   3   0    5.20    6.20
   7   3   0   11.80    2.80
   7   3   0    7.50    6.30
   9  -4   0    1.80    3.40
   9  -4   0    0.30    4.60
   9  -4   0   -9.10    4.20
  -9   4   0   -1.70    4.60
  -9   4   0    6.90    4.80
  -9   4   0    7.50    6.50
   8  -4   0   32.10    4.80
   8  -4   0   34.20    5.00
   8  -4   0   33.40    5.00
   8  -4   0   35.80    5.30
   8  -4   0   36.50    6.00
  -8   4   0   30.20    6.10
   7  -4   0    1.20    3.80
   7  -4   0    4.60    4.20
   7  -4   0   -2.80    2.20
   7  -4   0    2.70    3.20
   7  -4   0   -0.20    2.40
  -7   4   0   -0.40    3.60
  -7   4   0   -4.70    3.60
   6  -4   0   95.19    6.80
   6  -4   0  115.59    5.90
   6  -4   0  109.39    6.50
   6  -4   0  114.49    7.10
   6  -4   0  110.69    5.50
  -6   4   0  116.19    7.10
  -6   4   0  112.69    7.20
   5  -4   0   18.80    3.40
   5  -4   0   30.00    4.00
   5  -4   0   29.30    3.90
   5  -4   0   30.50    3.40
  -5   4   0   26.10    3.90
  -5   4   0   27.70    4.10
   4  -4   0  148.79    6.90
   4  -4   0  146.99    6.60
   4  -4   0  141.19    6.70
   4  -4   0  132.59    5.60
  -4   4   0  132.29    4.70
  -4   4   0  138.59    7.00
  -4   4   0  144.09    6.80
  -4   4   0  142.89    6.60
   3  -4   0   31.00    4.10
   3  -4   0   30.70    4.00
   3  -4   0   29.50    4.20
  -3   4   0   32.60    4.20
  -3   4   0   32.90    4.20
  -3   4   0   33.30    3.70
  -3   4   0   31.40    4.10
   2  -4   0  680.73   18.40
   2  -4   0  703.23   18.80
   2  -4   0  684.83   18.50
  -2   4   0  675.23   18.40
  -2   4   0  668.13   18.70
  -2   4   0  686.43   18.60
  -2   4   0  698.13   18.60
   1  -4   0  285.47    9.10
   1  -4   0  276.57    9.30
   1  -4   0  286.97    9.40
   1  -4   0  288.17    8.00
   1  -4   0  271.87    9.70
  -1   4   0  284.07    9.30
  -1   4   0  268.87    9.10
  -1   4   0  283.87    9.50
  -1   4   0  282.77    9.90
   0  -4   0   90.89    4.30
   0  -4   0   92.69    5.40
   0  -4   0   96.39    6.00
   0  -4   0   91.19    5.40
   0  -4   0   91.39    4.90
   0  -4   0   89.09    5.20
   0   4   0   95.59    5.30
   0   4   0   91.39    5.40
   0   4   0   92.79    5.00
   0   4   0   85.49    5.60
   0   4   0   97.89    3.30
  -1  -4   0  247.08    9.10
  -1  -4   0  236.58    8.20
  -1  -4   0  242.88    9.60
  -1  -4   0  235.38    9.50
  -1  -4   0  241.48    9.20
   1   4   0  249.38    9.20
   1   4   0  232.48    7.70
   1   4   0  213.68   10.30
   1   4   0  250.97    8.20
  -2  -4   0   29.90    4.60
  -2  -4   0   25.40    3.90
  -2  -4   0   26.30    4.00
  -2  -4   0   26.40    3.60
  -2  -4   0   30.00    4.30
   2   4   0   31.30    3.60
   2   4   0   26.00    3.70
   2   4   0   33.50    4.20
   2   4   0   25.40    3.80
   2   4   0   34.70    5.30
  -3  -4   0   26.50    4.60
  -3  -4   0   37.20    5.60
  -3  -4   0   30.50    3.10
  -3  -4   0   39.70    5.60
   3   4   0   32.40    3.70
   3   4   0   30.20    4.80
   3   4   0   28.60    6.10
   3   4   0   41.60    4.90
   3   4   0   32.60    4.90
  -4  -4   0   -0.30    4.00
  -4  -4   0    1.10    3.60
  -4  -4   0   -1.20    3.00
  -4  -4   0   -0.70    3.70
  -4  -4   0    0.50    2.10
   4   4   0   -2.60    2.10
   4   4   0   -0.30    4.20
   4   4   0   -6.50    3.30
   4   4   0   -7.10    3.50
   4   4   0    2.10    3.40
  -5  -4   0   66.39    9.10
  -5  -4   0   51.39    7.20
  -5  -4   0   61.39    5.50
  -5  -4   0   73.19    7.80
   5   4   0   68.99    8.30
   5   4   0   78.09    9.40
   5   4   0   68.09    4.80
   5   4   0   74.69    7.90
  -6  -4   0    6.40    5.10
  -6  -4   0    0.30    3.60
  -6  -4   0   -7.60    7.50
  -6  -4   0   -1.00    5.50
   6   4   0    1.30    9.10
   6   4   0    6.80    5.30
   6   4   0    0.60    2.40
   9  -5   0    2.00    5.00
   9  -5   0   18.90    3.90
   9  -5   0   11.40    3.50
  -9   5   0   11.10    7.00
  -9   5   0   23.20    5.90
   8  -5   0   15.40    4.90
   8  -5   0   25.00    3.90
   8  -5   0   30.20    5.10
   8  -5   0   14.10    5.60
   8  -5   0   16.60    3.40
  -8   5   0   17.00    7.50
  -8   5   0   16.30    5.70
   7  -5   0   13.70    4.40
   7  -5   0    5.30    4.00
   7  -5   0   13.40    3.20
   7  -5   0   11.10    2.70
   7  -5   0   14.50    4.40
  -7   5   0    8.70    4.40
  -7   5   0    8.70    3.90
   6  -5   0   43.40    6.10
   6  -5   0   62.89    5.80
   6  -5   0   50.29    4.40
   6  -5   0   49.00    5.80
  -6   5   0   59.59    6.40
  -6   5   0   50.79    6.00
   5  -5   0   40.10    3.90
   5  -5   0   37.90    5.20
   5  -5   0   46.60    5.50
   5  -5   0   37.90    4.90
  -5   5   0   51.99    5.90
  -5   5   0   37.80    5.40
  -5   5   0   44.70    5.00
  -5   5   0   42.10    3.00
   4  -5   0   68.39    5.50
   4  -5   0   64.39    5.70
   4  -5   0   69.59    5.50
  -4   5   0   70.69    5.30
  -4   5   0   68.89    5.60
  -4   5   0   59.29    5.40
  -4   5   0   70.99    4.20
   3  -5   0  182.68    7.90
   3  -5   0  188.08    8.10
   3  -5   0  189.78    8.00
  -3   5   0  183.78    8.00
  -3   5   0  191.78    7.90
  -3   5   0  189.58    8.10
   2  -5   0    2.30    2.70
   2  -5   0    3.80    2.60
   2  -5   0    3.80    3.10
   2  -5   0    7.10    2.80
  -2   5   0    2.20    2.40
  -2   5   0    5.10    2.80
  -2   5   0    2.40    2.70
   1  -5   0   -1.00    2.80
   1  -5   0    1.80    2.30
   1  -5   0   -3.80    2.60
   1  -5   0    0.30    2.40
   1  -5   0    0.00    1.40
   1  -5   0    3.00    2.40
  -1   5   0   -0.50    2.30
  -1   5   0    1.20    2.40
  -1   5   0   -0.20    2.50
   0  -5   0  191.08    9.10
   0  -5   0  192.18    8.30
   0  -5   0  192.88    8.30
   0  -5   0  191.48    6.40
   0  -5   0  188.98    9.00
   0  -5   0  194.28    7.60
   0   5   0  194.38    8.80
   0   5   0  195.38    8.40
   0   5   0  195.78    5.40
   0   5   0  184.28    7.70
   0   5   0  185.08    8.10
  -1  -5   0   11.50    3.90
  -1  -5   0    9.60    2.70
  -1  -5   0   12.10    3.20
  -1  -5   0    7.60    3.40
  -1  -5   0   12.10    3.20
   1   5   0   10.40    2.30
   1   5   0   11.20    3.30
   1   5   0   12.10    2.70
   1   5   0   10.90    3.40
   1   5   0   12.00    3.60
  -2  -5   0   11.60    3.90
  -2  -5   0    8.30    3.90
  -2  -5   0    9.30    3.60
  -2  -5   0    7.20    2.80
  -2  -5   0   12.30    3.70
   2   5   0   12.00    4.00
   2   5   0   11.00    3.50
   2   5   0    8.00    3.60
   2   5   0    3.60    2.70
   2   5   0   12.20    2.80
  -3  -5   0    2.80    1.60
  -3  -5   0    1.80    4.00
  -3  -5   0    3.10    3.70
  -3  -5   0    1.50    4.10
   3   5   0    2.60    5.10
   3   5   0    1.00    4.40
   3   5   0    3.00    2.50
   3   5   0    4.30    3.70
   3   5   0    2.50    3.40
  -4  -5   0   10.30    5.50
  -4  -5   0   13.60    4.80
  -4  -5   0   15.90    2.60
  -4  -5   0    6.00    9.00
  -4  -5   0   14.00    5.40
   4   5   0   10.60    5.10
   4   5   0   -0.10    5.00
   4   5   0   20.10    4.80
   4   5   0   16.30    6.30
   4   5   0   16.40    3.20
  -5  -5   0   12.10    5.80
  -5  -5   0   23.70    5.50
  -5  -5   0   13.40    3.10
  -5  -5   0   14.70    6.60
   5   5   0   10.60    3.10
   5   5   0   16.30    5.30
   5   5   0    4.70    4.70
   9  -6   0    3.60    4.10
   9  -6   0   -1.20    3.10
   9  -6   0  -10.60    5.60
  -9   6   0    1.80    7.60
  -9   6   0   -3.00    4.90
   8  -6   0    7.30    3.70
   8  -6   0    9.00    4.40
   8  -6   0   -6.40    7.00
   8  -6   0    8.30    9.20
   8  -6   0    3.30    3.00
  -8   6   0   -1.90    4.60
  -8   6   0   -4.50    5.60
   7  -6   0   -3.80    2.40
   7  -6   0    3.40    4.10
   7  -6   0    1.20    4.70
   7  -6   0   -5.00    5.20
  -7   6   0   -0.50    4.00
  -7   6   0   -0.50    4.40
   6  -6   0   36.00    5.30
   6  -6   0   35.40    5.10
   6  -6   0   30.60    3.60
  -6   6   0   39.90    5.30
  -6   6   0   40.20    5.80
  -6   6   0   36.90    3.30
   5  -6   0    1.10    3.20
   5  -6   0    1.40    3.40
   5  -6   0   -3.20    3.10
  -5   6   0   -0.70    1.90
  -5   6   0   -0.50    3.30
  -5   6   0    3.60    3.20
  -5   6   0    1.50    3.50
  -5   6   0   -3.80    2.80
   4  -6   0    6.70    3.60
   4  -6   0    1.10    2.80
   4  -6   0    6.50    3.30
  -4   6   0    4.20    3.20
  -4   6   0    2.30    3.10
  -4   6   0    4.10    3.20
  -4   6   0    8.70    3.50
   3  -6   0  396.96   13.20
   3  -6   0  365.46   12.80
   3  -6   0  393.76   13.20
  -3   6   0  383.26   12.90
  -3   6   0  385.26   13.20
  -3   6   0  385.36   13.30
  -3   6   0  360.36   12.90
   2  -6   0  120.39    7.10
   2  -6   0  115.39    6.70
   2  -6   0  125.99    7.30
   2  -6   0  121.09    7.40
  -2   6   0  121.89    7.30
  -2   6   0  128.29    6.90
  -2   6   0  125.29    7.20
  -2   6   0  126.49    7.40
   1  -6   0   32.50    4.30
   1  -6   0   35.10    5.20
   1  -6   0   39.30    5.30
   1  -6   0   38.60    3.10
   1  -6   0   33.70    4.40
   1  -6   0   38.80    4.80
  -1   6   0   37.00    3.00
  -1   6   0   42.80    5.30
  -1   6   0   38.30    4.60
  -1   6   0   37.40    5.40
  -1   6   0   38.30    4.70
   0  -6   0   31.30    4.60
   0  -6   0   24.30    3.90
   0  -6   0   25.20    4.70
   0  -6   0   20.40    3.70
   0  -6   0   28.70    4.30
   0   6   0   26.30    4.20
   0   6   0   17.50    4.00
   0   6   0   30.10    4.40
   0   6   0   26.00    3.70
  -1  -6   0   31.80    5.20
  -1  -6   0   24.70    4.40
  -1  -6   0   21.80    5.10
  -1  -6   0   26.80    4.00
  -1  -6   0   27.50    4.70
   1   6   0   25.50    3.80
   1   6   0   22.50    4.60
   1   6   0   17.00    4.30
   1   6   0   24.20    4.70
  -2  -6   0    5.30    3.30
  -2  -6   0    7.40    3.60
  -2  -6   0   11.50    4.70
  -2  -6   0    2.30    4.40
   2   6   0    0.20    4.10
   2   6   0    7.60    3.10
   2   6   0   10.00    4.40
   2   6   0   10.60    3.20
   2   6   0    4.80    4.20
  -3  -6   0   57.09    8.40
  -3  -6   0   37.40    6.00
   3   6   0   40.60    8.30
   3   6   0   44.30    6.40
   3   6   0   41.00    5.30
   3   6   0   49.40    6.30
   3   6   0   37.90    8.60
  -4  -6   0    0.90    4.40
  -4  -6   0    7.70    6.80
  -4  -6   0   -3.50    6.10
   4   6   0    6.20    4.60
   4   6   0    4.40    5.00
   4   6   0    1.50    3.00
   9  -7   0    0.10    4.50
   9  -7   0    5.20    4.90
  -9   7   0    8.60    5.90
   8  -7   0   13.90    4.80
   8  -7   0    7.30    3.30
   8  -7   0    0.70    4.30
  -8   7   0   11.20    5.10
  -8   7   0   17.30    6.90
   7  -7   0    3.20    4.70
   7  -7   0   -0.80    2.50
   7  -7   0    0.60    3.90
  -7   7   0    3.70    4.80
  -7   7   0   11.70    4.50
  -7   7   0    2.90    4.70
   6  -7   0   51.09    7.00
   6  -7   0   54.39    5.40
   6  -7   0   44.50    5.80
   6  -7   0   60.49    7.60
  -6   7   0   38.60    5.90
  -6   7   0   59.99    7.50
  -6   7   0   46.90    6.00
  -6   7   0   48.50    4.40
  -6   7   0   50.19    6.50
   5  -7   0    1.70    3.80
   5  -7   0   -1.90    3.60
   5  -7   0   -2.20    3.80
  -5   7   0   -1.70    3.70
  -5   7   0    6.30    3.70
  -5   7   0    6.30    3.00
  -5   7   0   -1.00    3.90
  -5   7   0   -2.40    3.70
   4  -7   0   91.49    7.70
   4  -7   0  111.99    7.70
   4  -7   0  103.99    7.30
  -4   7   0  100.89    7.30
  -4   7   0  104.49    7.60
  -4   7   0  106.99    7.90
  -4   7   0   97.59    8.40
   3  -7   0   -2.70    3.30
   3  -7   0    3.50    3.70
   3  -7   0   -0.60    3.20
  -3   7   0    6.00    3.60
  -3   7   0   -6.40    3.30
  -3   7   0    4.10    3.50
  -3   7   0    1.40    3.60
   2  -7   0   11.80    4.00
   2  -7   0   14.50    4.60
   2  -7   0   13.00    4.00
   2  -7   0    6.80    3.60
   2  -7   0   15.30    3.90
   2  -7   0   15.00    2.70
  -2   7   0    8.60    3.70
  -2   7   0   11.70    4.00
  -2   7   0   15.90    4.10
  -2   7   0   18.40    3.90
   1  -7   0   10.80    2.50
   1  -7   0    8.70    3.80
   1  -7   0   14.10    6.30
   1  -7   0    6.70    4.40
   1  -7   0   14.30    4.20
   1  -7   0    9.80    3.80
  -1   7   0    8.50    4.10
  -1   7   0    6.70    3.70
  -1   7   0   10.80    1.90
  -1   7   0    4.70    4.00
  -1   7   0   10.40    4.20
   0  -7   0   56.69    6.80
   0  -7   0   43.90    6.10
   0  -7   0   44.30    6.70
   0  -7   0   56.39    8.00
   0  -7   0   48.90    6.10
   0   7   0   53.29    7.10
   0   7   0   57.99    6.70
   0   7   0   51.39    6.20
  -1  -7   0   18.70    5.90
  -1  -7   0   11.30    5.10
  -1  -7   0    9.30    4.70
  -1  -7   0   21.70    4.70
   1   7   0   17.30    5.10
   1   7   0   15.80    4.80
   1   7   0   21.80    4.00
  -2  -7   0    4.50    4.50
  -2  -7   0    5.40    5.40
  -2  -7   0    7.60    5.70
  -2  -7   0    3.90    4.30
   2   7   0   15.30    5.20
   2   7   0   10.20    3.80
  -3  -7   0   14.00    6.50
  -3  -7   0    7.70    5.70
   3   7   0    9.00    3.80
   3   7   0    5.00    7.50
   3   7   0    0.40    4.20
   9  -8   0    4.10    5.70
   9  -8   0   -7.70    5.50
   9  -8   0    6.30    3.60
  -9   8   0   10.00    6.60
   8  -8   0    9.30    3.50
   8  -8   0    8.90    5.90
  -8   8   0   11.20    6.10
   7  -8   0   23.50    4.10
   7  -8   0   15.00    5.10
  -7   8   0   14.80    3.20
  -7   8   0   22.30    5.40
  -7   8   0   11.80    6.60
   6  -8   0    9.10    5.60
   6  -8   0   13.50    4.60
  -6   8   0   19.40    5.50
  -6   8   0    8.30    3.30
  -6   8   0   20.40    5.50
  -6   8   0    3.20    5.10
  -6   8   0   16.70    4.80
   5  -8   0    2.10    4.80
   5  -8   0    0.20    4.30
  -5   8   0   -2.40    4.30
  -5   8   0    0.50    4.10
  -5   8   0    4.10    3.40
  -5   8   0    3.90    4.80
  -5   8   0   -2.30    4.00
   4  -8   0   37.30    5.60
   4  -8   0   38.70    5.90
   4  -8   0   41.00    6.10
  -4   8   0   33.50    5.30
  -4   8   0   27.40    5.30
  -4   8   0   30.10    5.00
  -4   8   0   34.60    6.00
   3  -8   0   26.10    4.70
   3  -8   0   23.50    5.40
   3  -8   0   28.20    3.90
   3  -8   0   20.50    4.90
   3  -8   0   25.00    5.70
  -3   8   0   22.30    5.00
  -3   8   0   18.10    5.00
  -3   8   0   27.10    5.70
  -3   8   0   24.40    5.20
   2  -8   0   27.40    5.50
   2  -8   0   25.50    5.40
   2  -8   0   32.70    5.40
   2  -8   0   21.00    5.30
   2  -8   0   31.80    5.10
   2  -8   0   24.50    3.70
  -2   8   0   23.90    3.00
  -2   8   0   29.00    5.40
  -2   8   0   27.50    4.90
  -2   8   0   26.60    5.40
   1  -8   0   33.10    5.30
   1  -8   0   37.40    6.00
   1  -8   0   44.60    6.40
  -1   8   0   36.60    6.40
  -1   8   0   35.90    6.10
  -1   8   0   45.20    6.10
  -1   8   0   42.80    2.70
   0  -8   0    9.80    5.80
   0  -8   0   11.50    4.90
   0  -8   0   10.40    5.90
   0  -8   0   21.30    5.40
   0   8   0    8.60    4.00
   0   8   0   11.90    6.70
   0   8   0   15.70    5.50
  -1  -8   0   23.80    6.70
  -1  -8   0   28.60    6.00
  -1  -8   0   22.70    7.70
  -1  -8   0   28.90    5.70
   1   8   0   27.40    4.90
   1   8   0   32.00    7.20
  -2  -8   0    5.20    5.60
  -2  -8   0    3.80    5.20
  -2  -8   0   17.80    6.40
   2   8   0    5.30    5.20
   2   8   0    5.70    4.10
   8  -9   0   -4.30    4.90
   8  -9   0    0.10    4.00
  -8   9   0    5.20    5.90
  -8   9   0    3.20    3.00
   7  -9   0   -5.10    4.90
   7  -9   0    8.70    4.00
  -7   9   0   -6.80    4.80
  -7   9   0   -4.40    3.60
  -7   9   0   16.80    5.90
   6  -9   0    2.00    5.00
  -6   9   0    9.30    4.20
  -6   9   0    6.40   11.10
  -6   9   0    8.00    5.60
  -6   9   0    5.60    5.20
   5  -9   0   -3.10    6.00
  -5   9   0   -1.70    4.90
  -5   9   0    2.00    4.70
  -5   9   0   10.60    4.30
  -5   9   0    7.40    6.10
   4  -9   0    3.80    4.40
   4  -9   0   -2.30    7.40
   4  -9   0   -3.70    5.90
  -4   9   0    2.50    5.00
  -4   9   0    0.10    6.00
   3  -9   0   -2.00    5.80
   3  -9   0    0.20    5.50
   3  -9   0    0.60    4.70
   3  -9   0    5.00    2.70
  -3   9   0    1.50    4.90
  -3   9   0   11.30    6.30
  -3   9   0    6.70    5.20
  -3   9   0   -0.50    2.70
   2  -9   0   -3.40    6.40
   2  -9   0   -5.60    4.90
   2  -9   0   -5.60    4.20
   2  -9   0   -0.80    5.10
   2  -9   0   -3.20    2.80
  -2   9   0    3.00    2.40
   1  -9   0   11.90    6.30
   1  -9   0    8.80    6.60
   1  -9   0   -1.10    5.40
   1  -9   0   10.20    7.10
  -1   9   0   16.90    5.70
  -1   9   0   22.00    6.10
   0  -9   0    1.30    6.00
   0  -9   0   21.40    6.50
   0  -9   0   -3.20    5.10
   0   9   0    6.70    5.50
   0   9   0    3.20    4.80
  -1  -9   0   12.80    6.10
  -1  -9   0   -0.10    7.10
  -1  -9   0    8.60    6.90
   1   9   0    7.00    6.00
   1   9   0   13.30    6.00
   7 -10   0  -13.50    5.40
  -7  10   0    3.90    6.00
  -7  10   0   -4.50    4.60
  -7  10   0   -8.30    5.60
   6 -10   0   -0.60    7.50
   6 -10   0   13.50    6.40
  -6  10   0   13.80    5.40
  -6  10   0   -3.10    5.80
  -6  10   0   -3.20    5.90
   5 -10   0   -1.20    6.00
  -5  10   0   -1.70    5.60
  -5  10   0    2.30    4.90
  -5  10   0    8.70    6.30
   4 -10   0   -4.80    5.60
   4 -10   0    5.10    3.10
  -4  10   0    4.00    5.90
  -4  10   0   -1.40    5.50
   3 -10   0    7.70    3.00
   3 -10   0    8.70    5.90
  -3  10   0   10.40    3.40
  -3  10   0    8.30    5.90
  -3  10   0   15.90    6.10
   2 -10   0    5.90    6.10
  -2  10   0   10.80    5.80
  -2  10   0    3.70    6.70
  -2  10   0    6.90    2.40
  -1  10  -1    5.90    5.30
  -1  10  -1   15.00    6.40
   1 -10   1    3.70    7.50
   1 -10   1   34.60    6.80
  -2  10  -1    8.20    5.60
  -2  10  -1    1.60    4.70
   2 -10   1   -0.50    6.00
   2 -10   1   -2.60    6.10
   2 -10   1   -1.10    3.20
  -3  10  -1    0.00    3.70
  -3  10  -1   -1.50    4.80
  -3  10  -1   -5.20    5.70
   3 -10   1    7.30    5.30
  -4  10  -1   13.80    5.50
  -4  10  -1    7.60    5.40
  -4  10  -1   -4.60    5.50
   4 -10   1    2.10    5.50
   4 -10   1    6.20    3.50
  -5  10  -1    4.40    5.80
  -5  10  -1   16.70    5.70
  -5  10  -1    4.80    5.30
   5 -10   1    5.70    6.00
  -6  10  -1    5.90    4.90
  -6  10  -1   -1.20    5.50
  -6  10  -1    3.00    6.10
   6 -10   1   -0.50    5.50
  -7  10  -1   -5.30    6.00
  -7  10  -1   -6.80    4.20
   7 -10   1   -1.90    5.40
   7 -10   1   -5.20    6.00
   1   9  -1    1.90    4.40
   1   9  -1    7.10    6.00
  -1  -9   1   11.90    7.20
  -1  -9   1   11.10    6.90
  -1  -9   1    8.90    5.60
   0   9  -1   -3.20    4.20
   0  -9   1    6.40    7.30
   0  -9   1    0.80    6.00
   0  -9   1   -4.00    5.40
   0  -9   1   -6.10    4.70
  -1   9  -1   -3.40    3.60
  -1   9  -1    6.60    4.90
   1  -9   1    1.80    5.00
   1  -9   1    6.50    6.10
   1  -9   1   -2.20    5.30
   1  -9   1    3.00    5.00
  -2   9  -1    9.50    2.20
  -2   9  -1   25.10    5.50
  -2   9  -1    6.00    4.20
   2  -9   1    8.70    5.80
   2  -9   1   12.50    5.90
   2  -9   1   12.00    5.20
   2  -9   1   22.10    6.10
   2  -9   1   11.50    3.00
  -3   9  -1   -3.20    5.30
  -3   9  -1   -1.00    4.70
  -3   9  -1   -2.90    6.90
   3  -9   1    8.20    5.30
   3  -9   1   -1.80    4.60
   3  -9   1   -1.10    3.00
   3  -9   1    0.80    6.70
   3  -9   1   16.70    5.70
  -4   9  -1   13.10    4.70
  -4   9  -1    6.20    4.90
  -4   9  -1   10.70    6.10
  -4   9  -1   15.30    5.50
   4  -9   1    3.60    5.90
   4  -9   1    3.60    4.90
   4  -9   1   10.30    5.70
  -5   9  -1    3.60    6.40
  -5   9  -1    8.90    5.10
  -5   9  -1    6.50    4.50
  -5   9  -1   12.60    5.80
   5  -9   1   11.40    5.80
   5  -9   1    8.10    5.00
  -6   9  -1   -4.00    3.70
  -6   9  -1   10.00    5.00
   6  -9   1    0.50    4.80
  -7   9  -1    4.90    3.80
  -7   9  -1   13.30    5.50
   7  -9   1   11.20    5.90
   7  -9   1   12.00    4.50
  -8   9  -1   -7.10    5.90
   8  -9   1  -11.80    5.20
   8  -9   1   10.10    4.30
   2   8  -1   -2.40    5.50
   2   8  -1   -2.50    3.60
  -2  -8   1    1.30    6.20
  -2  -8   1   -4.30    4.60
  -2  -8   1   -1.30    5.60
  -2  -8   1   19.90    8.10
   1   8  -1   57.29    8.30
   1   8  -1   57.69    6.60
  -1  -8   1   33.60    7.00
  -1  -8   1   44.80    7.30
  -1  -8   1   39.00    6.10
  -1  -8   1   52.79    7.80
   0   8  -1   32.80    4.80
   0   8  -1   31.60    6.20
   0   8  -1   39.10    6.10
   0  -8   1   28.40    6.40
   0  -8   1   36.00    6.60
   0  -8   1   28.60    5.30
   0  -8   1   35.90    5.50
  -1   8  -1  145.69    9.30
  -1   8  -1  153.38    8.90
  -1   8  -1  128.79    9.30
   1  -8   1  145.59    6.70
   1  -8   1  144.69    9.50
   1  -8   1  141.79    9.20
   1  -8   1  123.39    9.00
   1  -8   1  133.79    9.00
   1  -8   1  126.49    9.60
  -2   8  -1   51.29    6.80
  -2   8  -1   37.50    5.70
  -2   8  -1   30.40    5.20
  -2   8  -1   30.90    6.20
   2  -8   1   33.00    5.40
   2  -8   1   33.10    5.60
   2  -8   1   36.60    5.60
   2  -8   1   42.60    6.00
   2  -8   1   50.09    6.70
  -3   8  -1   36.60    5.40
  -3   8  -1   28.90    5.20
  -3   8  -1   38.60    5.60
  -3   8  -1   26.50    5.20
   3  -8   1   47.10    6.60
   3  -8   1   38.40    5.70
   3  -8   1   32.20    5.70
  -4   8  -1  150.98    8.50
  -4   8  -1  145.19    9.60
  -4   8  -1  140.79    9.40
  -4   8  -1  144.99    9.50
   4  -8   1  155.18    9.70
   4  -8   1  156.18   12.00
   4  -8   1  137.89    9.60
  -5   8  -1   74.29    8.30
  -5   8  -1   85.89    8.40
  -5   8  -1   83.39    8.10
  -5   8  -1   87.69    6.80
  -5   8  -1   96.29    8.20
   5  -8   1   96.79    8.40
   5  -8   1   87.49    8.40
  -6   8  -1   10.60    4.10
  -6   8  -1    9.20    3.40
  -6   8  -1   26.00    6.40
  -6   8  -1    8.10    4.70
   6  -8   1    4.30    5.50
   6  -8   1   10.80    4.80
  -7   8  -1   -4.70    6.10
  -7   8  -1    4.50    3.00
  -7   8  -1    4.50    4.80
   7  -8   1    0.70    7.80
   7  -8   1    1.20    3.50
  -8   8  -1   27.00    6.40
   8  -8   1   23.50    4.50
   8  -8   1   24.80    5.90
  -9   8  -1    4.60    6.40
   9  -8   1    5.60    5.30
   9  -8   1    6.30    5.50
   9  -8   1   10.80    4.30
   4   7  -1   14.80    6.60
   4   7  -1   19.00    3.70
   4   7  -1   14.70    5.50
  -4  -7   1   12.00    5.60
  -4  -7   1   25.60    8.10
  -4  -7   1   -4.50   14.60
   3   7  -1   39.00    5.40
   3   7  -1   47.90    6.90
   3   7  -1   38.40    5.70
  -3  -7   1   49.80    7.10
  -3  -7   1   35.10    7.00
   2   7  -1   -4.30    2.80
   2   7  -1   -2.90    4.00
  -2  -7   1    8.00    5.20
  -2  -7   1   -5.80    3.70
  -2  -7   1   -5.00    3.50
  -2  -7   1    1.00    5.30
   1   7  -1    3.80    4.10
   1   7  -1    3.20    3.00
   1   7  -1    0.90    3.80
  -1  -7   1    2.90    3.40
  -1  -7   1    9.40    5.10
  -1  -7   1    5.00    3.90
  -1  -7   1    9.70    5.20
   0   7  -1    5.70    4.50
   0   7  -1    2.00    3.70
   0   7  -1    0.30    3.60
   0   7  -1    2.50    3.00
   0  -7   1    6.60    4.10
   0  -7   1    5.90    3.60
   0  -7   1    5.70    3.50
   0  -7   1    0.30    3.70
   0  -7   1   -1.00    4.40
  -1   7  -1   22.50    3.90
  -1   7  -1   24.30    4.70
  -1   7  -1   18.20    2.30
  -1   7  -1   13.30    4.30
  -1   7  -1   24.30    4.60
   1  -7   1   26.20    4.60
   1  -7   1   25.30    4.40
   1  -7   1   22.70    3.60
   1  -7   1   24.80    4.50
   1  -7   1   19.20    4.80
   1  -7   1   22.20    4.60
  -2   7  -1   13.40    3.90
  -2   7  -1   21.70    4.30
  -2   7  -1   15.80    4.10
  -2   7  -1   15.70    4.00
   2  -7   1   19.10    4.10
   2  -7   1   14.30    3.80
   2  -7   1   16.10    2.60
   2  -7   1   13.80    4.20
   2  -7   1   17.00    4.50
  -3   7  -1   -2.60    4.20
  -3   7  -1   -3.60    3.40
  -3   7  -1   -2.70    3.40
  -3   7  -1    1.50    3.50
   3  -7   1   -2.30    5.50
   3  -7   1    3.70    3.60
   3  -7   1   -0.50    3.40
  -4   7  -1   65.29    6.20
  -4   7  -1   59.69    7.00
  -4   7  -1   60.29    6.20
  -4   7  -1   46.80    6.20
  -4   7  -1   57.69    5.70
   4  -7   1   62.99    6.50
   4  -7   1   59.59    6.40
   4  -7   1   81.29    6.70
  -5   7  -1   -5.70    2.40
  -5   7  -1    3.70    3.90
  -5   7  -1    3.10    3.30
  -5   7  -1   -0.10    3.60
  -5   7  -1   -1.60    3.80
   5  -7   1    0.60    3.40
   5  -7   1    0.10    3.70
   5  -7   1    2.60    3.70
  -6   7  -1    2.80    4.00
  -6   7  -1    5.00    4.20
  -6   7  -1   -4.20    4.30
  -6   7  -1   -0.60    2.40
   6  -7   1    7.20    4.20
   6  -7   1   -2.50    4.10
   6  -7   1    2.30    2.80
   6  -7   1   -4.40    3.60
  -7   7  -1   46.60    6.50
  -7   7  -1   41.00    6.60
  -7   7  -1   45.00    6.50
   7  -7   1   42.20    6.20
   7  -7   1   58.79    5.90
   7  -7   1   41.80    6.50
  -8   7  -1    0.60    4.80
   8  -7   1    0.20    3.40
   8  -7   1    1.10    3.80
   8  -7   1   -4.40    5.90
  -9   7  -1    6.40    5.80
   9  -7   1   15.70    5.50
   9  -7   1   18.70    4.80
   5   6  -1  -10.30    5.30
   5   6  -1   -6.10    2.60
   5   6  -1   10.80   10.90
  -5  -6   1  -11.30    6.50
  -5  -6   1    0.40    5.10
  -5  -6   1  -18.80    8.40
   4   6  -1    8.30    4.80
   4   6  -1    4.00    4.30
   4   6  -1    9.50    2.90
  -4  -6   1   12.10    6.20
  -4  -6   1   24.40    5.30
  -4  -6   1    5.40    6.50
   3   6  -1   -3.00    3.60
   3   6  -1    5.60    2.80
   3   6  -1    3.10    4.10
   3   6  -1    8.10    5.50
  -3  -6   1    3.40    4.90
  -3  -6   1   -1.10    4.60
  -3  -6   1    0.40    5.70
   2   6  -1   23.00    4.70
   2   6  -1   24.60    4.70
   2   6  -1   21.30    3.40
   2   6  -1   15.40    3.50
  -2  -6   1   18.10    5.10
  -2  -6   1   20.50    4.90
  -2  -6   1   21.10    3.60
  -2  -6   1    7.20    4.70
  -2  -6   1   22.20    4.60
   1   6  -1  121.79    8.60
   1   6  -1  125.69    7.70
   1   6  -1  131.19    6.70
   1   6  -1  128.69    8.00
  -1  -6   1  137.39    8.00
  -1  -6   1  120.29    7.70
  -1  -6   1  139.29    9.30
  -1  -6   1  130.99    7.70
   0   6  -1   15.20    3.00
   0   6  -1   16.00    3.80
   0   6  -1   16.90    3.90
   0   6  -1   15.40    3.70
   0  -6   1   15.10    4.00
   0  -6   1   18.30    3.90
   0  -6   1   16.20    4.50
   0  -6   1    9.20    3.30
   0  -6   1   20.60    3.80
   0  -6   1   12.20    2.60
  -1   6  -1    9.90    3.30
  -1   6  -1   14.00    3.40
  -1   6  -1   17.80    4.00
  -1   6  -1   10.70    3.00
   1  -6   1   13.60    3.20
   1  -6   1   12.70    2.40
   1  -6   1    7.90    3.70
   1  -6   1    8.30    3.10
   1  -6   1   10.00    4.00
  -2   6  -1   26.10    4.10
  -2   6  -1   28.70    4.10
  -2   6  -1   32.70    4.40
  -2   6  -1   26.30    3.90
   2  -6   1   25.20    4.20
   2  -6   1   25.20    3.90
   2  -6   1   26.50    5.00
   2  -6   1   24.20    3.70
  -3   6  -1    6.70    3.10
  -3   6  -1    6.20    3.00
  -3   6  -1    3.90    3.10
  -3   6  -1    8.30    3.10
   3  -6   1    6.30    3.20
   3  -6   1    1.80    3.10
   3  -6   1   11.40    3.30
  -4   6  -1    5.50    3.40
  -4   6  -1    9.40    3.20
  -4   6  -1    6.50    3.30
  -4   6  -1    1.00    3.20
  -4   6  -1   10.50    2.80
   4  -6   1    3.20    2.70
   4  -6   1    7.00    3.30
   4  -6   1    5.40    3.30
  -5   6  -1   37.80    5.00
  -5   6  -1   29.20    4.50
  -5   6  -1   31.80    3.90
  -5   6  -1   35.20    4.70
   5  -6   1   29.30    4.50
   5  -6   1   33.50    4.80
   5  -6   1   28.10    4.40
   5  -6   1   36.20    4.50
  -6   6  -1    6.50    3.80
  -6   6  -1    6.40    2.10
  -6   6  -1    5.70    4.10
   6  -6   1    2.50    3.70
   6  -6   1    5.00    2.90
   6  -6   1    5.60    3.80
   6  -6   1    9.00    4.20
  -7   6  -1   23.30    5.40
  -7   6  -1   23.60    5.10
   7  -6   1   23.50    5.00
   7  -6   1   12.40    4.50
   7  -6   1   18.60    4.70
  -8   6  -1   -5.80    5.30
  -8   6  -1    4.00    4.90
   8  -6   1    3.70    3.20
   8  -6   1    1.50    4.50
   8  -6   1    7.30    3.60
   8  -6   1    2.80    6.90
  -9   6  -1    4.30    5.30
   9  -6   1    5.50    5.80
   9  -6   1    5.40    3.90
   9  -6   1    6.20    3.60
   6   5  -1   10.50    6.60
   6   5  -1    7.60    2.30
   6   5  -1    5.80    7.50
  -6  -5   1    5.90    3.50
  -6  -5   1   12.00    5.90
  -6  -5   1    6.10    8.90
  -6  -5   1   17.50    7.20
   5   5  -1   23.70    5.80
   5   5  -1   22.10    2.90
   5   5  -1   22.80    5.60
  -5  -5   1   36.50    7.10
  -5  -5   1   20.60    5.50
  -5  -5   1   20.70    6.30
  -5  -5   1   16.50    2.80
   4   5  -1   14.50    2.60
   4   5  -1   12.10    4.70
   4   5  -1   13.70    4.30
   4   5  -1    3.70    5.00
  -4  -5   1   15.90    7.70
  -4  -5   1   10.60    5.30
  -4  -5   1   19.20    5.30
  -4  -5   1   13.80    2.00
   3   5  -1   73.39    6.60
   3   5  -1   77.79    4.90
   3   5  -1   78.49    6.70
   3   5  -1   72.79    7.60
   3   5  -1   85.69    7.00
  -3  -5   1   55.99    6.60
  -3  -5   1   62.69    9.20
  -3  -5   1   80.49    8.30
   2   5  -1   44.50    6.90
   2   5  -1   41.10    4.80
   2   5  -1   36.80    5.30
   2   5  -1   46.90    4.20
   2   5  -1   47.50    5.70
  -2  -5   1   43.10    5.80
  -2  -5   1   40.10    6.10
  -2  -5   1   32.70    5.10
  -2  -5   1   44.40    4.20
  -2  -5   1   44.80    5.50
   1   5  -1  238.88    9.50
   1   5  -1  225.88    9.10
   1   5  -1  233.48    8.40
   1   5  -1  236.98    8.30
   1   5  -1  240.28    9.90
  -1  -5   1  241.38    9.70
  -1  -5   1  228.58   10.10
  -1  -5   1  234.48    8.30
  -1  -5   1  236.78    9.40
  -1  -5   1  239.38    9.50
   0   5  -1   51.49    4.80
   0   5  -1   50.49    4.90
   0   5  -1   43.60    4.10
   0   5  -1   48.40    4.90
   0  -5   1   49.20    5.90
   0  -5   1   44.80    3.60
   0  -5   1   49.10    4.80
   0  -5   1   50.59    6.70
   0  -5   1   50.09    4.40
   0  -5   1   48.50    4.80
  -1   5  -1  471.95   13.90
  -1   5  -1  462.25   13.60
  -1   5  -1  411.16   15.60
   1  -5   1  456.35   13.90
   1  -5   1  465.45   13.90
   1  -5   1  444.06   14.40
   1  -5   1  457.45   12.70
   1  -5   1  470.45   13.60
  -2   5  -1   16.70    3.30
  -2   5  -1   18.50    3.30
  -2   5  -1   21.10    3.30
  -2   5  -1   18.30    3.20
   2  -5   1   19.30    3.40
   2  -5   1   18.00    3.40
   2  -5   1   21.00    3.20
   2  -5   1   20.90    3.30
  -3   5  -1  336.27   11.20
  -3   5  -1  318.77   11.20
  -3   5  -1  330.17   10.30
  -3   5  -1  332.97   11.20
  -3   5  -1  320.57   12.00
   3  -5   1  329.47   10.80
   3  -5   1  322.77   12.50
   3  -5   1  339.27   11.20
  -4   5  -1    2.10    2.70
  -4   5  -1    1.20    2.80
  -4   5  -1   -0.90    2.30
  -4   5  -1    5.90    2.80
  -4   5  -1    3.00    2.00
   4  -5   1    1.90    2.70
   4  -5   1    1.20    3.10
   4  -5   1   -1.00    2.60
  -5   5  -1  185.38    8.40
  -5   5  -1  190.58    8.60
  -5   5  -1  184.88    6.40
   5  -5   1  192.68    8.50
   5  -5   1  196.58    8.80
   5  -5   1  179.08    8.30
   5  -5   1  186.08    7.60
  -6   5  -1   26.10    4.60
  -6   5  -1   25.80    4.70
   6  -5   1   17.50    3.10
   6  -5   1   23.60    4.20
   6  -5   1   24.10    4.20
   6  -5   1   27.40    4.60
  -7   5  -1   35.40    5.50
  -7   5  -1   46.60    6.80
   7  -5   1   43.80    4.80
   7  -5   1   38.70    5.20
   7  -5   1   47.00    6.00
   7  -5   1   50.79    6.90
   7  -5   1   50.69    5.10
  -8   5  -1   -4.20    5.00
  -8   5  -1   -2.70    5.00
   8  -5   1   -3.60    2.70
   8  -5   1   -0.60    5.60
   8  -5   1   -4.50    3.90
   8  -5   1   -0.20    3.10
   8  -5   1    0.40    4.00
  -9   5  -1   37.90    7.10
   9  -5   1   43.40    6.30
   9  -5   1   61.09    6.70
   6   4  -1   -2.40    4.60
   6   4  -1    1.30    2.00
  -6  -4   1    1.70    6.30
  -6  -4   1    3.30    3.40
  -6  -4   1    7.10    4.70
  -6  -4   1    3.60    5.30
   5   4  -1    3.60    4.40
   5   4  -1    2.80    5.00
   5   4  -1    6.10    3.80
   5   4  -1    1.70    1.90
  -5  -4   1    3.30    4.30
  -5  -4   1    3.30    2.70
  -5  -4   1    4.30    7.00
  -5  -4   1    8.50    5.20
  -5  -4   1   -5.00    4.80
   4   4  -1   31.10    5.80
   4   4  -1   32.80    4.80
   4   4  -1   31.20    3.40
   4   4  -1   38.10    5.20
   4   4  -1   28.50    4.90
  -4  -4   1   28.70    3.50
  -4  -4   1   36.00    5.10
  -4  -4   1   32.40    5.00
  -4  -4   1   39.60    5.50
  -4  -4   1   34.20    5.50
   3   4  -1   26.90    4.00
   3   4  -1   35.50    3.30
   3   4  -1   28.00    4.70
   3   4  -1   33.10    5.30
   3   4  -1   32.50    4.50
  -3  -4   1   39.20    5.30
  -3  -4   1   35.50    2.90
  -3  -4   1   41.90    6.60
  -3  -4   1   30.20    4.50
   2   4  -1   -0.70    2.80
   2   4  -1    1.20    2.50
   2   4  -1   -0.80    2.20
   2   4  -1   -0.20    2.20
   2   4  -1   -0.40    1.70
  -2  -4   1   -2.40    2.40
  -2  -4   1   -2.20    2.20
  -2  -4   1    4.80    3.20
  -2  -4   1    1.00    2.80
  -2  -4   1   -0.70    1.70
  -2  -4   1   -0.90    0.70
   1   4  -1    0.80    2.60
   1   4  -1    3.50    2.50
   1   4  -1    5.30    1.90
   1   4  -1    4.10    3.00
   1   4  -1    2.50    2.00
  -1  -4   1    2.80    1.80
  -1  -4   1    6.90    2.90
  -1  -4   1    5.20    3.10
  -1  -4   1    4.00    2.50
  -1  -4   1    2.00    2.30
   0   4  -1    9.80    2.40
   0   4  -1    8.70    2.80
   0   4  -1   10.30    2.50
   0   4  -1   10.00    0.90
   0   4  -1   10.70    2.70
   0  -4   1   11.00    2.30
   0  -4   1    8.70    3.00
   0  -4   1   10.90    2.10
   0  -4   1    9.80    2.50
   0  -4   1   12.80    2.70
  -1   4  -1  460.25   13.40
  -1   4  -1  483.55   13.50
  -1   4  -1  453.05   13.20
  -1   4  -1  471.95   13.80
   1  -4   1  468.65   13.30
   1  -4   1  483.85   13.60
   1  -4   1  468.75   14.00
   1  -4   1  474.65   13.50
  -2   4  -1  516.55   14.70
  -2   4  -1  523.75   14.60
  -2   4  -1  485.65   14.50
  -2   4  -1  512.75   14.60
   2  -4   1  518.55   14.60
   2  -4   1  527.35   14.80
   2  -4   1  520.95   14.60
  -3   4  -1  302.47   10.20
  -3   4  -1  300.07    9.00
  -3   4  -1  315.97   10.20
  -3   4  -1  306.47   10.20
  -3   4  -1  310.87   10.00
   3  -4   1  295.37   10.10
   3  -4   1  315.07   10.20
   3  -4   1  312.97   10.20
  -4   4  -1   63.89    5.00
  -4   4  -1   59.69    3.40
  -4   4  -1   61.99    4.80
   4  -4   1   67.19    4.90
   4  -4   1   69.29    4.40
   4  -4   1   65.99    5.00
   4  -4   1   64.69    5.00
  -5   4  -1  174.28    8.10
  -5   4  -1  192.88    8.60
   5  -4   1  185.68    8.00
   5  -4   1  204.88    8.50
   5  -4   1  190.28    7.30
   5  -4   1  179.78    8.30
  -6   4  -1   -1.90    3.10
  -6   4  -1   -3.80    2.90
   6  -4   1    1.90    2.90
   6  -4   1    5.20    2.50
   6  -4   1    0.80    3.30
   6  -4   1    1.20    1.90
   6  -4   1    2.30    3.60
  -7   4  -1   30.60    5.20
  -7   4  -1   23.80    4.70
   7  -4   1   22.00    4.80
   7  -4   1   22.30    4.40
   7  -4   1   25.80    4.70
   7  -4   1   34.30    3.90
   7  -4   1   19.80    3.50
  -8   4  -1   -0.40    3.90
  -8   4  -1    8.20    7.50
  -8   4  -1    0.90    5.30
   8  -4   1    5.40    4.40
   8  -4   1   -1.40    3.10
   8  -4   1   -3.10    3.60
   8  -4   1   -6.20    5.20
  -9   4  -1  -11.30    4.80
  -9   4  -1    5.90    8.10
   9  -4   1    2.00    4.60
   9  -4   1    0.90    4.80
   9  -4   1    2.80    4.00
   7   3  -1    3.50    1.90
   7   3  -1    1.30    2.10
   7   3  -1    8.00    6.10
   7   3  -1   17.90    5.20
  -7  -3   1   -2.50    6.60
  -7  -3   1   -5.70    4.40
  -7  -3   1    7.50    5.20
  -7  -3   1    4.20    5.90
   6   3  -1    4.80    4.00
   6   3  -1    4.80    1.90
   6   3  -1    5.60    4.80
   6   3  -1   -2.90    5.90
  -6  -3   1    3.60    4.20
  -6  -3   1   -2.00    4.80
  -6  -3   1    8.00    5.40
  -6  -3   1   -1.30    5.20
   5   3  -1    8.30    1.90
   5   3  -1   13.90    4.00
   5   3  -1    5.70    4.30
   5   3  -1    9.70    4.30
  -5  -3   1   10.60    4.70
  -5  -3   1    4.80    4.20
  -5  -3   1   11.80    4.30
  -5  -3   1   10.40    3.70
   4   3  -1    2.40    1.50
   4   3  -1    0.40    2.80
   4   3  -1   -1.90    4.30
   4   3  -1    3.40    3.30
   4   3  -1    2.40    3.40
  -4  -3   1    2.00    3.10
  -4  -3   1    0.80    4.90
  -4  -3   1    2.20    3.40
  -4  -3   1   -0.80    2.80
   3   3  -1    1.10    2.50
   3   3  -1   -2.30    2.20
   3   3  -1    0.00    2.80
   3   3  -1    1.50    2.70
   3   3  -1    0.80    1.40
  -3  -3   1    0.80    3.10
  -3  -3   1   -1.40    2.30
  -3  -3   1   -1.40    2.50
  -3  -3   1    1.90    2.60
   2   3  -1  617.84   15.60
   2   3  -1  615.04   17.10
   2   3  -1  629.84   17.10
   2   3  -1  599.04   17.70
   2   3  -1  599.04   16.90
  -2  -3   1  625.24   18.00
  -2  -3   1  623.24   17.10
  -2  -3   1  623.44   15.60
  -2  -3   1  603.74   17.10
  -2  -3   1  638.74   17.50
   1   3  -1   25.10    3.40
   1   3  -1   21.80    3.20
   1   3  -1   26.90    3.40
   1   3  -1   27.40    3.40
   1   3  -1   27.10    2.70
  -1  -3   1   24.70    3.70
  -1  -3   1   26.50    2.70
  -1  -3   1   28.50    4.40
  -1  -3   1   22.50    3.00
  -1  -3   1   19.90    2.70
  -1  -3   1   24.00    3.50
   0   3  -1  652.53   16.70
   0   3  -1  654.23   17.10
   0   3  -1  671.63   17.60
   0   3  -1  659.53   17.10
   0  -3   1  652.13   16.70
   0  -3   1  649.74   17.10
   0  -3   1  662.03   16.70
   0  -3   1  662.83   17.70
   0  -3   1  654.53   17.10
  -1   3  -1 2040.90   48.40
  -1   3  -1 1985.00   48.30
  -1   3  -1 2026.40   48.40
  -1   3  -1 2082.99   48.60
   1  -3   1 2078.69   48.40
   1  -3   1 2032.50   48.60
   1  -3   1 1967.70   48.30
   1  -3   1 2072.59   48.40
  -2   3  -1 1863.21   44.30
  -2   3  -1 1806.12   44.40
  -2   3  -1 1872.11   44.30
  -2   3  -1 1887.81   44.20
  -2   3  -1 1808.32   43.70
   2  -3   1 1867.41   44.30
   2  -3   1 1826.92   44.30
   2  -3   1 1847.32   44.30
  -3   3  -1  236.28    8.10
  -3   3  -1  214.08    6.80
  -3   3  -1  228.48    8.00
   3  -3   1  227.48    7.50
   3  -3   1  238.38    8.10
   3  -3   1  222.38    7.80
   3  -3   1  229.28    8.00
  -4   3  -1   27.10    4.00
  -4   3  -1   37.00    4.60
   4  -3   1   27.20    2.30
   4  -3   1   34.20    3.40
   4  -3   1   33.20    4.40
   4  -3   1   31.20    4.20
   4  -3   1   37.10    4.30
  -5   3  -1  158.68    7.50
  -5   3  -1  146.79    6.40
   5  -3   1  148.49    4.80
   5  -3   1  150.68    7.40
   5  -3   1  161.58    6.60
   5  -3   1  153.38    5.50
   5  -3   1  141.29    7.90
   5  -3   1  165.38    7.60
  -6   3  -1   13.40    2.90
  -6   3  -1   14.00    3.80
  -6   3  -1   11.30    3.90
   6  -3   1   14.70    3.50
   6  -3   1   14.50    2.20
   6  -3   1   18.30    3.80
   6  -3   1   14.10    3.00
   6  -3   1   16.90    3.80
   6  -3   1   15.70    2.00
  -7   3  -1    1.60    4.20
  -7   3  -1   -0.40    3.00
  -7   3  -1    1.60    3.90
  -7   3  -1    0.60    3.30
   7  -3   1   -4.00    2.90
   7  -3   1   -4.10    3.20
   7  -3   1    0.90    3.90
   7  -3   1    0.90    3.50
   7  -3   1    1.70    1.50
  -8   3  -1    3.30    5.40
  -8   3  -1    3.50    4.20
  -8   3  -1    5.80    4.80
  -8   3  -1   11.10    4.70
   8  -3   1    5.50    1.80
   8  -3   1    4.80    3.60
   8  -3   1    4.10    5.40
   8  -3   1    6.00    3.80
   8  -3   1    0.20    3.60
  -9   3  -1   14.60    5.40
  -9   3  -1   11.90   11.90
  -9   3  -1    8.50    5.60
  -9   3  -1    6.90    5.50
   9  -3   1    6.40    5.00
   9  -3   1    3.60    4.90
   9  -3   1   11.20    1.90
   9  -3   1   -2.50    4.30
   8   2  -1   -0.10    6.70
   8   2  -1   -2.40    2.00
   8   2  -1   -0.90    5.30
  -8  -2   1   -3.40    5.20
  -8  -2   1   -5.90    8.30
  -8  -2   1   -2.50    6.10
  -8  -2   1    5.40    5.00
   7   2  -1   31.30    3.40
   7   2  -1   33.70    3.70
   7   2  -1   41.60    6.20
  -7  -2   1   35.90    8.90
  -7  -2   1   32.50    4.70
  -7  -2   1   35.80    6.40
  -7  -2   1   35.80    6.80
  -7  -2   1   37.00    6.20
   6   2  -1   10.10    2.10
   6   2  -1   10.10    4.00
   6   2  -1   16.30    4.10
  -6  -2   1    9.80    4.80
  -6  -2   1   19.30    4.80
  -6  -2   1    5.10    3.30
  -6  -2   1    4.20    3.90
  -6  -2   1   17.50    4.60
   5   2  -1   44.70    3.10
   5   2  -1   44.90    5.40
   5   2  -1   41.50    5.50
   5   2  -1   40.00    5.50
   5   2  -1   37.30    5.30
  -5  -2   1   36.90    5.40
  -5  -2   1   51.89    6.80
  -5  -2   1   43.40    5.80
  -5  -2   1   42.10    5.80
   4   2  -1  137.29    6.80
   4   2  -1  142.89    4.90
   4   2  -1  134.19    7.60
   4   2  -1  139.69    7.00
   4   2  -1  142.89    7.20
  -4  -2   1  144.89    6.90
  -4  -2   1  142.49    7.10
  -4  -2   1  139.39    7.40
  -4  -2   1  135.89    7.10
   3   2  -1   66.39    4.80
   3   2  -1   66.99    3.00
   3   2  -1   66.09    4.60
   3   2  -1   66.09    5.00
   3   2  -1   69.39    5.60
   3   2  -1   65.59    4.60
  -3  -2   1   60.99    4.90
  -3  -2   1   63.89    4.70
  -3  -2   1   67.59    4.60
  -3  -2   1   67.19    5.20
   2   2  -1 1684.13   40.10
   2   2  -1 1651.83   40.00
   2   2  -1 1696.63   40.70
   2   2  -1 1572.24   38.60
   2   2  -1 1655.43   40.20
  -2  -2   1 1675.73   40.00
  -2  -2   1 1639.24   40.70
  -2  -2   1 1656.33   40.30
   1   2  -1   65.29    4.00
   1   2  -1   65.09    3.60
   1   2  -1   64.59    2.70
   1   2  -1   59.49    3.70
   1   2  -1   59.29    3.70
  -1  -2   1   65.69    2.80
  -1  -2   1   62.49    3.90
  -1  -2   1   59.69    3.70
  -1  -2   1   64.99    3.70
  -1  -2   1   62.19    3.60
  -1  -2   1   60.79    4.10
   0   2  -1 2023.40   47.80
   0   2  -1 2095.99   48.30
   0   2  -1 2004.30   47.60
   0   2  -1 2099.39   47.90
   0  -2   1 2043.80   47.70
   0  -2   1 2050.49   47.90
   0  -2   1 2027.90   47.90
   0  -2   1 2045.70   48.30
   0  -2   1 1986.00   47.80
  -1   2  -1 3000.40   68.19
  -1   2  -1 2982.60   68.19
  -1   2  -1 2794.92   68.39
  -1   2  -1 2988.00   68.19
   1  -2   1 2924.61   68.19
   1  -2   1 2883.71   68.09
   1  -2   1 2884.91   68.19
   1  -2   1 2982.10   68.19
  -2   2  -1 2291.07   54.79
  -2   2  -1 2348.07   55.49
  -2   2  -1 2394.66   55.59
   2  -2   1 2394.66   55.59
   2  -2   1 2363.66   55.59
   2  -2   1 2370.96   54.79
   2  -2   1 2332.67   55.29
   2  -2   1 2373.86   55.49
  -3   2  -1   98.79    5.00
  -3   2  -1   92.19    4.80
  -3   2  -1  101.49    4.50
   3  -2   1  101.09    4.70
   3  -2   1   99.19    4.50
   3  -2   1   88.69    3.50
   3  -2   1   95.99    4.90
   3  -2   1   97.19    4.90
  -4   2  -1   28.10    4.00
  -4   2  -1   26.20    3.40
  -4   2  -1   27.60    3.50
   4  -2   1   30.10    3.80
   4  -2   1   31.60    4.20
   4  -2   1   29.40    3.40
   4  -2   1   26.20    3.40
   4  -2   1   25.10    2.30
   4  -2   1   27.90    2.20
  -5   2  -1   52.79    5.20
  -5   2  -1   47.20    4.80
  -5   2  -1   47.80    4.40
  -5   2  -1   47.10    5.90
   5  -2   1   55.49    4.70
   5  -2   1   51.99    4.60
   5  -2   1   49.60    5.10
   5  -2   1   50.19    5.20
  -6   2  -1    0.60    3.20
  -6   2  -1    9.30    3.70
  -6   2  -1    3.00    2.90
  -6   2  -1    3.80    3.60
   6  -2   1   -1.80    3.10
   6  -2   1   -1.70    2.50
   6  -2   1    1.50    3.10
   6  -2   1    0.70    2.80
  -7   2  -1   26.20    5.10
  -7   2  -1   24.60    4.80
  -7   2  -1   18.40    4.30
  -7   2  -1   21.00    4.40
   7  -2   1   23.70    3.90
   7  -2   1   21.10    4.90
   7  -2   1   16.00    3.80
   7  -2   1   23.70    4.70
  -8   2  -1    8.40    4.30
  -8   2  -1    6.70    4.80
  -8   2  -1   -3.60    5.60
  -8   2  -1    2.20    4.80
   8  -2   1    6.00    3.70
   8  -2   1   -0.90    3.50
   8  -2   1    7.00    4.70
  -9   2  -1    5.50    6.10
  -9   2  -1   -3.20    5.10
  -9   2  -1    0.00    5.20
   9  -2   1    6.20    4.30
   9  -2   1   10.90    5.10
   9  -2   1    7.70    4.70
   8   1  -1    0.50    2.20
   8   1  -1   -7.60    4.30
   8   1  -1   -5.20    4.40
   8   1  -1   -6.00    2.40
  -8  -1   1    5.40    6.10
  -8  -1   1   -7.70    6.40
  -8  -1   1   -6.50    4.40
  -8  -1   1    2.00    3.60
  -8  -1   1    4.00    5.10
   7   1  -1    7.60    2.30
   7   1  -1   11.80    4.00
   7   1  -1   15.60    2.60
   7   1  -1    9.50    4.40
  -7  -1   1   17.00    4.90
  -7  -1   1    8.50    5.60
  -7  -1   1    0.40    4.60
  -7  -1   1   11.70    3.50
  -7  -1   1   10.90    4.50
   6   1  -1   30.90    4.70
   6   1  -1   22.50    4.10
   6   1  -1   27.10    3.10
   6   1  -1   25.90    4.10
   6   1  -1   23.20    3.30
  -6  -1   1   28.50    5.40
  -6  -1   1   22.90    3.50
  -6  -1   1   23.60    4.10
  -6  -1   1   32.10    4.90
  -6  -1   1   26.60    4.50
   5   1  -1  459.15   14.20
   5   1  -1  446.26   14.20
   5   1  -1  438.76   14.20
  -5  -1   1  407.86   15.00
  -5  -1   1  442.56   15.00
  -5  -1   1  473.95   14.50
  -5  -1   1  463.65   13.60
  -5  -1   1  443.16   14.30
   4   1  -1   63.49    4.70
   4   1  -1   56.89    4.80
  -4  -1   1   63.79    4.70
  -4  -1   1   66.59    5.60
  -4  -1   1   63.19    4.50
  -4  -1   1   67.49    4.80
  -4  -1   1   58.79    4.80
   3   1  -1  987.40   24.60
   3   1  -1  934.31   23.70
   3   1  -1  932.31   23.70
  -3  -1   1  898.81   23.50
  -3  -1   1  924.71   24.40
  -3  -1   1  897.11   23.60
  -3  -1   1  927.91   23.60
   2   1  -1    8.10    2.30
   2   1  -1   10.00    2.00
   2   1  -1    9.30    2.00
   2   1  -1    9.80    1.90
   2   1  -1   10.30    1.30
  -2  -1   1    9.20    1.90
  -2  -1   1   10.20    2.50
  -2  -1   1   11.80    2.00
  -2  -1   1    9.10    2.00
   1   1  -1 2113.29   47.10
   1   1  -1 2145.29   46.60
   1   1  -1 1770.52   45.90
   1   1  -1 1992.50   46.60
  -1  -1   1 1828.22   47.00
  -1  -1   1 2131.49   46.60
  -1  -1   1 2087.79   46.90
  -1  -1   1 2050.89   46.90
  -1  -1   1 1871.61   45.80
  -1   1  -1  386.06    9.80
  -1   1  -1  383.56    9.50
  -1   1  -1  379.26    9.80
  -1   1  -1  375.36    9.70
   1  -1   1  388.76    9.80
   1  -1   1  379.66    9.70
   1  -1   1  389.16    9.80
  -2   1  -1   43.90    3.80
  -2   1  -1   39.90    3.30
  -2   1  -1   44.70    3.50
   2  -1   1   38.00    3.60
   2  -1   1   36.40    1.70
   2  -1   1   36.00    3.40
   2  -1   1   40.00    3.80
  -3   1  -1  177.48    6.50
  -3   1  -1  180.98    6.80
  -3   1  -1  183.18    6.40
  -3   1  -1  174.98    6.60
   3  -1   1  173.08    6.40
   3  -1   1  172.68    6.60
   3  -1   1  183.78    6.70
  -4   1  -1   12.00    2.80
  -4   1  -1   10.00    2.80
  -4   1  -1   11.00    2.30
  -4   1  -1   14.90    1.80
  -4   1  -1   12.50    3.10
   4  -1   1   20.00    3.30
   4  -1   1   14.00    2.80
   4  -1   1   13.00    2.70
  -5   1  -1    7.30    1.40
  -5   1  -1    5.70    2.70
  -5   1  -1   11.60    3.30
  -5   1  -1    5.70    2.50
   5  -1   1    7.10    3.10
   5  -1   1   12.80    3.10
   5  -1   1   10.10    2.90
  -6   1  -1    5.00    3.30
  -6   1  -1    4.90    3.10
  -6   1  -1    4.90    3.80
  -6   1  -1   10.10    3.60
   6  -1   1    5.70    3.70
   6  -1   1   -3.30    3.40
   6  -1   1    0.80    3.00
  -7   1  -1    2.80    4.60
  -7   1  -1   -5.30    3.70
  -7   1  -1    4.20    6.60
  -7   1  -1    1.70    3.50
   7  -1   1   -7.50    4.10
   7  -1   1    1.50    3.30
   7  -1   1   -3.90    2.90
   7  -1   1   -1.60    4.00
  -8   1  -1    4.30    4.40
  -8   1  -1    4.80    4.90
  -8   1  -1   -4.70    5.80
  -8   1  -1   -0.20    4.80
   8  -1   1    6.40    3.80
   8  -1   1   11.80    5.20
   8  -1   1   -2.00    4.50
  -9   1  -1    9.20    7.30
  -9   1  -1    2.80    5.90
  -9   1  -1    2.70    5.40
   9  -1   1    1.00    5.20
   9  -1   1    2.20    6.60
   9   0  -1   10.50    3.10
   9   0  -1   18.30    8.60
   9   0  -1    6.70    4.80
  -9   0   1    5.40    5.70
  -9   0   1    3.00    8.50
  -9   0   1   -1.20    8.00
  -9   0   1    6.70    6.10
   8   0  -1    2.90    3.80
   8   0  -1    4.40    2.70
  -8   0   1    5.10    8.90
  -8   0   1   10.10    5.10
  -8   0   1   18.30    8.20
  -8   0   1    7.20    5.00
  -8   0   1   14.00    3.50
   7   0  -1  194.38    9.00
   7   0  -1  181.88    7.20
   7   0  -1  168.98    9.20
  -7   0   1  186.88    9.90
  -7   0   1  190.88    9.30
  -7   0   1  203.98   10.90
  -7   0   1  175.68   10.10
  -7   0   1  196.78   11.00
   6   0  -1   60.69    5.60
   6   0  -1   63.99    5.90
   6   0  -1   55.29    4.10
   6   0  -1   62.69    5.50
  -6   0   1   51.99    5.40
  -6   0   1   61.49    4.60
  -6   0   1   53.69    6.70
  -6   0   1   63.69    6.00
  -6   0   1   61.49    6.30
   5   0  -1  368.16   11.90
   5   0  -1  346.27   11.30
   5   0  -1  359.16   10.10
   5   0  -1  370.76   11.80
  -5   0   1  353.76   12.60
  -5   0   1  344.37   10.90
  -5   0   1  350.06   11.20
  -5   0   1  346.67   11.90
  -5   0   1  369.16   12.00
   4   0  -1 1125.09   26.80
   4   0  -1 1068.29   28.00
   4   0  -1 1083.59   27.60
   4   0  -1 1063.99   28.10
  -4   0   1 1080.29   27.50
  -4   0   1 1151.28   27.70
  -4   0   1 1172.28   29.00
  -4   0   1 1099.49   28.10
  -4   0   1 1120.49   28.20
   3   0  -1 1017.20   25.60
   3   0  -1 1101.19   24.70
   3   0  -1 1036.30   25.60
   3   0  -1  996.10   25.20
  -3   0   1 1004.10   26.20
  -3   0   1 1024.50   25.40
  -3   0   1 1037.90   25.70
  -3   0   1 1034.50   25.70
  -3   0   1 1044.30   25.30
   2   0  -1 1557.44   36.60
   2   0  -1 1585.04   37.30
   2   0  -1 1610.44   37.00
   2   0  -1 1517.35   37.20
  -2   0   1 1496.85   37.80
  -2   0   1 1508.05   37.30
  -2   0   1 1639.74   37.00
  -2   0   1 1620.74   37.30
  -2   0   1 1674.03   37.60
  -1   0  -1  597.64   14.60
  -1   0  -1  584.74   14.50
  -1   0  -1  568.04   14.50
  -1   0  -1  590.84   14.30
   1   0   1  583.94   14.50
   1   0   1  595.84   14.30
   1   0   1  593.54   14.60
   1   0   1  580.74   14.50
  -2   0  -1   29.20    3.40
  -2   0  -1   27.00    3.20
  -2   0  -1   29.80    3.00
  -2   0  -1   27.20    3.00
   2   0   1   28.40    3.00
   2   0   1   31.40    3.60
   2   0   1   28.70    3.30
   2   0   1   29.70    3.50
  -3   0  -1  570.94   15.50
  -3   0  -1  546.45   15.30
  -3   0  -1  565.44   15.30
  -3   0  -1  554.54   15.30
   3   0   1  547.05   15.30
   3   0   1  561.04   15.50
   3   0   1  565.64   15.30
   3   0   1  552.74   15.40
  -4   0  -1   13.30    2.90
  -4   0  -1   12.80    1.80
  -4   0  -1   12.90    3.00
  -4   0  -1   12.80    3.00
  -4   0  -1   10.10    2.70
   4   0   1   10.80    2.70
   4   0   1   10.00    3.20
   4   0   1   12.50    3.10
  -5   0  -1   96.19    6.40
  -5   0  -1   97.59    6.10
  -5   0  -1   95.49    6.50
  -5   0  -1  100.59    6.40
  -5   0  -1   97.39    4.30
   5   0   1   97.19    6.30
   5   0   1  100.59    6.70
   5   0   1  104.99    6.50
  -6   0  -1    0.00    3.20
  -6   0  -1    2.00    3.30
  -6   0  -1    2.20    1.80
  -6   0  -1   -5.30    3.60
  -6   0  -1   -2.90    3.20
   6   0   1    1.40    3.10
   6   0   1   -4.20    3.00
   6   0   1   -1.10    3.70
  -7   0  -1   12.10    5.30
  -7   0  -1    8.20    4.40
  -7   0  -1   15.60    5.20
   7   0   1   14.90    4.00
   7   0   1   15.00    5.20
  -8   0  -1   -1.90    5.90
  -8   0  -1   -0.10    4.90
  -8   0  -1   -2.20    4.50
  -8   0  -1   -5.00    7.40
  -8   0  -1    1.70    2.30
   8   0   1   -1.10    3.70
   8   0   1    6.60    4.80
   9  -1  -1   10.70    5.20
   9  -1  -1    3.70    3.70
   9  -1  -1    9.50    4.10
  -9   1   1   -5.10    7.20
  -9   1   1   14.00    5.80
  -9   1   1   -6.50    5.00
  -9   1   1    5.40    5.70
   8  -1  -1   82.79    7.10
   8  -1  -1   99.49    8.30
  -8   1   1  100.09   10.90
  -8   1   1  100.69    7.90
  -8   1   1   87.59    8.80
  -8   1   1   87.19    8.60
   7  -1  -1    7.20    3.10
   7  -1  -1    8.90    3.70
  -7   1   1    8.80    4.10
  -7   1   1   12.50    4.70
  -7   1   1    9.90    3.60
  -7   1   1    2.80    3.30
  -7   1   1   10.10    3.70
   6  -1  -1  433.76   12.70
   6  -1  -1  442.26   13.10
   6  -1  -1  431.46   14.00
   6  -1  -1  442.16   14.30
  -6   1   1  426.66   12.90
  -6   1   1  422.86   13.10
  -6   1   1  426.46   14.20
  -6   1   1  454.15   14.60
  -6   1   1  435.66   15.10
   5  -1  -1   -2.50    2.30
   5  -1  -1   -1.30    1.60
   5  -1  -1    0.30    1.80
   5  -1  -1   -2.30    2.10
  -5   1   1   -0.40    1.90
  -5   1   1   -0.60    2.40
  -5   1   1    1.30    1.80
  -5   1   1    0.40    2.50
   4  -1  -1 1755.42   43.40
   4  -1  -1 1751.32   42.90
   4  -1  -1 1860.41   43.60
   4  -1  -1 1752.32   42.60
   4  -1  -1 1789.42   42.70
  -4   1   1 1835.72   43.60
  -4   1   1 1807.72   42.60
  -4   1   1 1766.82   43.50
  -4   1   1 1803.82   43.00
   3  -1  -1   24.50    3.00
   3  -1  -1   26.70    2.90
   3  -1  -1   26.60    2.20
   3  -1  -1   25.80    2.60
   3  -1  -1   24.50    2.80
  -3   1   1   25.90    2.20
  -3   1   1   25.40    2.70
  -3   1   1   26.40    3.10
  -3   1   1   26.00    3.30
   2  -1  -1 1846.82   44.10
   2  -1  -1 1941.61   44.10
   2  -1  -1 1820.82   43.40
   2  -1  -1 1908.21   44.10
  -2   1   1 1842.22   43.30
  -2   1   1 1873.11   44.10
  -2   1   1 1897.61   44.20
  -2   1   1 1912.51   44.10
   1  -1  -1 1341.17   31.30
  -1   1   1 1337.97   31.30
  -1   1   1 1309.77   31.40
  -1   1   1 1352.36   31.30
   0  -1  -1    8.20    1.30
   0  -1  -1    7.80    1.40
   0  -1  -1   10.50    1.40
   0  -1  -1   10.40    1.60
   0  -1  -1   10.40    1.50
   0  -1  -1   11.10    1.50
   0   1   1    9.60    1.60
   0   1   1   10.40    1.60
   0   1   1   10.20    1.50
   0   1   1   10.50    1.50
   0   1   1    8.50    1.50
   0   1   1    9.40    1.50
  -1  -1  -1  258.47    7.80
  -1  -1  -1  230.48    7.80
  -1  -1  -1  257.77    7.70
  -1  -1  -1  254.67    7.80
  -1  -1  -1  264.57    7.90
   1   1   1  259.17    7.80
   1   1   1  275.07    7.80
   1   1   1  272.07    7.90
   1   1   1  250.07    7.90
  -2  -1  -1  523.75   13.60
  -2  -1  -1  502.95   13.50
  -2  -1  -1  466.65   13.40
  -2  -1  -1  462.35   13.30
   2   1   1  517.15   13.60
   2   1   1  485.55   13.30
   2   1   1  442.06   13.30
   2   1   1  467.65   13.50
   2   1   1  480.85   12.70
  -3  -1  -1  121.39    6.20
  -3  -1  -1  115.19    5.90
  -3  -1  -1  123.79    6.00
  -3  -1  -1  127.59    6.20
   3   1   1  120.79    6.00
   3   1   1  116.49    6.00
   3   1   1  107.49    6.00
   3   1   1  107.19    5.80
  -4  -1  -1  218.98   10.30
  -4  -1  -1  220.68    9.00
  -4  -1  -1  225.28    9.00
  -4  -1  -1  220.58    8.70
   4   1   1  213.68   10.10
   4   1   1  214.48    8.70
   4   1   1  239.38    9.10
   4   1   1  223.98    8.90
  -5  -1  -1   60.39    5.90
  -5  -1  -1   59.19    5.80
  -5  -1  -1   49.50    5.60
  -5  -1  -1   49.40    6.00
   5   1   1   46.40    5.60
   5   1   1   60.29    6.30
   5   1   1   58.99    5.60
   5   1   1   48.30    5.90
  -6  -1  -1   12.00    4.90
  -6  -1  -1   13.80    4.30
  -6  -1  -1   13.90    2.90
  -6  -1  -1    2.60    4.00
  -6  -1  -1   17.30    4.40
   6   1   1    5.40    4.60
   6   1   1   19.20    4.70
   6   1   1   14.10    2.90
   6   1   1   19.50    4.50
  -7  -1  -1   27.60    6.30
  -7  -1  -1   30.90    4.70
  -7  -1  -1   35.80    6.30
  -7  -1  -1   31.30    6.70
  -7  -1  -1   29.60    6.00
   7   1   1   25.90    5.60
   7   1   1   39.50    6.30
   7   1   1   36.20    5.00
  -8  -1  -1    2.00    5.30
  -8  -1  -1   -2.20    5.20
  -8  -1  -1   -0.90    3.60
   8   1   1   -5.60    5.20
   8   1   1   -0.10    4.90
   8   1   1    0.40    3.30
   9  -2  -1    8.80    3.90
   9  -2  -1   22.10    5.20
   9  -2  -1   17.00    4.50
  -9   2   1   19.90    5.80
  -9   2   1   20.00    5.60
  -9   2   1   19.00    5.20
  -9   2   1   26.90    7.60
   8  -2  -1    0.80    2.80
   8  -2  -1    2.70    3.80
   8  -2  -1    0.30    3.40
  -8   2   1    6.70    4.60
  -8   2   1   -1.20    4.90
  -8   2   1    1.30    4.50
  -8   2   1   -0.50    3.40
   7  -2  -1   27.30    4.50
   7  -2  -1   23.30    4.40
   7  -2  -1   24.10    1.90
   7  -2  -1   28.80    4.30
  -7   2   1   24.20    3.50
  -7   2   1   22.90    4.80
  -7   2   1   20.00    4.40
  -7   2   1   23.70    4.40
   6  -2  -1   11.00    2.30
   6  -2  -1   15.30    3.30
   6  -2  -1   10.70    1.20
   6  -2  -1   11.50    2.50
   6  -2  -1   16.70    3.30
   6  -2  -1   17.60    2.90
  -6   2   1   14.80    3.70
  -6   2   1   12.20    2.40
  -6   2   1   14.60    3.90
  -6   2   1   10.90    3.40
   5  -2  -1   68.49    3.90
   5  -2  -1   62.19    5.10
   5  -2  -1   63.39    4.30
   5  -2  -1   74.19    5.00
   5  -2  -1   65.49    4.30
  -5   2   1   63.29    5.40
  -5   2   1   67.59    3.90
  -5   2   1   63.69    5.20
   4  -2  -1   -0.20    1.80
   4  -2  -1    1.60    2.10
   4  -2  -1    3.60    2.50
   4  -2  -1    1.20    1.90
  -4   2   1    3.20    2.20
  -4   2   1    2.30    1.40
  -4   2   1    2.50    2.40
  -4   2   1    2.60    2.30
   3  -2  -1  108.79    4.70
   3  -2  -1  107.39    4.80
   3  -2  -1  105.89    3.60
   3  -2  -1  114.79    4.90
  -3   2   1   99.69    4.80
  -3   2   1  106.19    4.70
  -3   2   1  113.39    5.00
   2  -2  -1  442.26   11.90
   2  -2  -1  442.16   11.80
  -2   2   1  449.95   12.10
  -2   2   1  435.36   11.80
  -2   2   1  440.26   11.90
   1  -2  -1  477.45   14.50
   1  -2  -1  558.54   13.60
   1  -2  -1  550.64   14.00
   1  -2  -1  530.35   13.80
  -1   2   1  533.95   13.90
  -1   2   1  544.15   13.90
  -1   2   1  559.34   14.10
  -1   2   1  533.75   14.10
   0  -2  -1   20.10    3.00
   0  -2  -1   20.00    2.70
   0  -2  -1   16.10    2.20
   0  -2  -1   17.90    2.40
   0  -2  -1   20.10    2.90
   0  -2  -1   20.10    2.40
   0   2   1   16.40    2.40
   0   2   1   18.00    2.10
   0   2   1   18.60    2.70
   0   2   1   17.00    1.40
   0   2   1   21.90    3.10
   0   2   1   21.40    2.50
   0   2   1   16.90    2.40
  -1  -2  -1   41.20    4.00
  -1  -2  -1   43.90    4.00
  -1  -2  -1   52.99    3.90
  -1  -2  -1   46.30    4.10
  -1  -2  -1   45.50    3.30
   1   2   1   49.10    4.10
   1   2   1   47.10    3.80
   1   2   1   47.30    4.00
   1   2   1   50.19    3.40
   1   2   1   47.10    4.00
  -2  -2  -1  152.58    6.70
  -2  -2  -1  139.69    5.30
  -2  -2  -1  130.79    6.30
  -2  -2  -1  137.99    6.20
   2   2   1  142.49    6.30
   2   2   1  144.19    6.50
   2   2   1  137.19    6.50
   2   2   1  138.39    6.20
   2   2   1  127.29    5.30
  -3  -2  -1   17.60    2.70
  -3  -2  -1   11.70    3.00
  -3  -2  -1   18.30    3.20
  -3  -2  -1   17.10    3.40
  -3  -2  -1   15.80    3.20
   3   2   1   13.70    2.40
   3   2   1   15.90    3.30
   3   2   1   14.60    3.20
   3   2   1   12.80    3.20
   3   2   1   13.50    3.20
  -4  -2  -1   -1.30    3.10
  -4  -2  -1   -1.70    3.00
  -4  -2  -1   -0.30    2.70
  -4  -2  -1   -4.20    2.90
   4   2   1    4.50    3.10
   4   2   1   -2.20    3.00
   4   2   1   -0.80    1.80
   4   2   1   -0.40    3.00
   4   2   1   -1.40    2.90
  -5  -2  -1   -2.10    3.90
  -5  -2  -1   -3.40    3.40
  -5  -2  -1   -3.00    3.10
  -5  -2  -1    1.10    5.50
   5   2   1   -1.70    2.20
   5   2   1    1.90    3.30
   5   2   1    4.10    3.70
   5   2   1    0.00    3.80
   5   2   1   -0.40    5.70
  -6  -2  -1   85.49   12.40
  -6  -2  -1   84.89    8.20
  -6  -2  -1   87.59    8.70
  -6  -2  -1   82.29    8.60
   6   2   1   86.69    5.90
   6   2   1  106.09    8.60
   6   2   1   95.99    8.60
   6   2   1  100.79    9.50
   6   2   1   82.49    8.60
  -7  -2  -1   -2.00    5.40
  -7  -2  -1   -0.20    4.90
  -7  -2  -1    5.70    8.00
  -7  -2  -1   11.50    5.30
   7   2   1   10.30    4.60
   7   2   1    1.70    2.90
   9  -3  -1   17.10    6.00
   9  -3  -1   -1.00    4.90
   9  -3  -1   14.50    3.50
  -9   3   1    7.20    6.60
  -9   3   1   -6.40    4.90
  -9   3   1   10.00    5.50
  -9   3   1    9.00    4.20
   8  -3  -1   37.20    4.90
   8  -3  -1   26.00    5.20
   8  -3  -1   26.40    4.40
  -8   3   1   26.50    3.90
  -8   3   1   32.30    5.70
  -8   3   1   33.10    7.30
   7  -3  -1   -2.00    2.60
   7  -3  -1   -3.40    2.10
   7  -3  -1    3.70    2.70
   7  -3  -1   -0.20    3.20
  -7   3   1    2.30    3.40
  -7   3   1    0.00    2.30
  -7   3   1   -1.80    3.80
   6  -3  -1  120.89    6.10
   6  -3  -1  131.39    7.10
   6  -3  -1  127.19    6.60
   6  -3  -1  124.29    5.40
  -6   3   1  124.49    7.30
  -6   3   1  122.19    6.90
   5  -3  -1   79.09    5.30
   5  -3  -1   88.69    5.50
   5  -3  -1   83.39    3.90
   5  -3  -1   77.49    4.90
   5  -3  -1   82.29    5.30
  -5   3   1   87.49    5.70
  -5   3   1   80.19    5.50
   4  -3  -1  192.48    6.70
   4  -3  -1  193.28    7.30
   4  -3  -1  195.78    7.40
   4  -3  -1  193.78    7.50
  -4   3   1  204.58    7.70
  -4   3   1  199.98    7.40
  -4   3   1  186.98    7.50
   3  -3  -1   81.89    4.60
   3  -3  -1   81.19    4.80
   3  -3  -1   78.59    4.50
  -3   3   1   77.79    4.50
  -3   3   1   80.79    4.70
  -3   3   1   78.19    4.60
   2  -3  -1  848.52   21.60
   2  -3  -1  870.41   21.80
   2  -3  -1  850.31   21.70
  -2   3   1  858.51   21.60
  -2   3   1  848.12   21.70
  -2   3   1  851.11   21.80
  -2   3   1  815.62   21.90
   1  -3  -1  564.24   16.00
   1  -3  -1  606.04   15.60
   1  -3  -1  597.74   15.80
   1  -3  -1  580.04   15.60
   1  -3  -1  608.54   15.80
  -1   3   1  566.94   15.60
  -1   3   1  596.14   15.70
  -1   3   1  585.54   16.10
  -1   3   1  577.34   15.70
   0  -3  -1   38.40    3.70
   0  -3  -1   34.50    3.60
   0  -3  -1   38.60    3.40
   0  -3  -1   38.70    4.20
   0  -3  -1   44.00    4.10
   0   3   1   38.20    4.20
   0   3   1   41.50    3.50
   0   3   1   37.00    3.70
   0   3   1   35.80    3.80
   0   3   1   41.20    2.60
  -1  -3  -1  347.17    9.40
  -1  -3  -1  350.36   11.00
  -1  -3  -1  345.07   10.30
  -1  -3  -1  344.07   11.10
  -1  -3  -1  351.96   11.50
  -1  -3  -1  345.97   10.90
   1   3   1  344.97   10.40
   1   3   1  351.46   11.80
   1   3   1  341.67   11.40
   1   3   1  341.37   11.00
   1   3   1  339.17   11.20
   1   3   1  346.07    9.60
  -2  -3  -1  183.98    7.80
  -2  -3  -1  184.28    8.10
  -2  -3  -1  179.58    8.00
  -2  -3  -1  195.48    6.30
  -2  -3  -1  183.48    7.70
   2   3   1  185.18    7.80
   2   3   1  156.98    9.10
   2   3   1  184.38    6.80
   2   3   1  187.98    8.20
   2   3   1  179.58    6.90
  -3  -3  -1   40.70    5.10
  -3  -3  -1   42.70    5.30
  -3  -3  -1   43.50    5.10
  -3  -3  -1   45.60    5.90
  -3  -3  -1   41.60    3.80
   3   3   1   48.40    5.30
   3   3   1   38.20    4.00
   3   3   1   44.10    5.40
   3   3   1   41.00    5.30
   3   3   1   46.80    5.70
  -4  -3  -1   22.70    4.60
  -4  -3  -1   31.00    4.90
  -4  -3  -1   27.90    4.80
  -4  -3  -1   27.40    3.50
  -4  -3  -1   18.60    4.60
   4   3   1   25.90    6.00
   4   3   1   24.50    4.80
   4   3   1   17.20    2.90
   4   3   1   26.30    5.40
   4   3   1   25.40    4.60
  -5  -3  -1   17.10    5.00
  -5  -3  -1   12.70    3.80
  -5  -3  -1   22.90    5.00
  -5  -3  -1   25.80    5.30
  -5  -3  -1   19.60    5.40
   5   3   1    9.10    4.40
   5   3   1   18.40    3.10
   5   3   1   27.70    5.80
   5   3   1   23.80    4.70
   5   3   1    8.60    7.00
  -6  -3  -1    4.80    6.00
  -6  -3  -1    1.60    4.50
  -6  -3  -1   11.20    4.30
  -6  -3  -1   11.00    5.30
   6   3   1    5.80    7.30
   6   3   1   11.30    4.50
   6   3   1    4.70    5.10
   6   3   1    1.50    2.80
  -7  -3  -1   -2.80    5.00
  -7  -3  -1    3.60    4.80
  -7  -3  -1   15.20    6.50
  -7  -3  -1   -1.90    5.60
   7   3   1   -0.30    5.60
   7   3   1   -8.60    5.00
   7   3   1   -3.90    3.00
   7   3   1   11.50    6.60
  10  -4  -1    2.10    3.80
  10  -4  -1    5.70    5.50
 -10   4   1    3.50    6.60
 -10   4   1   -1.50    5.50
 -10   4   1   -6.90   10.70
   9  -4  -1   67.49    5.70
   9  -4  -1   62.39    7.70
  -9   4   1   57.69    8.00
  -9   4   1   63.49    8.50
  -9   4   1   62.19    8.70
   8  -4  -1    5.30    4.10
   8  -4  -1    7.30    3.90
   8  -4  -1    6.40    2.70
   8  -4  -1    9.00    3.40
  -8   4   1    8.00    5.10
   7  -4  -1  135.09    7.10
   7  -4  -1  136.09    6.10
   7  -4  -1  134.29    7.40
   7  -4  -1  160.88    8.60
   7  -4  -1  152.48    8.50
  -7   4   1  139.39    8.40
  -7   4   1  137.79    8.80
   6  -4  -1   41.50    5.40
   6  -4  -1   41.00    5.40
   6  -4  -1   57.29    4.90
   6  -4  -1   51.99    5.60
   6  -4  -1   51.89    3.70
  -6   4   1   58.09    6.10
  -6   4   1   45.50    5.80
   5  -4  -1  503.25   15.30
   5  -4  -1  511.15   15.50
   5  -4  -1  514.55   15.30
   5  -4  -1  511.45   13.70
  -5   4   1  506.85   15.50
  -5   4   1  530.85   15.60
  -5   4   1  509.25   15.60
   4  -4  -1  177.18    8.20
   4  -4  -1  175.48    7.40
   4  -4  -1  174.88    7.50
  -4   4   1  175.58    7.30
  -4   4   1  180.98    7.60
  -4   4   1  168.58    7.50
   3  -4  -1  342.07   10.90
   3  -4  -1  371.06   11.40
   3  -4  -1  348.07   11.00
  -3   4   1  343.97   11.00
  -3   4   1  335.97   11.20
  -3   4   1  349.87   11.00
  -3   4   1  360.86   11.50
   2  -4  -1   20.10    2.90
   2  -4  -1   16.20    2.90
   2  -4  -1   19.50    3.10
  -2   4   1   20.10    3.30
  -2   4   1   16.50    3.10
  -2   4   1   15.30    2.90
  -2   4   1   18.50    3.00
   1  -4  -1   32.40    3.90
   1  -4  -1   32.30    3.90
   1  -4  -1   24.30    3.60
   1  -4  -1   28.90    3.80
   1  -4  -1   33.90    4.10
   1  -4  -1   30.70    2.00
  -1   4   1   30.10    4.10
  -1   4   1   30.00    3.90
  -1   4   1   25.90    2.80
  -1   4   1   26.20    3.80
  -1   4   1   31.00    3.90
   0  -4  -1  127.59    7.10
   0  -4  -1  124.99    6.00
   0  -4  -1  128.29    6.50
   0  -4  -1  139.69    6.50
   0  -4  -1  134.79    6.60
   0   4   1  118.09    4.50
   0   4   1  127.69    6.50
   0   4   1  122.79    6.00
   0   4   1  130.39    6.40
   0   4   1  126.29    6.50
  -1  -4  -1   62.79    4.70
  -1  -4  -1   61.59    3.20
  -1  -4  -1   55.99    5.40
  -1  -4  -1   60.99    5.00
  -1  -4  -1   66.19    6.10
  -1  -4  -1   59.69    5.30
   1   4   1   61.89    3.60
   1   4   1   56.09    4.90
   1   4   1   56.09    4.40
   1   4   1   68.79    5.50
   1   4   1   62.59    5.40
  -2  -4  -1    1.40    1.60
  -2  -4  -1    0.60    3.10
  -2  -4  -1    0.80    2.50
  -2  -4  -1   -2.80    2.80
  -2  -4  -1   -1.50    3.00
  -2  -4  -1    1.00    2.20
   2   4   1    0.50    2.00
   2   4   1   -4.40    2.50
   2   4   1    3.60    2.40
   2   4   1    0.50    2.90
   2   4   1    2.70    3.00
   2   4   1   -2.00    2.80
  -3  -4  -1    9.50    3.70
  -3  -4  -1    5.50    4.00
  -3  -4  -1    1.80    3.60
  -3  -4  -1   10.60    3.80
  -3  -4  -1    7.70    2.30
   3   4   1    4.10    3.70
   3   4   1   -0.80    3.60
   3   4   1    6.10    3.00
   3   4   1    5.40    2.70
   3   4   1    6.60    3.60
   3   4   1   -1.40    3.50
  -4  -4  -1   63.29    7.80
  -4  -4  -1   57.19    7.50
  -4  -4  -1   47.70    7.20
  -4  -4  -1   68.39    7.20
  -4  -4  -1   53.69    4.90
   4   4   1   73.09    6.90
   4   4   1   55.19    7.10
   4   4   1   67.49    5.20
   4   4   1   53.79    8.20
   4   4   1   65.89    7.50
   4   4   1   67.29    7.40
  -5  -4  -1    5.10    4.40
  -5  -4  -1   -2.70    3.30
  -5  -4  -1   17.40    6.40
  -5  -4  -1    4.80    5.00
   5   4   1    0.70    2.80
   5   4   1   -1.90    5.90
   5   4   1   -4.80    4.40
   5   4   1    2.30    4.90
   5   4   1    7.70    4.70
  -6  -4  -1   13.90    5.80
  -6  -4  -1    3.60    5.90
  -6  -4  -1   12.30    4.50
   6   4   1   13.50    3.60
   6   4   1   14.50    5.70
   6   4   1   21.90    9.80
  10  -5  -1    2.30    3.40
 -10   5   1   11.70    6.40
 -10   5   1   -0.90    6.10
   9  -5  -1    4.70    5.20
   9  -5  -1   26.30    4.70
   9  -5  -1   15.50    3.20
   9  -5  -1   18.50    5.30
  -9   5   1   20.70    6.80
  -9   5   1   20.80    6.10
   8  -5  -1   40.10    5.40
   8  -5  -1   27.10    4.50
   8  -5  -1   34.40    4.40
   8  -5  -1   23.70    4.80
   8  -5  -1   37.00    6.10
  -8   5   1   24.50    6.00
  -8   5   1   23.80    6.40
   7  -5  -1   -0.30    4.00
   7  -5  -1   -0.10    2.10
   7  -5  -1    0.80    3.30
   7  -5  -1    1.10    3.80
   7  -5  -1    3.30    3.20
  -7   5   1    2.10    4.00
  -7   5   1   -1.10    3.90
   6  -5  -1   12.20    3.50
   6  -5  -1   14.30    3.90
   6  -5  -1   14.50    3.70
   6  -5  -1   12.40    2.40
  -6   5   1   15.60    3.90
  -6   5   1   10.30    3.90
  -6   5   1    9.80    3.70
   5  -5  -1    6.50    3.20
   5  -5  -1    1.00    2.60
   5  -5  -1    2.60    1.80
   5  -5  -1    7.40    3.00
  -5   5   1    3.30    1.60
  -5   5   1    5.30    3.20
  -5   5   1    7.20    3.30
  -5   5   1    0.10    3.50
   4  -5  -1  230.98    9.10
   4  -5  -1  223.78    9.10
   4  -5  -1  231.78    8.90
  -4   5   1  231.38    9.50
  -4   5   1  226.38    9.00
  -4   5   1  232.68    9.20
  -4   5   1  232.58    9.60
   3  -5  -1    8.50    2.90
   3  -5  -1    8.20    2.70
   3  -5  -1    8.60    2.80
  -3   5   1    8.70    3.00
  -3   5   1    3.70    2.80
  -3   5   1    1.10    2.70
  -3   5   1    6.00    2.80
   2  -5  -1   79.99    5.20
   2  -5  -1   78.49    5.60
   2  -5  -1   70.59    6.10
  -2   5   1   73.49    5.50
  -2   5   1   80.59    5.50
  -2   5   1   82.09    5.90
  -2   5   1   82.09    5.40
   1  -5  -1   21.50    4.10
   1  -5  -1   25.30    4.30
   1  -5  -1   22.30    3.60
   1  -5  -1   18.90    1.90
  -1   5   1   22.80    3.70
  -1   5   1   21.10    3.40
  -1   5   1   21.10    3.50
  -1   5   1   20.80    2.80
   0  -5  -1    0.20    3.10
   0  -5  -1   -1.40    2.60
   0  -5  -1    4.20    3.30
   0  -5  -1   -4.10    2.50
   0   5   1   -2.60    2.70
   0   5   1    1.40    2.70
   0   5   1   -0.70    2.30
   0   5   1    1.40    1.40
   0   5   1    3.50    3.10
  -1  -5  -1    5.80    4.00
  -1  -5  -1   13.90    3.80
  -1  -5  -1   11.20    3.30
  -1  -5  -1   12.90    3.50
  -1  -5  -1   13.60    3.70
   1   5   1   14.70    3.50
   1   5   1   10.10    3.70
   1   5   1   13.10    2.20
   1   5   1   14.90    3.90
   1   5   1   10.90    3.00
  -2  -5  -1   10.60    3.30
  -2  -5  -1   13.40    4.00
  -2  -5  -1   17.80    4.20
  -2  -5  -1   16.80    5.60
  -2  -5  -1   15.60    2.20
  -2  -5  -1   21.20    4.70
   2   5   1   11.20    4.00
   2   5   1   11.10    4.10
   2   5   1   16.00    4.40
   2   5   1   17.10    3.20
   2   5   1   13.60    2.80
  -3  -5  -1    6.70    2.20
  -3  -5  -1    1.00    3.90
  -3  -5  -1   -0.60    5.70
  -3  -5  -1    5.50    4.80
   3   5   1    7.60    3.50
   3   5   1    5.30    4.20
   3   5   1   -4.80    4.60
   3   5   1    4.70    2.70
   3   5   1    4.00    4.50
  -4  -5  -1   29.90    6.30
  -4  -5  -1   22.40    5.30
  -4  -5  -1   23.50    3.40
  -4  -5  -1   34.20    6.60
   4   5   1   27.40    5.60
   4   5   1   27.00    3.90
   4   5   1    9.90    6.60
  -5  -5  -1   32.40    6.40
  -5  -5  -1   12.10    6.10
  -5  -5  -1   13.30    3.50
   5   5   1   10.10    5.30
   5   5   1   18.50    3.70
   9  -6  -1   24.30    3.60
   9  -6  -1   25.50    5.00
   9  -6  -1   34.00    5.90
  -9   6   1   27.10    6.10
  -9   6   1   12.60    7.30
   8  -6  -1   57.99    4.80
   8  -6  -1   50.59    6.90
   8  -6  -1   54.89    7.60
  -8   6   1   52.09    7.20
  -8   6   1   64.69    8.40
   7  -6  -1    2.50    4.00
   7  -6  -1    6.10    4.10
   7  -6  -1    2.20    2.40
   7  -6  -1    5.10    4.40
  -7   6   1    6.50    4.40
  -7   6   1    7.30    4.80
   6  -6  -1  175.68   10.30
   6  -6  -1  177.38    9.50
   6  -6  -1  171.38    7.00
   6  -6  -1  179.58   11.30
  -6   6   1  174.58    9.50
  -6   6   1  172.88    9.30
  -6   6   1  160.18    9.60
  -6   6   1  164.58    5.80
   5  -6  -1   -2.80    2.90
   5  -6  -1    0.40    4.50
   5  -6  -1   -1.90    3.30
  -5   6   1    4.00    3.40
  -5   6   1    1.00    3.20
  -5   6   1   -2.00    3.30
  -5   6   1    2.00    2.00
  -5   6   1   -2.10    3.30
   4  -6  -1   57.79    6.10
   4  -6  -1   58.79    5.90
   4  -6  -1   65.99    6.00
  -4   6   1   69.19    6.10
  -4   6   1   68.89    8.10
  -4   6   1   62.49    5.70
  -4   6   1   53.89    6.40
   3  -6  -1   29.70    4.20
   3  -6  -1   34.60    4.40
   3  -6  -1   26.40    4.10
  -3   6   1   32.70    4.60
  -3   6   1   29.10    4.20
  -3   6   1   24.00    4.10
  -3   6   1   38.50    4.90
   2  -6  -1    4.70    3.40
   2  -6  -1    9.00    3.30
   2  -6  -1    4.10    1.50
   2  -6  -1    8.10    2.90
   2  -6  -1    3.30    3.40
   2  -6  -1    7.80    3.40
  -2   6   1    3.20    3.20
  -2   6   1    2.90    3.10
  -2   6   1    2.40    3.10
  -2   6   1    5.40    3.10
   1  -6  -1    4.60    2.80
   1  -6  -1    3.70    3.00
   1  -6  -1    1.90    3.60
   1  -6  -1    6.40    3.20
   1  -6  -1   -0.70    3.10
  -1   6   1    2.60    3.20
  -1   6   1    4.90    3.10
  -1   6   1    2.50    3.40
  -1   6   1   -1.00    1.60
  -1   6   1    1.10    3.30
   0  -6  -1    8.60    3.40
   0  -6  -1    4.40    3.70
   0  -6  -1   15.70    4.40
   0  -6  -1   14.00    3.60
   0  -6  -1   10.30    3.80
   0   6   1    7.90    1.80
   0   6   1    0.10    3.50
   0   6   1    9.40    4.00
   0   6   1    8.90    3.60
   0   6   1   10.10    3.50
  -1  -6  -1    7.40    4.40
  -1  -6  -1    9.70    4.00
  -1  -6  -1    4.90    3.20
  -1  -6  -1   10.80    4.70
  -1  -6  -1    0.10    3.30
   1   6   1   12.00    4.60
   1   6   1    0.80    4.70
   1   6   1    4.90    3.20
   1   6   1    1.20    3.90
  -2  -6  -1    8.50    5.20
  -2  -6  -1   -3.20    4.20
  -2  -6  -1    5.70    3.60
  -2  -6  -1    5.10    4.20
   2   6   1   -0.70    3.00
   2   6   1    8.20    4.70
   2   6   1    0.50    2.60
   2   6   1   -0.90    4.30
   2   6   1    2.30    4.70
  -3  -6  -1    2.40    5.40
  -3  -6  -1    4.90    4.50
   3   6   1   -2.00    3.10
   3   6   1   -2.50    3.50
   3   6   1   -9.20    3.90
  -4  -6  -1   15.10    6.00
  -4  -6  -1   12.50    6.30
   4   6   1   14.20    4.10
   4   6   1    7.50    5.20
   4   6   1    7.60    4.80
   9  -7  -1   15.30    6.50
   9  -7  -1    9.00    5.10
   9  -7  -1    7.00    3.10
  -9   7   1    2.80    5.30
  -9   7   1   22.90    8.10
   8  -7  -1    2.80    4.30
   8  -7  -1   -4.90    4.20
   8  -7  -1    0.70    2.60
  -8   7   1    6.60    4.60
  -8   7   1    4.50    6.20
   7  -7  -1    4.50    2.80
   7  -7  -1   -0.40    3.90
   7  -7  -1    6.60    5.10
  -7   7   1   -4.00    5.00
  -7   7   1   -0.80    5.10
  -7   7   1    0.60    1.90
   6  -7  -1   10.50    4.20
   6  -7  -1   13.90    4.60
   6  -7  -1    7.30    4.20
  -6   7   1   10.40    4.60
  -6   7   1   13.10    4.40
  -6   7   1   13.00    4.60
  -6   7   1   12.40    2.80
  -6   7   1    6.70    5.00
   5  -7  -1   31.90    5.20
   5  -7  -1   53.29    6.40
   5  -7  -1   33.50    8.30
  -5   7   1   33.30    5.20
  -5   7   1   52.79    6.70
  -5   7   1   46.70    6.30
  -5   7   1   34.40    5.10
   4  -7  -1   -4.50    3.10
   4  -7  -1   -1.20    3.60
   4  -7  -1    1.90    3.50
  -4   7   1    3.50    3.60
  -4   7   1   -2.60    3.70
  -4   7   1   -1.40    3.80
   3  -7  -1   76.39    7.50
   3  -7  -1   82.49    7.10
   3  -7  -1   83.49    7.20
   3  -7  -1   85.39    6.50
  -3   7   1   89.89    7.80
  -3   7   1   82.29    6.90
  -3   7   1   84.79    7.40
  -3   7   1   92.49    7.60
   2  -7  -1    5.20    4.00
   2  -7  -1   10.00    3.90
   2  -7  -1   11.90    4.20
   2  -7  -1   13.60    4.00
   2  -7  -1   10.90    4.20
   2  -7  -1   10.10    1.80
  -2   7   1   12.40    2.60
  -2   7   1    5.70    3.60
  -2   7   1   13.20    4.30
  -2   7   1   16.30    6.30
  -2   7   1    8.70    4.00
   1  -7  -1  270.27   12.60
   1  -7  -1  272.27   11.20
   1  -7  -1  272.97   11.80
   1  -7  -1  267.27   11.30
   1  -7  -1  274.17   11.90
  -1   7   1  280.07    8.60
  -1   7   1  279.77   11.70
  -1   7   1  280.67   12.60
  -1   7   1  276.27   12.00
   0  -7  -1   14.80    4.20
   0  -7  -1   20.70    4.60
   0  -7  -1   25.10    5.00
   0  -7  -1   18.70    5.30
   0  -7  -1   15.90    5.20
   0   7   1   23.00    5.00
   0   7   1    6.80    5.10
   0   7   1   20.10    5.00
   0   7   1   30.90    4.80
  -1  -7  -1  184.68   11.50
  -1  -7  -1  201.78   10.30
  -1  -7  -1  179.08   12.80
  -1  -7  -1  175.18   13.20
   1   7   1  188.18   11.50
   1   7   1  209.88    9.70
   1   7   1  188.08   12.00
   1   7   1  181.68   10.80
  -2  -7  -1   11.30    5.00
  -2  -7  -1   11.20    5.90
  -2  -7  -1   15.60    5.30
  -2  -7  -1   19.80    7.20
   2   7   1   18.10    4.40
  -3  -7  -1   14.40    5.60
  -3  -7  -1   14.30    6.80
   3   7   1   16.60    4.50
   3   7   1    1.10    5.30
   9  -8  -1   14.60    5.90
   9  -8  -1    8.70    6.90
   9  -8  -1   16.10    3.60
  -9   8   1   11.60    6.40
   8  -8  -1   -7.80    8.20
   8  -8  -1    7.70    3.10
  -8   8   1   -0.60    7.60
  -8   8   1    3.20    5.50
   7  -8  -1    9.60    3.40
   7  -8  -1   15.90    5.40
  -7   8   1   13.00    3.20
  -7   8   1    5.00    5.50
  -7   8   1   12.20    6.40
  -7   8   1   15.80    5.90
   6  -8  -1   -2.80    4.50
   6  -8  -1   -6.70    5.20
  -6   8   1    1.90    4.80
  -6   8   1   10.70    8.50
  -6   8   1    1.50    3.30
  -6   8   1   -7.20    7.60
   5  -8  -1   -2.40    4.80
   5  -8  -1    3.70    4.50
  -5   8   1    5.30    4.60
  -5   8   1    2.90    5.50
  -5   8   1    5.10    4.30
   4  -8  -1   26.10    5.80
   4  -8  -1   29.10    5.50
   4  -8  -1   31.80    4.50
   4  -8  -1   27.90    5.60
  -4   8   1   33.40    6.00
  -4   8   1   22.60    4.90
  -4   8   1   29.00    5.70
   3  -8  -1   14.50    4.90
   3  -8  -1   14.40    4.70
   3  -8  -1   13.20    4.40
   3  -8  -1   10.70    2.10
   3  -8  -1   20.10    5.20
  -3   8   1    9.80    4.40
  -3   8   1   11.40    5.50
  -3   8   1   17.30    5.00
  -3   8   1   15.30    3.30
   2  -8  -1   -0.60    4.30
   2  -8  -1   12.70    4.70
   2  -8  -1    6.10    5.70
   2  -8  -1    7.90    4.40
   2  -8  -1   22.70    5.70
  -2   8   1   11.40    5.30
  -2   8   1   11.40    2.70
  -2   8   1   17.20    4.80
  -2   8   1   10.20    4.40
   1  -8  -1   10.30    5.60
   1  -8  -1   11.50    5.60
   1  -8  -1   10.90    5.30
   1  -8  -1    6.80    4.50
  -1   8   1   11.80    5.20
  -1   8   1   10.80    2.30
  -1   8   1    5.90    5.30
  -1   8   1    9.00    4.00
   0  -8  -1   86.19    8.30
   0  -8  -1   70.29   10.00
   0  -8  -1   89.79   11.40
   0  -8  -1   85.69    9.50
   0   8   1   89.59    7.70
   0   8   1   99.59   14.40
  -1  -8  -1   -4.80    5.30
  -1  -8  -1    4.30    5.60
  -1  -8  -1    6.90    5.00
   1   8   1    3.30    4.10
   1   8   1   -1.40    5.10
  -2  -8  -1   40.40    8.20
  -2  -8  -1   36.60    7.30
   2   8   1   35.40    5.70
   2   8   1   41.30    7.40
   8  -9  -1   25.40    6.50
   8  -9  -1   30.40    4.50
  -8   9   1   22.70    7.30
  -8   9   1   21.60    3.50
   7  -9  -1   -3.30    5.10
  -7   9   1    8.70    5.80
  -7   9   1    7.50    5.90
  -7   9   1   -5.50    3.40
   6  -9  -1   34.70    6.90
   6  -9  -1   27.30    4.80
  -6   9   1   34.20    6.60
  -6   9   1   34.70    6.60
  -6   9   1   31.90    7.80
  -6   9   1   29.20    5.10
   5  -9  -1    8.40    4.50
  -5   9   1   14.80    5.50
  -5   9   1   12.90    5.30
  -5   9   1   30.30    6.60
   4  -9  -1    4.10    2.30
  -4   9   1   -2.00    4.70
  -4   9   1   -2.10    6.00
  -4   9   1   -7.40    4.40
   3  -9  -1    3.20    5.00
   3  -9  -1   11.50   11.00
  -3   9   1   13.30    5.40
  -3   9   1    9.00    4.90
  -3   9   1    8.80    7.60
   2  -9  -1   16.30    5.70
  -2   9   1   13.10    3.60
  -2   9   1   12.90    5.60
  -2   9   1   18.70    5.40
   1  -9  -1   43.30    7.80
   1  -9  -1   35.70    6.70
  -1   9   1   46.60    6.40
  -1   9   1   43.90    7.10
   0  -9  -1    3.50    6.50
   0  -9  -1    1.00    5.30
   0   9   1   -6.60    4.40
   0   9   1    3.80    5.50
   6 -10  -1   12.30    5.80
   6 -10  -1    0.30    5.00
  -6  10   1   -0.70    6.00
  -6  10   1   -5.60    5.50
  -6  10   1    4.50    5.50
   5 -10  -1   -0.40    5.40
  -5  10   1    3.00    6.10
  -5  10   1  -13.90    5.70
   4 -10  -1    9.20    2.80
   4 -10  -1    4.40    5.80
  -4  10   1    8.70    3.90
  -4  10   1   -2.30    5.60
  -4  10   1   -5.30    5.90
   3 -10  -1   -6.00    5.70
  -3  10   1    2.80    6.20
  -3  10   1    3.60    6.00
   2 -10  -1    4.80    5.80
  -2  10   1   17.50    5.90
  -2  10   1    1.30    6.00
  -1  10  -2   13.90    6.10
  -1  10  -2    0.60    5.10
   1 -10   2    0.00    6.60
   1 -10   2    5.90    5.40
  -2  10  -2   23.10    5.80
  -2  10  -2   28.90    6.50
   2 -10   2   26.20    8.70
   2 -10   2   15.80    5.80
   2 -10   2   17.90    6.40
   2 -10   2   22.50    3.90
  -3  10  -2    3.00    5.40
  -3  10  -2   10.70    5.90
  -3  10  -2    0.30    5.20
   3 -10   2   -1.70    3.60
   3 -10   2   -4.40    4.80
   3 -10   2    8.10    8.00
  -4  10  -2    7.10    5.10
  -4  10  -2   18.30    6.90
  -4  10  -2   -1.30    5.30
   4 -10   2    0.50    8.80
   4 -10   2    5.30    5.80
   4 -10   2    8.90    3.90
  -5  10  -2    2.00    5.50
  -5  10  -2   10.00    5.20
   5 -10   2   15.50    5.60
  -6  10  -2    3.90    5.30
  -6  10  -2   -7.30    4.80
   6 -10   2   -1.80    5.40
  -7  10  -2    5.30    4.60
  -7  10  -2   16.30    6.10
   7 -10   2   -3.20    5.00
   7 -10   2   13.10    6.40
   1   9  -2    2.30    4.30
   1   9  -2    3.30    7.30
  -1  -9   2    7.50    5.30
  -1  -9   2   14.40    6.70
  -1  -9   2   -0.60    7.60
  -1  -9   2    2.90    5.90
   0   9  -2   46.90    6.80
   0   9  -2   50.29    7.40
   0  -9   2   44.90    6.70
   0  -9   2   45.30    8.10
   0  -9   2   37.50    7.80
   0  -9   2   33.30    6.30
  -1   9  -2   -1.30    4.70
  -1   9  -2   -3.00    4.10
   1  -9   2    0.20    3.10
   1  -9   2   10.10    5.10
   1  -9   2    7.30    5.10
   1  -9   2   -2.40    5.20
   1  -9   2    1.90    6.10
  -2   9  -2   72.89    7.80
  -2   9  -2   60.89    8.10
  -2   9  -2   63.69    3.70
   2  -9   2   71.29    9.70
   2  -9   2   73.49    9.50
   2  -9   2   79.29    9.60
   2  -9   2   76.69    6.00
   2  -9   2   61.29    7.70
  -3   9  -2   -4.00    4.50
  -3   9  -2   -5.20    6.30
  -3   9  -2    6.60    5.30
  -3   9  -2    0.40    4.50
   3  -9   2   10.50    6.00
   3  -9   2    2.40    3.20
   3  -9   2   -2.00    4.30
   3  -9   2   11.70    6.10
  -4   9  -2   78.59    8.50
  -4   9  -2   91.09   10.90
  -4   9  -2   59.39    8.20
  -4   9  -2   65.99    8.50
   4  -9   2   64.69    9.40
   4  -9   2  101.79    9.10
   4  -9   2   74.59    9.90
  -5   9  -2   27.90    5.30
  -5   9  -2   24.30    5.70
   5  -9   2   18.40    5.70
   5  -9   2   28.90    6.50
  -6   9  -2   15.40    4.70
  -6   9  -2   15.80    6.10
   6  -9   2   24.90    6.00
   6  -9   2    9.20    6.70
  -7   9  -2   30.40    4.80
  -7   9  -2   38.20    6.80
   7  -9   2   37.10    5.40
   7  -9   2   25.60    6.50
  -8   9  -2    1.30    6.10
   8  -9   2    3.60    4.60
   8  -9   2  -10.40    5.80
   3   8  -2    1.00    9.20
   3   8  -2    2.20    3.70
  -3  -8   2    9.00    7.00
  -3  -8   2   -2.50    5.70
   2   8  -2   -5.20    3.30
   2   8  -2   -6.10    4.60
  -2  -8   2   -8.70    5.90
  -2  -8   2    7.10    4.50
  -2  -8   2   13.40    7.20
  -2  -8   2    2.10    4.50
   1   8  -2    8.40    4.60
  -1  -8   2    4.90    5.20
  -1  -8   2    6.10    7.60
  -1  -8   2    3.10    5.70
  -1  -8   2    1.30    4.30
   0   8  -2    1.60    4.10
   0   8  -2   -1.00    3.30
   0  -8   2    3.20    4.90
   0  -8   2   -2.90    6.80
   0  -8   2   -0.70    3.90
  -1   8  -2   -2.00    4.00
  -1   8  -2   -0.80    4.20
  -1   8  -2    1.40    3.60
  -1   8  -2    5.40    4.50
   1  -8   2    0.30    4.30
   1  -8   2   15.00   10.10
   1  -8   2    0.40    4.70
   1  -8   2    4.20    4.00
   1  -8   2    5.40    4.30
   1  -8   2    4.20    2.90
  -2   8  -2   37.10    5.20
  -2   8  -2   15.10    4.70
  -2   8  -2   24.70    5.00
  -2   8  -2   28.50    5.00
   2  -8   2   23.10    5.50
   2  -8   2   30.80    4.00
   2  -8   2   27.80    4.80
   2  -8   2   43.70    6.00
   2  -8   2   39.40    5.40
  -3   8  -2   22.30    4.90
  -3   8  -2   26.80    4.90
  -3   8  -2   39.10    7.60
  -3   8  -2   27.00    5.00
  -3   8  -2   26.10    5.00
   3  -8   2   30.80    4.80
   3  -8   2   25.60    5.50
   3  -8   2   25.10    5.40
  -4   8  -2   69.39    7.60
  -4   8  -2   67.49    7.60
  -4   8  -2   64.59    7.00
  -4   8  -2   60.19    7.50
  -4   8  -2   50.59    7.60
   4  -8   2   63.29    7.50
   4  -8   2   64.79    7.50
   4  -8   2   71.79    7.80
  -5   8  -2   78.79    7.90
  -5   8  -2   65.59    7.30
  -5   8  -2   73.29    6.60
  -5   8  -2   62.19    7.30
   5  -8   2   72.09    7.40
   5  -8   2   66.29    7.90
  -6   8  -2   28.10    4.10
  -6   8  -2   31.10    5.60
  -6   8  -2   12.60    6.00
  -6   8  -2   17.90    5.10
   6  -8   2   13.00    5.50
   6  -8   2   24.00    5.40
   6  -8   2   23.90    4.30
  -7   8  -2   25.30    6.10
  -7   8  -2   22.90    5.20
  -7   8  -2   18.20    3.70
   7  -8   2   12.80    6.60
   7  -8   2   29.50    4.80
   7  -8   2   20.40    5.70
  -8   8  -2    1.40    5.20
   8  -8   2    5.00    4.00
   8  -8   2    2.70    4.70
   4   7  -2   -0.60    5.20
   4   7  -2    6.50    5.60
   4   7  -2   -1.70    2.80
  -4  -7   2   -7.80    7.30
  -4  -7   2   -5.60    6.00
  -4  -7   2   -1.90    4.70
   3   7  -2    7.60    4.70
   3   7  -2    6.30    2.90
   3   7  -2   12.50    5.00
  -3  -7   2    4.40    4.50
  -3  -7   2    3.40    6.30
  -3  -7   2    9.20    6.20
   2   7  -2    0.40    2.70
   2   7  -2    7.30    4.20
  -2  -7   2    5.10    4.10
  -2  -7   2    3.10    3.40
  -2  -7   2   10.10    5.50
  -2  -7   2    8.60    5.20
   1   7  -2    2.90    4.00
   1   7  -2    5.20    3.00
  -1  -7   2    5.10    4.70
  -1  -7   2    2.00    4.10
  -1  -7   2   -1.10    3.50
  -1  -7   2    3.40    3.40
   0   7  -2   -1.40    2.70
   0   7  -2    3.80    3.40
   0   7  -2    2.90    3.40
   0   7  -2   -1.70    3.40
   0  -7   2   -4.20    3.70
   0  -7   2   -1.90    3.00
   0  -7   2   -2.40    3.60
   0  -7   2    0.00    4.60
   0  -7   2    4.60    3.30
   0  -7   2    3.70    2.60
  -1   7  -2   16.90    3.90
  -1   7  -2   11.60    3.90
  -1   7  -2    6.40    3.30
  -1   7  -2   11.70    3.70
   1  -7   2   16.20    3.90
   1  -7   2   18.50    3.00
   1  -7   2    9.40    3.70
   1  -7   2   15.30    4.60
   1  -7   2   13.80    3.60
  -2   7  -2   23.10    4.20
  -2   7  -2   33.30    5.10
  -2   7  -2   30.00    4.70
  -2   7  -2   34.50    4.60
   2  -7   2   23.30    4.30
   2  -7   2   30.50    4.30
   2  -7   2   23.80    4.70
   2  -7   2   26.80    4.40
   2  -7   2   27.10    4.80
  -3   7  -2    3.30    3.50
  -3   7  -2    6.60    3.80
  -3   7  -2    3.10    3.30
  -3   7  -2    6.00    3.70
  -3   7  -2    3.30    3.10
   3  -7   2    1.90    3.40
   3  -7   2   -2.30    3.20
   3  -7   2    2.40    3.70
  -4   7  -2    2.50    3.60
  -4   7  -2   -0.80    3.30
  -4   7  -2    4.40    4.10
  -4   7  -2    6.20    3.70
  -4   7  -2    5.60    3.20
   4  -7   2    0.90    3.80
   4  -7   2   -2.80    3.40
   4  -7   2   -0.30    3.30
  -5   7  -2   41.20    6.20
  -5   7  -2   47.40    6.60
  -5   7  -2   43.90    5.10
  -5   7  -2   39.60    6.70
   5  -7   2   36.20    5.50
   5  -7   2   45.80    6.60
   5  -7   2   36.00    5.10
  -6   7  -2    2.00    2.70
  -6   7  -2    3.90    4.30
  -6   7  -2    4.30    3.90
  -6   7  -2    8.70    3.90
   6  -7   2   13.10    4.40
   6  -7   2    4.40    3.30
   6  -7   2    5.70    4.50
  -7   7  -2   12.30    5.60
  -7   7  -2   15.90    5.30
  -7   7  -2   14.20    4.50
   7  -7   2   15.70    4.90
   7  -7   2   19.50    6.40
   7  -7   2   17.00    3.90
  -8   7  -2    3.70    5.00
   8  -7   2    8.60    4.70
   8  -7   2    2.60    3.70
   8  -7   2    4.00    3.70
  -9   7  -2   -3.90    6.00
   9  -7   2   10.20    5.80
   9  -7   2    1.90    3.70
   5   6  -2    3.00    9.20
   5   6  -2   -1.20    2.10
   5   6  -2   -0.50    4.70
  -5  -6   2    1.80    4.70
  -5  -6   2   -5.00    6.80
  -5  -6   2   14.30    6.00
   4   6  -2    3.60    4.60
   4   6  -2   -7.70    3.90
   4   6  -2    1.70    2.20
  -4  -6   2    1.70    5.70
  -4  -6   2    7.50   10.70
  -4  -6   2   -2.00    4.10
   3   6  -2   16.40    4.60
   3   6  -2   12.70    4.10
   3   6  -2   16.10    2.90
  -3  -6   2   10.40    4.60
  -3  -6   2    8.20    5.40
  -3  -6   2   15.00    7.50
   2   6  -2   32.00    4.60
   2   6  -2   40.10    4.40
   2   6  -2   37.60    5.10
  -2  -6   2   32.00    4.70
  -2  -6   2   32.30    4.70
  -2  -6   2   31.40    5.90
  -2  -6   2   33.60    5.40
  -2  -6   2   24.30    4.80
   1   6  -2    6.40    2.90
   1   6  -2    6.60    2.60
   1   6  -2   12.40    3.60
   1   6  -2    7.30    3.70
  -1  -6   2    7.10    2.60
  -1  -6   2    9.60    3.60
  -1  -6   2    3.20    2.60
  -1  -6   2    5.40    3.90
  -1  -6   2    5.70    3.20
  -1  -6   2   11.60    4.20
   0   6  -2  320.67   11.60
   0   6  -2  338.47   12.60
   0   6  -2  314.57   10.80
   0   6  -2  322.37   11.40
   0  -6   2  317.07   11.70
   0  -6   2  322.97   10.90
   0  -6   2  321.77   10.60
   0  -6   2  315.97   11.40
   0  -6   2  321.87   12.60
  -1   6  -2   33.10    4.60
  -1   6  -2   36.20    4.60
  -1   6  -2   33.40    5.00
  -1   6  -2   33.40    4.80
   1  -6   2   36.30    3.90
   1  -6   2   40.70    4.80
   1  -6   2   38.20    6.00
   1  -6   2   39.20    4.70
   1  -6   2   35.10    5.10
  -2   6  -2    9.70    3.20
  -2   6  -2    9.00    3.20
  -2   6  -2    8.10    3.00
  -2   6  -2    9.80    3.20
   2  -6   2   11.10    3.00
   2  -6   2    9.30    3.00
   2  -6   2   10.20    3.40
   2  -6   2   10.60    3.30
  -3   6  -2  624.94   19.00
  -3   6  -2  649.34   18.40
  -3   6  -2  653.03   19.20
  -3   6  -2  649.14   18.90
  -3   6  -2  644.24   18.90
   3  -6   2  665.53   19.10
   3  -6   2  631.74   18.80
  -4   6  -2   10.20    3.40
  -4   6  -2    7.20    3.00
  -4   6  -2    8.40    2.90
  -4   6  -2    4.40    3.20
   4  -6   2    5.60    3.20
   4  -6   2   10.20    3.20
   4  -6   2    8.60    3.20
  -5   6  -2   27.20    3.90
  -5   6  -2   36.60    5.10
  -5   6  -2   29.60    4.50
  -5   6  -2   32.00    4.50
   5  -6   2   28.00    4.40
   5  -6   2   27.40    4.60
   5  -6   2   23.40    3.70
   5  -6   2   30.50    4.50
  -6   6  -2   72.09    7.40
  -6   6  -2   61.39    7.00
   6  -6   2   72.69    7.60
   6  -6   2   59.09    7.00
   6  -6   2   57.39    6.20
   6  -6   2   62.99    5.60
  -7   6  -2    1.80    4.30
  -7   6  -2    6.20    4.90
   7  -6   2    5.60    5.10
   7  -6   2   -1.20    3.50
   7  -6   2   -4.10    4.10
   7  -6   2    1.40    2.80
  -8   6  -2   -5.70    6.20
  -8   6  -2    6.00    5.10
   8  -6   2    3.90    3.10
   8  -6   2    8.00   10.20
   8  -6   2    8.90    6.80
   8  -6   2    7.40    3.70
  -9   6  -2    9.10    6.10
   9  -6   2   10.00    5.00
   9  -6   2    5.30    4.40
   9  -6   2   12.40    3.20
   6   5  -2   -3.00    5.00
   6   5  -2    2.30    6.00
  -6  -5   2   -6.40    7.10
  -6  -5   2   10.30    5.00
  -6  -5   2   -3.50    2.90
  -6  -5   2   -0.30    6.10
   5   5  -2   32.90    5.90
   5   5  -2   36.30    5.90
  -5  -5   2   24.30    3.60
  -5  -5   2   34.10    6.50
  -5  -5   2   23.70    5.30
   4   5  -2   26.00    4.60
   4   5  -2   20.90    4.90
   4   5  -2    7.20    8.30
   4   5  -2   25.30    3.10
  -4  -5   2   20.40    4.90
  -4  -5   2   20.30    2.20
  -4  -5   2   20.60    5.70
  -4  -5   2   19.30    4.80
  -4  -5   2   26.70    5.40
   3   5  -2   -1.30    3.20
   3   5  -2    0.90    3.00
   3   5  -2    3.50    3.20
   3   5  -2   -1.00    2.30
  -3  -5   2    4.50    4.40
  -3  -5   2    2.50    3.60
  -3  -5   2    2.50    3.20
  -3  -5   2   -1.80    3.50
   2   5  -2   19.00    2.60
   2   5  -2   17.80    3.70
   2   5  -2   22.00    3.50
   2   5  -2   26.50    4.10
   2   5  -2   19.50    3.60
  -2  -5   2   21.50    4.40
  -2  -5   2   22.90    3.50
  -2  -5   2   22.90    4.50
  -2  -5   2   22.50    3.90
  -2  -5   2   25.70    3.50
   1   5  -2  126.29    6.60
   1   5  -2  128.39    5.70
   1   5  -2  128.29    6.40
   1   5  -2  126.39    7.70
  -1  -5   2  127.19    8.40
  -1  -5   2  132.39    6.30
  -1  -5   2  125.49    7.50
  -1  -5   2  123.09    6.60
  -1  -5   2  127.29    7.10
  -1  -5   2  133.59    5.80
   0   5  -2   59.39    4.60
   0   5  -2   63.29    4.40
   0   5  -2   60.89    4.90
   0   5  -2   73.39    5.40
   0  -5   2   67.49    4.70
   0  -5   2   61.69    4.90
   0  -5   2   57.39    5.90
   0  -5   2   61.09    4.60
   0  -5   2   57.29    4.30
  -1   5  -2  140.79    6.90
  -1   5  -2  130.59    6.10
  -1   5  -2  134.59    6.50
   1  -5   2  136.09    6.00
   1  -5   2  127.89    6.40
   1  -5   2  129.99    6.60
   1  -5   2  132.39    7.20
   1  -5   2  135.59    6.30
  -2   5  -2  560.34   15.70
  -2   5  -2  524.35   15.50
  -2   5  -2  523.45   15.20
  -2   5  -2  513.15   15.30
   2  -5   2  515.65   15.30
   2  -5   2  534.45   15.30
   2  -5   2  504.95   15.10
   2  -5   2  526.95   15.60
  -3   5  -2  419.26   13.30
  -3   5  -2  413.76   13.10
  -3   5  -2  404.06   12.30
  -3   5  -2  418.86   13.00
   3  -5   2  430.26   13.40
   3  -5   2  425.86   14.60
   3  -5   2  417.86   13.20
  -4   5  -2    9.20    3.00
  -4   5  -2   10.00    2.80
  -4   5  -2    8.60    3.10
  -4   5  -2   11.00    2.50
   4  -5   2    8.50    2.50
   4  -5   2   11.70    3.10
   4  -5   2    7.80    3.00
   4  -5   2   10.50    3.90
  -5   5  -2    7.90    3.30
  -5   5  -2    5.30    3.30
   5  -5   2    7.60    3.10
   5  -5   2    5.70    2.70
   5  -5   2   10.70    3.40
   5  -5   2   14.00    3.60
  -6   5  -2   56.19    6.60
  -6   5  -2   61.39    6.40
   6  -5   2   46.10    6.30
   6  -5   2   63.69    5.60
   6  -5   2   59.59    6.40
   6  -5   2   50.59    6.80
  -7   5  -2    7.40    4.30
  -7   5  -2   -0.50    4.30
   7  -5   2   -1.70    2.70
   7  -5   2    5.40    4.10
   7  -5   2    0.10    2.20
   7  -5   2    2.10    4.50
  -8   5  -2  -12.00    5.40
  -8   5  -2    1.10    4.70
   8  -5   2    7.70    6.40
   8  -5   2    1.10    4.00
   8  -5   2   -1.80    3.40
   8  -5   2   -0.10    2.20
   8  -5   2    6.80    4.90
  -9   5  -2    5.10    4.70
  -9   5  -2   -1.10    5.50
   9  -5   2    7.90    4.30
   9  -5   2    2.70    4.80
   7   4  -2   16.30    5.70
   7   4  -2   14.30    6.40
  -7  -4   2   11.40    6.90
  -7  -4   2   -1.70    5.10
  -7  -4   2   -2.10    4.30
  -7  -4   2    2.50    8.30
   6   4  -2    2.70    4.50
  -6  -4   2    5.80    5.80
  -6  -4   2    6.90    4.70
  -6  -4   2   12.10    5.60
  -6  -4   2    1.30    7.30
   5   4  -2   20.20    5.00
   5   4  -2   15.90    4.20
   5   4  -2    6.90    5.70
   5   4  -2   10.20    1.40
  -5  -4   2   12.40    4.90
  -5  -4   2   17.30    5.40
  -5  -4   2   10.30    5.60
   4   4  -2    2.50    3.10
   4   4  -2   -4.30    3.40
   4   4  -2   -4.90    4.10
   4   4  -2    0.10    3.40
  -4  -4   2    1.10    3.60
  -4  -4   2    0.40    4.10
  -4  -4   2    3.40    3.40
  -4  -4   2    4.00    3.70
   3   4  -2   98.59    4.10
   3   4  -2  113.89    6.40
   3   4  -2   93.59    6.60
   3   4  -2  109.69    6.70
   3   4  -2  101.09    6.80
  -3  -4   2   98.59    7.20
  -3  -4   2   96.89    6.90
  -3  -4   2  107.89    6.60
  -3  -4   2  100.09    3.70
   2   4  -2  228.18    8.70
   2   4  -2  234.88   11.60
   2   4  -2  224.08    7.10
   2   4  -2  231.48    8.60
   2   4  -2  236.78    8.80
  -2  -4   2  226.08    7.10
  -2  -4   2  230.18    8.70
  -2  -4   2  229.88    9.20
  -2  -4   2  223.98    8.70
  -2  -4   2  237.28   10.00
   1   4  -2  248.28    8.60
   1   4  -2  244.28    7.60
   1   4  -2  243.78    8.40
   1   4  -2  237.28    9.20
   1   4  -2  236.48    8.40
  -1  -4   2  242.58    8.40
  -1  -4   2  242.18    7.60
  -1  -4   2  230.68    8.40
  -1  -4   2  243.48    8.50
  -1  -4   2  241.78    9.50
   0   4  -2  111.09    5.40
   0   4  -2  111.69    5.00
   0   4  -2  109.29    5.80
   0   4  -2  101.39    3.10
   0   4  -2  105.69    5.30
   0  -4   2  114.39    6.00
   0  -4   2  113.79    5.30
   0  -4   2  113.19    5.20
   0  -4   2  109.89    5.50
   0  -4   2  115.59    5.10
  -1   4  -2  329.87   10.00
  -1   4  -2  313.77    9.80
  -1   4  -2  311.07   10.00
  -1   4  -2  300.87    9.70
   1  -4   2  307.37   10.10
   1  -4   2  308.37    9.80
   1  -4   2  322.37    9.90
   1  -4   2  328.97   11.20
  -2   4  -2   -0.10    2.00
  -2   4  -2   -0.40    2.10
  -2   4  -2   -3.50    2.20
  -2   4  -2    0.70    2.30
  -2   4  -2    1.20    2.00
   2  -4   2    3.30    2.30
   2  -4   2    0.50    2.20
   2  -4   2   -0.80    2.20
  -3   4  -2   15.00    2.70
  -3   4  -2   18.40    3.10
  -3   4  -2   13.20    2.40
  -3   4  -2   16.10    2.60
   3  -4   2   15.30    2.80
   3  -4   2   27.50    3.90
   3  -4   2   18.10    3.20
  -4   4  -2   85.49    4.20
  -4   4  -2   85.49    5.90
   4  -4   2   87.09    5.10
   4  -4   2   80.89    4.00
   4  -4   2   85.89    5.60
   4  -4   2   90.49    5.70
   4  -4   2   85.29    5.50
  -5   4  -2  177.58    8.10
  -5   4  -2  176.98    8.30
   5  -4   2  181.18    7.60
   5  -4   2  178.88    8.20
   5  -4   2  167.98    7.90
   5  -4   2  169.18    8.40
   5  -4   2  168.98    6.00
  -6   4  -2   18.10    4.20
  -6   4  -2    8.20    3.60
   6  -4   2   13.20    3.80
   6  -4   2   17.40    3.40
   6  -4   2   14.70    2.10
   6  -4   2   10.50    3.80
   6  -4   2   14.30    3.80
   6  -4   2   18.00    2.60
  -7   4  -2   21.20    4.60
  -7   4  -2   18.50    4.80
   7  -4   2   27.70    4.60
   7  -4   2   17.70    4.50
   7  -4   2   27.50    2.90
   7  -4   2   24.50    4.10
   7  -4   2   19.20    5.00
  -8   4  -2   20.10    5.50
  -8   4  -2   20.50    6.60
  -8   4  -2   19.40    4.50
   8  -4   2    6.90    4.80
   8  -4   2   32.30    5.60
   8  -4   2   26.10    4.50
   8  -4   2   23.10    2.90
   8  -4   2   18.70    6.20
  -9   4  -2    0.50    4.50
  -9   4  -2    4.40    6.20
   9  -4   2    7.60    4.60
   9  -4   2   -0.30    5.30
   9  -4   2    2.70    1.80
   7   3  -2    0.20    4.60
   7   3  -2   11.00    6.00
  -7  -3   2    3.60    6.30
  -7  -3   2    0.70    5.70
  -7  -3   2   -4.60    4.10
  -7  -3   2   -3.90    4.60
  -7  -3   2   13.70    7.00
   6   3  -2    0.30    5.10
   6   3  -2    7.80    5.20
   6   3  -2    4.60    4.00
  -6  -3   2    5.70    4.30
  -6  -3   2    6.70    4.60
  -6  -3   2    9.00    4.50
  -6  -3   2    4.20    4.10
   5   3  -2   19.70    4.50
   5   3  -2   18.70    5.00
   5   3  -2   23.30    4.90
   5   3  -2   18.10    1.60
   5   3  -2   19.00    3.70
  -5  -3   2   22.50    4.10
  -5  -3   2   15.80    4.90
  -5  -3   2   15.60    4.20
  -5  -3   2   22.20    4.40
   4   3  -2   13.30    3.10
   4   3  -2   13.10    3.70
   4   3  -2   14.80    1.70
   4   3  -2   18.80    3.50
   4   3  -2   21.00    4.50
  -4  -3   2   15.90    3.60
  -4  -3   2   16.00    3.50
  -4  -3   2   18.10    4.40
  -4  -3   2   15.30    3.50
   3   3  -2   61.89    2.70
   3   3  -2   65.39    5.50
   3   3  -2   62.79    5.30
   3   3  -2   74.39    5.00
   3   3  -2   75.69    4.90
  -3  -3   2   66.89    5.80
  -3  -3   2   63.39    4.80
  -3  -3   2   70.19    5.10
  -3  -3   2   61.09    5.90
   2   3  -2   11.70    2.80
   2   3  -2   16.40    2.70
   2   3  -2   14.50    2.70
   2   3  -2   14.10    2.00
   2   3  -2   12.50    2.80
  -2  -3   2   14.60    2.00
  -2  -3   2   15.10    2.80
  -2  -3   2   14.30    3.20
  -2  -3   2   16.20    2.70
  -2  -3   2   14.60    3.10
   1   3  -2    4.70    1.90
   1   3  -2    5.50    2.00
   1   3  -2    4.30    2.30
   1   3  -2    4.90    2.20
  -1  -3   2    3.80    2.00
  -1  -3   2    3.70    2.10
  -1  -3   2    4.90    1.50
  -1  -3   2    7.00    2.60
  -1  -3   2    4.90    2.00
   0   3  -2   96.49    5.10
   0   3  -2  102.99    3.20
   0   3  -2  101.39    5.00
   0   3  -2   96.69    4.20
   0   3  -2   95.69    4.30
   0  -3   2   99.59    4.50
   0  -3   2   99.29    4.30
   0  -3   2   98.99    4.50
   0  -3   2   99.59    4.60
   0  -3   2   91.39    4.80
  -1   3  -2   37.10    3.20
  -1   3  -2   30.10    3.70
  -1   3  -2   29.40    3.70
  -1   3  -2   35.20    3.30
   1  -3   2   35.70    3.20
   1  -3   2   39.90    3.50
   1  -3   2   32.60    3.10
   1  -3   2   34.50    3.20
  -2   3  -2    1.10    1.60
  -2   3  -2    0.20    1.90
  -2   3  -2   -1.60    1.80
  -2   3  -2    0.60    2.10
   2  -3   2    0.00    1.60
   2  -3   2    0.10    2.00
   2  -3   2   -0.40    1.80
   2  -3   2    1.50    2.00
  -3   3  -2   16.50    2.90
  -3   3  -2   17.60    2.20
  -3   3  -2   11.60    2.90
   3  -3   2   14.10    2.70
   3  -3   2   18.50    2.90
   3  -3   2   15.80    2.80
   3  -3   2   12.70    2.40
   3  -3   2   16.90    2.10
  -4   3  -2    4.10    2.60
  -4   3  -2    8.10    2.70
   4  -3   2    3.60    2.70
   4  -3   2    4.90    2.60
   4  -3   2    7.20    2.60
   4  -3   2    3.30    2.30
   4  -3   2    5.50    3.10
  -5   3  -2    9.20    2.80
  -5   3  -2   12.10    3.40
  -5   3  -2   14.30    3.50
   5  -3   2    9.20    1.90
   5  -3   2    8.70    3.20
   5  -3   2   12.40    3.30
   5  -3   2   12.70    3.40
   5  -3   2   14.70    3.00
   5  -3   2    9.50    1.50
  -6   3  -2   -1.60    2.60
  -6   3  -2    2.20    3.50
  -6   3  -2    4.50    3.70
  -6   3  -2    2.70    2.90
   6  -3   2    2.80    3.60
   6  -3   2    0.10    3.00
   6  -3   2   -0.60    2.80
   6  -3   2    0.10    1.70
   6  -3   2   -1.20    2.90
  -7   3  -2   10.80    3.60
  -7   3  -2    8.00    4.60
  -7   3  -2    5.30    4.10
  -7   3  -2   -2.00    3.40
   7  -3   2    8.50    3.70
   7  -3   2    4.80    4.00
   7  -3   2    7.30    4.30
   7  -3   2   13.00    4.70
   7  -3   2   11.90    3.90
  -8   3  -2   19.30    5.50
  -8   3  -2   17.80    4.60
  -8   3  -2   24.50    6.00
  -8   3  -2   13.20    8.50
   8  -3   2   16.90    8.00
   8  -3   2   21.20    2.90
   8  -3   2   12.90    4.80
   8  -3   2   18.10    4.20
   8  -3   2   19.00    5.10
  -9   3  -2    6.30    6.00
  -9   3  -2    7.50    5.60
   9  -3   2    1.70    5.10
   9  -3   2   -5.70    5.10
   9  -3   2    6.50    3.00
   9  -3   2   -2.70    4.60
   8   2  -2   -5.20    4.80
   8   2  -2   -8.30    6.30
  -8  -2   2    3.60    4.60
  -8  -2   2   10.30    5.00
  -8  -2   2    7.50    6.50
  -8  -2   2    9.20    7.80
  -8  -2   2   -3.10    6.50
   7   2  -2   22.70    5.90
   7   2  -2   27.60    5.30
  -7  -2   2   17.70    4.90
  -7  -2   2   19.50    4.20
  -7  -2   2   15.90    6.60
  -7  -2   2   14.00    5.60
  -7  -2   2   30.60    8.30
   6   2  -2    0.80    4.30
   6   2  -2   -0.50    1.00
   6   2  -2   -1.30    1.00
   6   2  -2   -0.90    3.50
  -6  -2   2   -2.00    3.30
  -6  -2   2   -3.30    3.60
  -6  -2   2   -0.40    4.00
  -6  -2   2   -0.70    4.30
  -6  -2   2   -5.80    3.10
   5   2  -2   30.80    4.80
   5   2  -2   31.40    4.30
   5   2  -2   34.40    5.30
   5   2  -2   28.40    1.80
   5   2  -2   36.10    1.90
   5   2  -2   26.80    3.90
  -5  -2   2   34.00    4.50
  -5  -2   2   29.90    4.90
  -5  -2   2   32.10    4.80
  -5  -2   2   21.40    3.80
  -5  -2   2   31.90    4.50
   4   2  -2   15.30    2.90
   4   2  -2   16.00    1.30
   4   2  -2   16.60    3.10
   4   2  -2   20.20    3.90
   4   2  -2   22.60    3.80
  -4  -2   2   11.40    2.80
  -4  -2   2   14.00    3.10
  -4  -2   2   12.20    2.90
  -4  -2   2   16.20    3.60
   3   2  -2   20.90    3.30
   3   2  -2   27.10    3.70
   3   2  -2   30.10    4.20
   3   2  -2   25.50    3.50
  -3  -2   2   24.40    3.20
  -3  -2   2   26.00    3.80
  -3  -2   2   24.50    3.10
  -3  -2   2   27.00    3.60
   2   2  -2  114.89    3.10
   2   2  -2  106.99    5.50
   2   2  -2  105.19    4.60
   2   2  -2  108.49    5.60
   2   2  -2  108.89    4.90
  -2  -2   2  107.29    5.30
  -2  -2   2  105.49    5.60
  -2  -2   2  107.09    4.80
  -2  -2   2  109.09    3.00
   1   2  -2  138.79    4.90
   1   2  -2  133.99    5.50
   1   2  -2  141.49    4.90
   1   2  -2  141.69    5.60
  -1  -2   2  148.79    6.00
  -1  -2   2  145.69    5.00
  -1  -2   2  142.59    4.20
  -1  -2   2  135.69    5.50
  -1  -2   2  142.59    4.90
  -1  -2   2  148.89    4.10
   0   2  -2  928.11   22.30
   0   2  -2  915.01   22.30
   0   2  -2  953.00   22.70
   0   2  -2  876.51   22.00
   0   2  -2  946.21   23.00
   0  -2   2  929.41   22.30
   0  -2   2  932.81   22.40
   0  -2   2  922.01   22.30
   0  -2   2  942.61   22.90
  -1   2  -2  228.78    6.80
  -1   2  -2  224.88    6.40
  -1   2  -2  228.88    6.70
  -1   2  -2  221.28    7.00
   1  -2   2  229.08    6.50
   1  -2   2  219.38    6.80
   1  -2   2  226.98    6.80
   1  -2   2  218.08    6.80
  -2   2  -2 1487.75   35.70
  -2   2  -2 1458.25   35.30
  -2   2  -2 1522.65   35.80
   2  -2   2 1491.75   35.90
   2  -2   2 1474.85   35.30
   2  -2   2 1442.26   35.70
   2  -2   2 1512.35   35.80
  -3   2  -2   13.60    2.50
  -3   2  -2   16.50    2.90
  -3   2  -2   15.00    2.60
   3  -2   2   17.80    2.90
   3  -2   2   15.30    2.70
   3  -2   2   15.70    2.00
   3  -2   2   13.40    2.40
  -4   2  -2  249.97    9.10
  -4   2  -2  261.37    9.10
  -4   2  -2  265.07    9.30
   4  -2   2  254.47    9.00
   4  -2   2  235.88    9.00
   4  -2   2  266.67    9.40
  -5   2  -2   61.69    6.00
  -5   2  -2   67.19    4.90
  -5   2  -2   75.79    5.50
  -5   2  -2   61.69    5.90
   5  -2   2   67.09    5.20
   5  -2   2   68.69    5.80
   5  -2   2   61.29    5.40
  -6   2  -2    6.30    3.20
  -6   2  -2    1.80    3.60
  -6   2  -2    6.20    3.30
  -6   2  -2    4.00    3.90
   6  -2   2    8.20    3.50
   6  -2   2    4.00    3.20
   6  -2   2   -2.90    3.60
  -7   2  -2   16.20    5.10
  -7   2  -2   13.90    4.80
  -7   2  -2   15.50    4.10
  -7   2  -2   12.40    4.20
   7  -2   2   13.10    3.80
   7  -2   2   10.20    4.70
   7  -2   2   12.30    4.60
   7  -2   2    6.70    3.70
  -8   2  -2   43.60    6.50
  -8   2  -2   53.19    7.00
  -8   2  -2   43.50    6.90
  -8   2  -2   50.99    7.70
   8  -2   2   63.79    7.40
   8  -2   2   80.49   10.00
   8  -2   2   39.40    5.70
  -9   2  -2   17.00    8.30
  -9   2  -2   14.80    6.30
  -9   2  -2   15.00    5.80
   9  -2   2   21.40    6.50
   9  -2   2   17.00    5.50
   9  -2   2   19.90    5.70
   8   1  -2   19.60    5.70
   8   1  -2   11.10    2.00
   8   1  -2   15.50    2.10
  -8  -1   2   20.20    6.20
  -8  -1   2    2.90    5.80
  -8  -1   2    7.80    5.00
  -8  -1   2   12.80    4.20
  -8  -1   2   22.10    6.70
   7   1  -2    8.40    1.80
   7   1  -2    8.20    4.40
   7   1  -2    8.70    1.90
  -7  -1   2   11.20    4.30
  -7  -1   2    8.70    4.90
  -7  -1   2   13.10    3.70
  -7  -1   2   14.90    5.70
   6   1  -2   50.89    5.70
   6   1  -2   45.60    5.40
   6   1  -2   40.80    3.30
   6   1  -2   41.80    2.80
  -6  -1   2   46.60    5.60
  -6  -1   2   38.80    5.60
  -6  -1   2   48.60    5.10
  -6  -1   2   36.70    5.50
  -6  -1   2   42.60    5.60
   5   1  -2   24.30    3.40
   5   1  -2   23.30    3.40
   5   1  -2   23.00    2.10
  -5  -1   2   21.90    3.40
  -5  -1   2   24.30    3.60
  -5  -1   2   20.00    4.20
  -5  -1   2   20.90    3.30
  -5  -1   2   19.70    3.50
   4   1  -2  325.37    8.50
  -4  -1   2  340.57   10.50
  -4  -1   2  333.87   10.70
  -4  -1   2  332.17   11.70
  -4  -1   2  352.26   10.90
  -4  -1   2  342.87   10.70
   3   1  -2  348.07   11.40
   3   1  -2  369.36   10.60
   3   1  -2  357.66   11.50
  -3  -1   2  358.46   10.50
  -3  -1   2  401.26   10.80
  -3  -1   2  376.46   11.10
  -3  -1   2  369.76   11.80
  -3  -1   2  353.06   10.60
   2   1  -2  583.44   15.50
   2   1  -2  610.74   16.60
   2   1  -2  678.63   16.80
   2   1  -2  636.54   15.60
  -2  -1   2  632.34   15.80
  -2  -1   2  611.74   16.60
  -2  -1   2  603.44   15.60
  -2  -1   2  618.14   15.60
   1   1  -2   16.80    2.60
   1   1  -2   16.10    2.40
   1   1  -2   16.50    2.20
   1   1  -2   16.30    1.70
  -1  -1   2   17.30    2.40
  -1  -1   2   16.60    2.10
  -1  -1   2   16.30    1.90
  -1  -1   2   16.90    1.80
  -1  -1   2   20.70    2.70
   0   1  -2 2946.51   76.19
   0   1  -2 3525.75   76.79
   0   1  -2 3136.99   76.39
   0  -1   2 3002.90   76.19
   0  -1   2 3759.22   77.09
   0  -1   2 3171.48   76.39
   0  -1   2 3717.33   76.89
  -1   1  -2    1.80    1.70
  -1   1  -2    1.50    1.60
  -1   1  -2    2.50    1.50
   1  -1   2    1.90    1.00
   1  -1   2    0.90    1.70
   1  -1   2    0.40    1.80
   1  -1   2    0.00    1.60
   1  -1   2    0.80    1.60
  -2   1  -2  803.52   19.80
  -2   1  -2  773.92   18.80
  -2   1  -2  763.82   19.60
  -2   1  -2  757.92   19.60
   2  -1   2  748.83   19.50
   2  -1   2  782.82   19.80
   2  -1   2  793.02   19.70
  -3   1  -2  698.43   17.50
  -3   1  -2  674.93   18.00
  -3   1  -2  684.33   18.10
  -3   1  -2  674.53   18.20
   3  -1   2  670.93   18.30
   3  -1   2  672.53   18.10
   3  -1   2  650.43   18.00
  -4   1  -2   61.59    4.50
  -4   1  -2   66.69    4.90
  -4   1  -2   66.49    4.40
  -4   1  -2   64.19    5.10
   4  -1   2   64.49    5.10
   4  -1   2   61.29    4.90
   4  -1   2   67.89    4.80
  -5   1  -2  175.48    7.80
  -5   1  -2  163.18    8.20
  -5   1  -2  181.18    8.40
  -5   1  -2  170.48    7.60
   5  -1   2  176.98    8.30
   5  -1   2  171.98    8.10
   5  -1   2  180.08    8.30
  -6   1  -2    1.20    3.90
  -6   1  -2    3.70    3.60
  -6   1  -2    6.30    3.40
  -6   1  -2    2.40    3.20
   6  -1   2    7.20    4.40
   6  -1   2    2.60    3.40
   6  -1   2   -0.50    3.50
  -7   1  -2   -4.60    4.30
  -7   1  -2   -3.10    4.90
  -7   1  -2   -1.90    3.40
  -7   1  -2   -3.20    3.90
   7  -1   2    6.40    4.10
   7  -1   2   -2.30    4.00
   7  -1   2   -0.70    4.90
  -8   1  -2   16.50    7.60
  -8   1  -2    7.50    5.00
  -8   1  -2    8.10    4.80
  -8   1  -2   14.70    5.90
   8  -1   2   10.10    4.70
   8  -1   2   14.40    4.50
   8  -1   2   11.40    4.80
   9   0  -2  142.29    7.30
   9   0  -2  134.59   10.40
   9   0  -2   89.19    7.90
  -9   0   2   96.09   11.00
  -9   0   2   80.99   15.20
  -9   0   2  130.89   11.80
  -9   0   2  113.59   10.00
   8   0  -2   10.30    2.60
  -8   0   2   12.10    5.90
  -8   0   2   16.40    5.30
  -8   0   2   21.20    5.30
  -8   0   2   14.80    5.30
  -8   0   2    8.20    3.50
   7   0  -2  141.39    8.20
   7   0  -2  132.19    7.40
   7   0  -2  116.19    5.70
  -7   0   2  132.49    8.40
  -7   0   2  116.09    9.40
  -7   0   2  122.09    7.80
  -7   0   2  129.79    7.20
  -7   0   2  138.49    8.90
   6   0  -2   69.49    5.20
   6   0  -2   62.69    5.70
   6   0  -2   57.19    5.50
   6   0  -2   53.69    3.70
  -6   0   2   50.09    5.90
  -6   0   2   71.79    7.10
  -6   0   2   64.69    5.90
  -6   0   2   60.39    5.10
  -6   0   2   59.69    5.10
   5   0  -2  236.58    8.70
   5   0  -2  242.18    7.10
   5   0  -2  238.68    8.30
   5   0  -2  240.78    8.90
  -5   0   2  226.68    8.10
  -5   0   2  235.48    9.00
  -5   0   2  236.98    8.90
  -5   0   2  248.58   10.20
  -5   0   2  247.28    8.70
   4   0  -2  321.87    9.90
   4   0  -2  311.87    9.70
   4   0  -2  314.97    9.30
   4   0  -2  326.87    8.50
  -4   0   2  301.27    9.20
  -4   0   2  322.07    9.90
  -4   0   2  316.77    9.90
  -4   0   2  302.07    9.80
  -4   0   2  303.97   10.70
   3   0  -2  991.00   24.00
   3   0  -2  987.70   23.10
   3   0  -2  959.70   23.90
  -3   0   2  961.40   24.40
  -3   0   2  983.10   23.50
  -3   0   2  931.81   25.00
  -3   0   2 1000.00   24.00
  -3   0   2  965.20   24.00
   2   0  -2 1595.34   35.40
   2   0  -2 1487.85   35.40
   2   0  -2 1577.44   35.90
   2   0  -2 1478.45   36.10
   2   0  -2 1532.15   35.00
  -2   0   2 1498.35   35.00
  -2   0   2 1492.65   35.30
  -2   0   2 1473.25   36.10
  -2   0   2 1472.95   35.40
  -2   0   2 1445.76   35.10
   1   0  -2    0.90    1.60
   1   0  -2    2.50    1.00
   1   0  -2    1.30    0.50
   1   0  -2   -0.10    0.50
   1   0  -2    2.30    1.30
  -1   0   2    0.50    1.20
  -1   0   2    0.70    1.20
  -1   0   2    0.90    1.00
  -1   0   2    2.00    1.20
  -1   0   2    0.80    0.60
  -1   0   2    1.80    1.30
  -1   0   2    0.90    0.60
   0   0  -2  126.69    3.60
   0   0  -2  125.29    4.00
   0   0  -2  124.49    4.10
   0   0  -2  119.39    3.60
   0   0  -2  114.49    5.00
   0   0   2  121.99    3.60
   0   0   2  124.79    3.60
   0   0   2  123.19    4.20
   0   0   2  126.39    4.10
  -1   0  -2  336.87    9.50
  -1   0  -2  349.96    9.50
  -1   0  -2  362.56   10.00
  -1   0  -2  347.67    8.90
  -1   0  -2  363.76    9.90
   1   0   2  346.17    9.60
   1   0   2  348.07    9.00
   1   0   2  356.56    9.70
   1   0   2  336.87    9.80
  -2   0  -2   72.69    4.20
  -2   0  -2   69.99    3.70
  -2   0  -2   72.99    4.00
  -2   0  -2   70.49    4.20
   2   0   2   72.49    4.40
   2   0   2   72.19    4.20
   2   0   2   71.59    4.20
   2   0   2   72.69    3.70
  -3   0  -2  243.28    8.90
  -3   0  -2  243.08    8.70
  -3   0  -2  263.07    8.80
  -3   0  -2  237.88    8.10
   3   0   2  248.18    8.20
   3   0   2  253.77    8.80
   3   0   2  238.28    8.80
   3   0   2  244.08    8.80
  -4   0  -2   27.70    3.80
  -4   0  -2   26.10    3.90
  -4   0  -2   28.00    6.00
   4   0   2   21.80    4.50
   4   0   2   28.70    4.00
   4   0   2   31.80    4.00
  -5   0  -2   -3.00    2.80
  -5   0  -2   -2.80    2.80
  -5   0  -2   -0.60    1.40
  -5   0  -2    0.40    2.80
  -5   0  -2    0.70    3.10
   5   0   2    1.10    3.20
   5   0   2    2.80    3.00
   5   0   2   -1.30    2.90
  -6   0  -2   11.20    4.30
  -6   0  -2   13.00    3.90
  -6   0  -2   10.30    1.90
  -6   0  -2    7.90    4.40
  -6   0  -2    5.00    4.20
   6   0   2   11.30    4.00
   6   0   2   19.40    4.70
  -7   0  -2   -5.20    4.70
  -7   0  -2    3.30    4.00
  -7   0  -2    0.60    4.70
  -7   0  -2    8.70    5.20
  -7   0  -2    2.10    1.90
   7   0   2    3.10    4.20
   7   0   2    2.90    5.20
  -8   0  -2   13.30    5.60
  -8   0  -2   10.10    5.30
   8   0   2   17.70    5.60
   8   0   2   14.70    5.40
   9  -1  -2   25.70    3.60
   9  -1  -2   11.40    4.20
   9  -1  -2   22.20    5.40
  -9   1   2   29.20    6.80
  -9   1   2   26.70    7.70
  -9   1   2   12.50    8.00
  -9   1   2   25.60    6.20
   8  -1  -2   94.49    4.60
   8  -1  -2   95.29    6.60
   8  -1  -2   79.49    5.70
   8  -1  -2  103.99    7.90
  -8   1   2   84.89    8.80
  -8   1   2   89.49    8.00
  -8   1   2   86.69   13.80
  -8   1   2   94.49    7.20
   7  -1  -2  225.88    8.40
   7  -1  -2  217.08   13.60
   7  -1  -2  230.98   10.20
   7  -1  -2  227.68    8.80
   7  -1  -2  221.68    7.20
  -7   1   2  234.38   10.70
  -7   1   2  241.48   10.60
  -7   1   2  222.08   11.30
  -7   1   2  232.78    9.00
  -7   1   2  219.48    8.90
   6  -1  -2   59.79    5.10
   6  -1  -2   69.79    5.70
   6  -1  -2   69.19    4.40
   6  -1  -2   57.29    4.60
   6  -1  -2   68.09    3.40
  -6   1   2   64.89    4.60
  -6   1   2   73.89    5.80
  -6   1   2   64.39    6.20
  -6   1   2   67.49    6.00
  -6   1   2   68.09    5.00
   5  -1  -2  164.88    6.80
   5  -1  -2  166.68    5.90
   5  -1  -2  164.38    5.80
   5  -1  -2  167.78    5.30
   5  -1  -2  146.39    6.70
   5  -1  -2  142.69    6.60
  -5   1   2  153.08    7.60
  -5   1   2  154.68    7.00
  -5   1   2  155.98    6.90
  -5   1   2  160.78    6.70
  -5   1   2  142.59    5.60
   4  -1  -2  118.39    5.40
   4  -1  -2  113.49    4.20
   4  -1  -2  115.39    5.50
   4  -1  -2  118.79    3.70
   4  -1  -2  116.59    5.30
   4  -1  -2  115.99    4.60
  -4   1   2  112.49    5.30
  -4   1   2  109.59    4.10
  -4   1   2  117.99    5.40
  -4   1   2  114.89    5.40
  -4   1   2  119.69    4.80
   3  -1  -2  531.35   13.70
   3  -1  -2  483.55   13.90
   3  -1  -2  524.05   13.70
   3  -1  -2  529.15   13.40
   3  -1  -2  518.75   12.40
  -3   1   2  521.95   13.70
  -3   1   2  518.95   13.40
  -3   1   2  551.74   14.20
  -3   1   2  480.55   12.60
  -3   1   2  537.55   13.70
   2  -1  -2   47.70    3.00
   2  -1  -2   43.90    3.70
   2  -1  -2   44.80    2.60
   2  -1  -2   44.20    2.80
  -2   1   2   43.10    2.70
  -2   1   2   47.90    2.90
   1  -1  -2 2332.67   53.49
   1  -1  -2 2270.77   53.39
   1  -1  -2 2285.87   53.29
   1  -1  -2 2339.97   53.89
   1  -1  -2 2276.97   53.49
  -1   1   2 2313.67   53.39
  -1   1   2 2256.67   53.99
  -1   1   2 2365.16   53.49
   0  -1  -2  994.30   24.10
   0  -1  -2  994.50   24.20
   0  -1  -2  999.60   24.10
   0  -1  -2 1018.40   24.40
   0  -1  -2 1005.30   24.30
   0  -1  -2  969.50   24.30
   0   1   2 1000.80   24.10
   0   1   2 1008.60   24.20
   0   1   2  961.80   24.50
   0   1   2 1023.90   24.40
   0   1   2  991.90   24.10
   0   1   2 1022.20   24.30
  -1  -1  -2  220.28    7.20
  -1  -1  -2  242.78    7.30
  -1  -1  -2  230.28    7.10
  -1  -1  -2  232.08    7.50
   1   1   2  217.68    7.10
   1   1   2  216.88    7.20
   1   1   2  218.08    7.20
   1   1   2  235.08    7.10
   1   1   2  221.28    7.50
   1   1   2  220.58    7.20
  -2  -1  -2  247.38    8.70
  -2  -1  -2  245.58    8.50
  -2  -1  -2  242.88    8.00
  -2  -1  -2  243.58    8.20
  -2  -1  -2  248.58    8.50
   2   1   2  239.68    7.80
   2   1   2  247.58    8.80
   2   1   2  254.37    8.60
   2   1   2  250.47    8.50
   2   1   2  244.88    8.10
  -3  -1  -2  129.99    6.50
  -3  -1  -2  128.09    6.60
  -3  -1  -2  136.99    6.50
  -3  -1  -2  130.99    6.20
   3   1   2  123.09    6.60
   3   1   2  127.39    6.50
   3   1   2  127.89    6.20
   3   1   2  128.69    6.50
  -4  -1  -2   15.40    3.70
  -4  -1  -2    8.60    3.10
  -4  -1  -2   11.80    3.20
  -4  -1  -2   16.70    3.50
   4   1   2    8.80    3.30
   4   1   2   10.60    3.50
   4   1   2   13.60    3.40
  -5  -1  -2   79.49    6.90
  -5  -1  -2   74.29    6.80
  -5  -1  -2   83.49    6.70
  -5  -1  -2   76.59    6.70
   5   1   2   72.19    6.80
   5   1   2   83.29    7.20
   5   1   2   87.69    7.50
   5   1   2   86.39    5.60
   5   1   2   80.49    7.00
  -6  -1  -2   19.00    3.50
  -6  -1  -2   27.40    5.50
  -6  -1  -2   34.30    5.90
  -6  -1  -2   16.20    4.50
  -6  -1  -2   16.70    4.90
   6   1   2   19.50    3.40
   6   1   2   20.90    4.90
   6   1   2   32.10    5.80
   6   1   2   21.00    4.80
  -7  -1  -2   17.80    5.70
  -7  -1  -2    6.40    6.70
  -7  -1  -2    6.80    4.70
  -7  -1  -2   24.10    7.10
  -7  -1  -2   16.20    3.20
   7   1   2   21.30    4.10
   7   1   2   14.10    5.60
  -8  -1  -2   -0.90    5.80
   8   1   2   -7.20    5.70
   9  -2  -2   -7.00    5.50
   9  -2  -2    9.90    3.30
   9  -2  -2   -1.00    4.60
  -9   2   2   18.30    5.20
  -9   2   2   -4.90   10.10
  -9   2   2    5.00    5.20
  -9   2   2   10.80    4.30
   8  -2  -2   19.70    3.40
   8  -2  -2   20.10    4.60
   8  -2  -2   19.80    3.70
  -8   2   2   20.00    3.60
  -8   2   2   22.60    5.50
  -8   2   2   23.10    5.00
   7  -2  -2  172.98    6.90
   7  -2  -2  174.08    7.50
   7  -2  -2  168.88    8.80
   7  -2  -2  166.88    8.40
  -7   2   2  141.09   10.50
  -7   2   2  179.08    7.10
  -7   2   2  174.98    9.50
  -7   2   2  175.18    9.00
   6  -2  -2   35.40    4.60
   6  -2  -2   36.90    4.60
   6  -2  -2   34.00    4.00
   6  -2  -2   34.20    4.10
   6  -2  -2   38.10    3.40
  -6   2   2   40.10    4.50
  -6   2   2   35.70    4.30
  -6   2   2   32.30    3.30
   5  -2  -2   12.70    2.90
   5  -2  -2   10.20    2.40
   5  -2  -2    9.50    2.20
   5  -2  -2    5.50    2.40
  -5   2   2    9.60    1.50
  -5   2   2    8.50    2.70
  -5   2   2    8.10    2.60
   4  -2  -2  781.22   21.00
   4  -2  -2  795.72   20.90
   4  -2  -2  811.32   20.90
   4  -2  -2  815.62   20.70
   4  -2  -2  777.52   19.10
  -4   2   2  824.82   21.10
  -4   2   2  813.12   20.80
  -4   2   2  828.82   21.00
   3  -2  -2  173.08    6.10
   3  -2  -2  159.18    6.40
   3  -2  -2  167.78    6.20
   3  -2  -2  173.98    4.50
  -3   2   2  174.98    6.10
  -3   2   2  167.48    6.30
  -3   2   2  165.18    6.10
   2  -2  -2  804.42   20.10
   2  -2  -2  769.62   19.60
   2  -2  -2  804.22   19.80
   2  -2  -2  793.12   18.90
  -2   2   2  787.02   19.80
  -2   2   2  793.92   19.70
  -2   2   2  776.62   20.10
   1  -2  -2    4.40    1.70
   1  -2  -2    2.10    1.80
   1  -2  -2    3.00    1.90
   1  -2  -2    3.60    0.80
   1  -2  -2    4.10    1.70
  -1   2   2    4.10    1.80
  -1   2   2    2.40    1.60
  -1   2   2    4.80    2.10
  -1   2   2    1.90    1.70
  -1   2   2    2.70    1.90
  -1   2   2    2.70    2.00
   0  -2  -2  365.56   10.40
   0  -2  -2  351.36   10.20
   0  -2  -2  343.47   10.40
   0  -2  -2  359.16   10.20
   0  -2  -2  358.66   10.30
   0  -2  -2  340.77    9.80
   0   2   2  352.26   10.30
   0   2   2  359.06    9.80
   0   2   2  347.67   10.20
   0   2   2  350.86   10.20
   0   2   2  353.26   10.30
   0   2   2  354.76   10.40
  -1  -2  -2   44.40    3.40
  -1  -2  -2   40.50    3.40
  -1  -2  -2   34.60    3.80
  -1  -2  -2   38.60    3.80
  -1  -2  -2   41.90    3.90
  -1  -2  -2   38.20    3.80
   1   2   2   44.20    3.30
   1   2   2   39.50    4.10
   1   2   2   35.10    3.80
   1   2   2   34.30    3.40
   1   2   2   41.90    3.80
   1   2   2   35.80    3.90
  -2  -2  -2  211.18    8.00
  -2  -2  -2  204.68    7.20
  -2  -2  -2  214.58    8.20
  -2  -2  -2  189.88    7.80
  -2  -2  -2  197.38    7.90
   2   2   2  197.68    8.00
   2   2   2  205.98    7.90
   2   2   2  200.88    7.30
   2   2   2  196.58    7.90
   2   2   2  204.18    8.40
  -3  -2  -2   33.50    4.80
  -3  -2  -2   28.60    4.10
  -3  -2  -2   34.50    4.70
  -3  -2  -2   27.40    4.00
  -3  -2  -2   27.30    3.70
   3   2   2   26.80    3.80
   3   2   2   24.40    3.80
   3   2   2   29.90    4.00
   3   2   2   30.90    3.80
   3   2   2   30.20    4.20
  -4  -2  -2   21.00    3.50
  -4  -2  -2    9.50    3.70
  -4  -2  -2   11.40    4.00
  -4  -2  -2   14.00    4.00
  -4  -2  -2   11.40    3.40
   4   2   2   16.60    4.30
   4   2   2    8.70    3.90
   4   2   2   15.20    4.00
   4   2   2   12.50    2.80
   4   2   2   14.30    3.80
  -5  -2  -2   18.60    5.00
  -5  -2  -2   23.10    4.40
  -5  -2  -2   20.80    4.60
  -5  -2  -2   16.70    6.40
  -5  -2  -2   22.60    4.30
   5   2   2   21.80    3.50
   5   2   2   18.20    4.60
   5   2   2   20.10    4.60
   5   2   2   28.40    5.40
   5   2   2   22.60    5.20
  -6  -2  -2   15.20    6.40
  -6  -2  -2   43.00    6.70
  -6  -2  -2   22.30    6.20
  -6  -2  -2   28.30    5.70
  -6  -2  -2   23.70    5.20
   6   2   2   30.20    4.20
   6   2   2   12.10    7.10
   6   2   2   25.30    6.10
   6   2   2   25.90    5.70
  -7  -2  -2   40.90    6.50
  -7  -2  -2   29.30    6.00
   7   2   2   24.00    4.20
   7   2   2   21.50    5.80
   7   2   2   29.10    6.70
  10  -3  -2   20.70    6.40
  10  -3  -2   21.40    4.00
  10  -3  -2    5.30    5.80
 -10   3   2   22.00    7.10
 -10   3   2   22.40    6.40
 -10   3   2    8.10    9.90
   9  -3  -2   -0.30    4.10
   9  -3  -2   -6.10    3.60
  -9   3   2  -10.10    4.60
  -9   3   2   -9.50    5.40
  -9   3   2   -1.50    4.40
   8  -3  -2  120.69    5.90
   8  -3  -2  116.79    7.80
   8  -3  -2  111.39    7.20
   8  -3  -2  110.29    7.90
  -8   3   2  128.29    9.00
  -8   3   2  104.89    9.40
  -8   3   2  133.99   12.70
   7  -3  -2    5.80    3.00
   7  -3  -2    6.10    3.30
   7  -3  -2    4.60    3.10
   7  -3  -2    5.30    3.30
   7  -3  -2    8.30    2.10
  -7   3   2    9.60    3.70
  -7   3   2    2.50    3.60
   6  -3  -2    9.60    3.30
   6  -3  -2   10.20    3.10
   6  -3  -2   11.00    4.60
   6  -3  -2    9.10    1.60
   6  -3  -2    8.60    2.90
  -6   3   2    8.50    3.50
  -6   3   2    8.70    3.20
   5  -3  -2  152.48    6.70
   5  -3  -2  161.48    6.80
   5  -3  -2  157.08    7.00
   5  -3  -2  158.88    7.00
   5  -3  -2  151.48    4.80
  -5   3   2  152.68    6.90
  -5   3   2  161.78    7.10
  -5   3   2  154.58    6.90
   4  -3  -2   36.20    3.80
   4  -3  -2   31.10    3.90
   4  -3  -2   35.90    2.10
   4  -3  -2   33.90    4.10
  -4   3   2   32.00    3.90
  -4   3   2   35.80    3.90
  -4   3   2   33.20    4.00
   3  -3  -2    2.10    2.00
   3  -3  -2    0.00    2.00
   3  -3  -2    1.20    2.10
  -3   3   2    0.80    2.00
  -3   3   2    0.10    2.00
  -3   3   2    0.90    2.30
   2  -3  -2  629.64   15.90
   2  -3  -2  603.44   16.70
   2  -3  -2  628.24   16.50
   2  -3  -2  624.34   16.50
  -2   3   2  621.34   16.80
  -2   3   2  616.94   17.00
  -2   3   2  623.34   16.50
  -2   3   2  605.24   16.50
   1  -3  -2    9.20    2.90
   1  -3  -2    7.50    2.30
   1  -3  -2    9.00    2.20
   1  -3  -2    9.20    2.30
   1  -3  -2   10.00    2.40
  -1   3   2   10.10    2.60
  -1   3   2    8.90    2.60
  -1   3   2   11.60    2.10
  -1   3   2    7.00    2.40
  -1   3   2   11.30    2.40
   0  -3  -2  105.19    5.90
   0  -3  -2   97.49    4.50
   0  -3  -2   97.59    5.30
   0  -3  -2  103.89    5.10
   0  -3  -2   95.99    5.50
   0  -3  -2  102.49    5.30
   0   3   2  105.99    5.20
   0   3   2   98.29    4.50
   0   3   2  112.89    5.80
   0   3   2  104.69    2.90
   0   3   2  101.09    5.50
   0   3   2  105.99    5.50
   0   3   2   98.79    5.20
  -1  -3  -2    3.90    3.00
  -1  -3  -2    5.60    2.60
  -1  -3  -2    4.90    1.80
  -1  -3  -2    9.10    2.80
  -1  -3  -2    6.50    2.70
  -1  -3  -2    3.80    2.50
   1   3   2    4.00    2.60
   1   3   2    4.20    2.20
   1   3   2    4.10    1.90
   1   3   2    6.40    2.60
   1   3   2    2.70    2.70
   1   3   2    6.50    2.60
  -2  -3  -2  134.69    6.90
  -2  -3  -2  133.69    7.00
  -2  -3  -2  126.69    5.70
  -2  -3  -2  133.69    7.20
   2   3   2  150.38    7.30
   2   3   2  130.89    7.70
   2   3   2  128.79    7.00
   2   3   2  128.99    7.20
   2   3   2  126.19    6.20
  -3  -3  -2    5.10    3.40
  -3  -3  -2    6.50    3.30
  -3  -3  -2    8.70    3.70
  -3  -3  -2    5.50    2.60
  -3  -3  -2    6.20    3.40
   3   3   2    4.30    3.10
   3   3   2    8.00    2.60
   3   3   2    3.50    3.30
   3   3   2    7.70    3.50
   3   3   2    3.30    3.40
  -4  -3  -2   43.00    6.30
  -4  -3  -2   53.29    6.40
  -4  -3  -2   61.89    5.60
  -4  -3  -2   59.69    7.10
  -4  -3  -2   49.40    6.30
   4   3   2   43.60    6.20
   4   3   2   55.69    5.00
   4   3   2   41.00    5.80
   4   3   2   57.49    7.00
   4   3   2   55.59    6.40
  -5  -3  -2   17.30    5.30
  -5  -3  -2   14.40    5.70
  -5  -3  -2   15.90    5.80
  -5  -3  -2   15.80    5.60
  -5  -3  -2   17.30    4.10
   5   3   2   11.50    4.90
   5   3   2   12.60    6.00
   5   3   2   25.40    5.50
   5   3   2   14.50    6.30
   5   3   2   14.20    3.30
  -6  -3  -2   30.90    5.40
  -6  -3  -2   25.00    6.60
  -6  -3  -2   38.50    6.30
   6   3   2   25.90    6.00
   6   3   2   29.20    4.30
   6   3   2   43.90    7.00
  10  -4  -2   -9.20    5.10
  10  -4  -2    2.50    5.40
  10  -4  -2    6.10    3.40
 -10   4   2   -5.30    6.10
 -10   4   2   -7.60    9.30
 -10   4   2    4.50    5.70
   9  -4  -2   17.90    5.20
   9  -4  -2   14.10    4.50
   9  -4  -2   21.50    4.80
   9  -4  -2   16.40    2.90
  -9   4   2   15.60    5.80
  -9   4   2   15.80    5.20
  -9   4   2   26.60    6.60
   8  -4  -2   63.49    4.30
   8  -4  -2   61.59    7.00
   8  -4  -2   51.89    6.30
   8  -4  -2   65.09    6.60
  -8   4   2   62.19    8.10
   7  -4  -2    5.50    3.30
   7  -4  -2    7.90    4.60
   7  -4  -2   13.20    4.10
   7  -4  -2   10.90    2.00
   7  -4  -2    7.00    3.50
  -7   4   2   11.90    4.40
  -7   4   2    6.50    3.90
   6  -4  -2  149.99    7.40
   6  -4  -2  160.98    5.30
   6  -4  -2  159.38    7.70
   6  -4  -2  156.78    7.90
   6  -4  -2  161.98    9.30
  -6   4   2  165.18    8.20
  -6   4   2  153.18    7.90
  -6   4   2  150.58    7.70
   5  -4  -2    2.50    2.70
   5  -4  -2    1.00    1.30
   5  -4  -2    1.40    2.60
   5  -4  -2   -0.60    2.30
  -5   4   2   -0.90    2.70
  -5   4   2    1.40    0.80
  -5   4   2   -1.60    2.60
  -5   4   2   -1.70    2.60
   4  -4  -2  161.48    7.10
   4  -4  -2  153.68    7.00
  -4   4   2  156.68    7.20
  -4   4   2  162.38    9.00
  -4   4   2  151.68    6.90
   3  -4  -2  185.48    7.40
   3  -4  -2  176.18    7.10
   3  -4  -2  179.28    6.30
   3  -4  -2  183.58    7.40
  -3   4   2  180.68    7.20
  -3   4   2  183.78    7.50
  -3   4   2  182.38    7.70
  -3   4   2  182.18    8.10
   2  -4  -2   66.49    4.80
   2  -4  -2   62.69    4.70
   2  -4  -2   63.19    4.20
   2  -4  -2   66.19    4.70
  -2   4   2   61.19    4.90
  -2   4   2   65.59    5.00
  -2   4   2   65.19    4.80
  -2   4   2   68.29    4.80
   1  -4  -2  134.09    7.00
   1  -4  -2  122.89    5.80
   1  -4  -2  139.19    6.50
   1  -4  -2  136.79    6.40
   1  -4  -2  130.29    6.40
  -1   4   2  126.79    6.40
  -1   4   2  132.99    6.60
  -1   4   2  125.79    6.60
  -1   4   2  128.59    5.40
   0  -4  -2    4.30    4.50
   0  -4  -2    3.10    2.40
   0  -4  -2    4.50    2.70
   0  -4  -2    3.60    2.90
   0   4   2    2.60    2.60
   0   4   2    3.00    2.70
   0   4   2    3.30    2.30
   0   4   2    5.80    1.90
   0   4   2    3.00    2.70
  -1  -4  -2   53.29    5.80
  -1  -4  -2   44.60    5.10
  -1  -4  -2   59.99    6.10
  -1  -4  -2   52.19    4.80
  -1  -4  -2   50.69    5.10
  -1  -4  -2   51.19    3.70
   1   4   2   44.50    5.20
   1   4   2   47.70    5.50
   1   4   2   53.49    5.40
   1   4   2   54.99    4.80
   1   4   2   49.40    5.30
   1   4   2   55.49    3.20
  -2  -4  -2   -1.60    3.10
  -2  -4  -2    0.90    3.20
  -2  -4  -2    6.70    3.20
  -2  -4  -2    2.20    2.10
  -2  -4  -2    0.00    3.30
   2   4   2    0.10    3.00
   2   4   2   -2.90    3.00
   2   4   2    1.40    3.20
   2   4   2    4.20    3.50
   2   4   2   -1.90    2.50
   2   4   2    1.30    2.20
  -3  -4  -2   33.40    5.10
  -3  -4  -2   32.20    4.80
  -3  -4  -2   35.70    4.20
  -3  -4  -2   28.60    4.80
  -3  -4  -2   31.00    5.10
   3   4   2   26.90    4.90
   3   4   2   30.40    5.40
   3   4   2   27.20    5.10
   3   4   2   26.80    3.80
   3   4   2   28.40    4.10
   3   4   2   24.60    4.90
  -4  -4  -2   32.00    4.90
  -4  -4  -2   25.60    5.40
  -4  -4  -2   26.30    5.70
  -4  -4  -2   29.50    5.10
  -4  -4  -2   25.70    6.00
   4   4   2   22.40    4.70
   4   4   2   21.40    4.80
   4   4   2   23.70    6.20
   4   4   2   26.40    6.30
   4   4   2   27.70    4.00
   4   4   2   33.90    6.70
  -5  -4  -2   -0.40    6.30
  -5  -4  -2    0.00    5.20
  -5  -4  -2    0.60    3.60
  -5  -4  -2    5.50    4.30
   5   4   2   -2.20    3.30
   5   4   2   -0.90    5.30
   5   4   2   -1.30    4.30
   5   4   2   -9.30    9.30
   5   4   2    7.80    4.90
  -6  -4  -2   17.70    5.90
  -6  -4  -2    6.20    4.60
  -6  -4  -2   -7.50    5.40
   6   4   2    7.90    5.60
   6   4   2    8.30    4.00
   6   4   2    7.50    6.40
  10  -5  -2    6.90    5.10
  10  -5  -2   -5.40    2.70
  10  -5  -2   -1.40    5.90
 -10   5   2   -1.40    5.30
 -10   5   2   -7.40    5.70
 -10   5   2  -15.30    8.40
   9  -5  -2   44.70    6.20
   9  -5  -2   39.00    4.10
   9  -5  -2   50.69    6.40
   9  -5  -2   49.60    7.40
  -9   5   2   35.30    7.90
  -9   5   2   43.80    6.60
   8  -5  -2    9.10    2.20
   8  -5  -2   13.30    4.20
   8  -5  -2    7.60    4.10
   8  -5  -2   11.60    4.20
  -8   5   2    8.80    5.60
  -8   5   2    7.70    4.60
   7  -5  -2   42.00    3.30
   7  -5  -2   42.40    5.30
   7  -5  -2   46.20    6.00
   7  -5  -2   26.90    4.50
  -7   5   2   42.60    5.60
  -7   5   2   36.00    5.10
  -7   5   2   38.60    5.50
   6  -5  -2   21.50    2.80
   6  -5  -2   24.70    3.90
   6  -5  -2   18.20    4.00
   6  -5  -2   13.60    3.70
  -6   5   2   20.20    4.10
  -6   5   2   14.30    3.90
  -6   5   2   17.30    4.00
   5  -5  -2   11.70    3.30
   5  -5  -2   18.70    3.70
   5  -5  -2   13.30    3.20
  -5   5   2   17.60    3.60
  -5   5   2   16.70    3.50
  -5   5   2   17.10    3.70
   4  -5  -2   86.09    6.00
   4  -5  -2  101.79    6.30
   4  -5  -2  105.69    6.30
  -4   5   2   98.39    6.80
  -4   5   2   98.49    6.10
  -4   5   2  106.79    6.80
  -4   5   2  104.49    6.40
   3  -5  -2   35.80    4.80
   3  -5  -2   50.19    4.90
   3  -5  -2   48.10    5.20
   3  -5  -2   46.90    4.20
  -3   5   2   40.40    4.90
  -3   5   2   45.50    5.20
  -3   5   2   43.10    4.90
  -3   5   2   43.90    5.00
   2  -5  -2    5.70    2.70
   2  -5  -2    6.30    2.60
   2  -5  -2    6.80    2.80
   2  -5  -2   10.60    3.00
  -2   5   2    6.80    3.20
  -2   5   2    1.70    2.60
  -2   5   2    8.50    3.00
  -2   5   2    4.90    2.30
  -2   5   2    4.10    2.80
   1  -5  -2   21.10    3.70
   1  -5  -2   17.90    4.00
   1  -5  -2   19.20    3.40
   1  -5  -2   18.50    3.50
   1  -5  -2   12.90    3.20
  -1   5   2   17.50    3.50
  -1   5   2   22.50    3.60
  -1   5   2   20.50    3.00
  -1   5   2   18.70    3.80
  -1   5   2   22.60    6.00
   0  -5  -2  178.88    8.10
   0  -5  -2  175.18    8.00
   0  -5  -2  163.48    8.00
   0  -5  -2  169.38    8.20
   0  -5  -2  165.98    8.50
   0   5   2  188.08    6.50
   0   5   2  173.98    8.20
   0   5   2  170.38    8.20
   0   5   2  164.58    8.60
   0   5   2  178.88    8.10
  -1  -5  -2   73.09    6.80
  -1  -5  -2   70.49    5.90
  -1  -5  -2   77.19    7.50
  -1  -5  -2   63.29    6.40
  -1  -5  -2   63.89    6.00
   1   5   2   80.39    6.90
   1   5   2   74.89    5.70
   1   5   2   65.59    6.80
   1   5   2   71.49    3.70
   1   5   2   78.09    6.60
  -2  -5  -2   88.09    7.60
  -2  -5  -2   92.19    8.60
  -2  -5  -2   93.49    5.10
  -2  -5  -2   77.59    8.20
   2   5   2   85.99    8.60
   2   5   2   85.79    6.30
   2   5   2   87.69    8.00
   2   5   2   77.49    7.70
   2   5   2   79.19    5.10
  -3  -5  -2    5.20    2.60
  -3  -5  -2   -4.50    4.00
  -3  -5  -2    6.30    4.60
  -3  -5  -2    2.80    3.90
   3   5   2    6.10    4.60
   3   5   2   -7.80    4.40
   3   5   2    0.80    3.10
   3   5   2   -4.60    4.50
   3   5   2    2.70    3.20
  -4  -5  -2    6.30    6.80
  -4  -5  -2   15.20    5.20
  -4  -5  -2   15.40    3.60
  -4  -5  -2   19.80    5.50
   4   5   2   15.90    5.80
   4   5   2   23.70    4.40
   4   5   2   30.10    4.90
  -5  -5  -2   47.80    6.70
  -5  -5  -2   26.10    6.70
  -5  -5  -2   32.40    7.10
   5   5   2   32.90    6.80
   5   5   2   37.20    5.00
   5   5   2   62.89    9.40
   9  -6  -2    2.10    2.20
   9  -6  -2   -9.40    4.10
   9  -6  -2   -3.50    4.50
   9  -6  -2    0.60    7.90
  -9   6   2    4.20    7.10
  -9   6   2   -6.20    4.50
   8  -6  -2    8.20    4.30
   8  -6  -2    6.20    2.10
   8  -6  -2   -7.40    3.70
   8  -6  -2    0.50    4.00
  -8   6   2   -5.70    5.20
  -8   6   2    2.90    4.80
   7  -6  -2   22.30    3.40
   7  -6  -2   24.80    5.20
   7  -6  -2   33.00    5.10
   7  -6  -2   13.50    4.20
  -7   6   2   25.30    5.20
  -7   6   2   25.90    5.50
  -7   6   2   23.20    5.30
   6  -6  -2   -0.80    3.60
   6  -6  -2    3.70    3.80
   6  -6  -2    5.60    2.20
   6  -6  -2   13.00    4.00
  -6   6   2    8.30    4.40
  -6   6   2    2.50    4.60
  -6   6   2    3.00    3.60
  -6   6   2    6.80    2.00
   5  -6  -2   46.50    6.20
   5  -6  -2   47.50    5.50
   5  -6  -2   45.20    6.20
  -5   6   2   58.29    6.50
  -5   6   2   40.50    5.80
  -5   6   2   44.60    6.20
  -5   6   2   35.90    5.60
   4  -6  -2   85.39    5.20
   4  -6  -2   79.19    6.80
   4  -6  -2   94.09    6.90
   4  -6  -2   99.59    7.00
  -4   6   2   94.79    7.40
  -4   6   2   87.79    6.80
  -4   6   2   86.49    7.10
  -4   6   2   81.79    6.80
   3  -6  -2   46.10    5.90
   3  -6  -2   55.99    5.80
   3  -6  -2   48.30    5.50
  -3   6   2   55.29    5.80
  -3   6   2   56.99    6.30
  -3   6   2   65.69    6.00
  -3   6   2   65.09    7.10
   2  -6  -2   -1.20    2.80
   2  -6  -2    0.50    3.10
   2  -6  -2    2.00    3.00
   2  -6  -2   -1.20    2.80
  -2   6   2    0.50    3.10
  -2   6   2    2.30    3.30
  -2   6   2    3.00    3.10
  -2   6   2    1.40    3.10
  -2   6   2    4.50    2.10
   1  -6  -2   24.80    4.20
   1  -6  -2   27.30    4.40
   1  -6  -2   24.50    4.50
   1  -6  -2   29.70    4.60
   1  -6  -2   29.70    5.20
  -1   6   2   24.80    4.80
  -1   6   2   24.50    4.20
  -1   6   2   24.80    4.50
  -1   6   2   21.50    3.40
  -1   6   2   27.60    4.50
   0  -6  -2   50.29    6.70
   0  -6  -2   63.19    7.00
   0  -6  -2   60.99    7.00
   0  -6  -2   66.49    6.50
   0  -6  -2   56.39    6.60
   0   6   2   63.99    6.30
   0   6   2   47.60    7.00
   0   6   2   65.39    6.80
   0   6   2   52.29    6.80
   0   6   2   66.19    4.20
  -1  -6  -2  298.17   13.70
  -1  -6  -2  301.77   13.30
  -1  -6  -2  318.87   12.20
  -1  -6  -2  327.97   13.20
  -1  -6  -2  308.47   12.60
   1   6   2  295.87   12.70
   1   6   2  300.47   13.30
   1   6   2  307.27   13.20
   1   6   2  306.87   11.90
  -2  -6  -2   -2.90    4.00
  -2  -6  -2   -1.30    5.10
  -2  -6  -2  -12.10    5.20
   2   6   2   -0.20    4.60
   2   6   2    1.70    3.30
   2   6   2   -0.90    2.40
   2   6   2   10.30    5.50
   2   6   2    4.10    5.40
  -3  -6  -2  127.99   10.10
  -3  -6  -2  133.29   11.50
   3   6   2  116.49    8.20
   3   6   2  120.09    7.50
   3   6   2  137.69   10.50
  -4  -6  -2   27.80    7.70
  -4  -6  -2   19.10    6.20
  -4  -6  -2   15.30    3.60
   4   6   2   22.00    6.60
   4   6   2   14.00    4.90
   4   6   2    4.60    4.70
   9  -7  -2   23.00    6.00
   9  -7  -2    7.70    2.60
   9  -7  -2   11.10    5.50
  -9   7   2   14.30    7.70
  -9   7   2   20.00    6.20
   8  -7  -2   -2.60    4.30
   8  -7  -2   -3.90    4.40
   8  -7  -2   -1.20    2.20
  -8   7   2   -6.20    4.60
  -8   7   2   -0.30    5.20
  -8   7   2   -0.50    6.20
   7  -7  -2    2.00    2.20
   7  -7  -2    4.50    4.20
   7  -7  -2   -0.80    4.90
  -7   7   2   -2.80    1.70
  -7   7   2    1.60    5.30
  -7   7   2   -3.60    4.10
   6  -7  -2    1.10    4.00
   6  -7  -2    2.20    4.20
   6  -7  -2    2.70    3.70
  -6   7   2   -0.10    2.30
  -6   7   2    0.20    4.30
  -6   7   2   -1.60    4.20
  -6   7   2    6.90    4.40
  -6   7   2    3.10    4.10
   5  -7  -2   51.19    6.70
   5  -7  -2   72.09    7.50
   5  -7  -2   57.09    7.00
  -5   7   2   58.09    6.70
  -5   7   2   60.29    6.90
  -5   7   2   63.39    7.00
  -5   7   2   59.59    7.10
   4  -7  -2    2.80    3.50
   4  -7  -2    1.00    3.70
   4  -7  -2    0.40    2.90
   4  -7  -2    4.30    4.20
  -4   7   2    3.30    4.10
  -4   7   2   -2.30    3.50
  -4   7   2    1.80    3.80
  -4   7   2    3.10    4.00
   3  -7  -2  318.97    8.80
   3  -7  -2  324.27   12.80
   3  -7  -2  312.67   13.10
   3  -7  -2  330.47   12.90
   3  -7  -2  305.37   13.80
  -3   7   2  338.97   13.00
  -3   7   2  326.37   13.00
  -3   7   2  322.37   13.00
  -3   7   2  273.47   12.80
  -3   7   2  307.67   14.90
   2  -7  -2    8.90    4.40
   2  -7  -2    8.00    4.20
   2  -7  -2    9.90    6.20
   2  -7  -2    3.30    3.20
  -2   7   2    7.30    4.10
  -2   7   2    5.30    2.70
  -2   7   2    3.10    3.90
  -2   7   2    5.20    4.20
  -2   7   2    5.60    4.20
   1  -7  -2  107.29    9.20
   1  -7  -2  117.49    8.30
   1  -7  -2  112.29    8.70
   1  -7  -2  115.19    8.00
   1  -7  -2  108.49    7.90
  -1   7   2  107.89    8.10
  -1   7   2  105.09    8.50
  -1   7   2  118.29    5.80
  -1   7   2  103.59    8.60
  -1   7   2  102.49    8.10
   0  -7  -2   24.70    5.00
   0  -7  -2   27.90    6.00
   0  -7  -2   21.40    5.30
   0  -7  -2   14.40    4.70
   0   7   2   14.80    5.80
   0   7   2   22.40    4.40
   0   7   2   10.40    5.10
   0   7   2   25.30    5.40
  -1  -7  -2   26.60    5.80
  -1  -7  -2   36.80    7.00
  -1  -7  -2   45.70    7.50
  -1  -7  -2   27.70    6.80
   1   7   2   38.10    7.00
   1   7   2   44.10    6.60
   1   7   2   37.30    9.80
  -2  -7  -2    0.40    5.20
  -2  -7  -2    0.00    5.20
   2   7   2   -4.90    5.30
   2   7   2   -0.40    3.90
  -3  -7  -2   11.00    6.80
  -3  -7  -2   13.50    6.10
   3   7   2    5.20    6.50
   3   7   2   15.40    4.70
   9  -8  -2   23.00    3.30
   9  -8  -2   18.60    6.00
   9  -8  -2   18.10    7.00
  -9   8   2   31.50    7.10
   8  -8  -2    5.80    2.80
   8  -8  -2   -8.10    4.90
  -8   8   2   -5.10   13.40
  -8   8   2   -1.00    5.00
  -8   8   2    3.80    5.80
   7  -8  -2   86.99    6.50
   7  -8  -2   74.09    6.10
   7  -8  -2   90.09    9.00
  -7   8   2   78.49   10.50
  -7   8   2   75.59    5.50
  -7   8   2   93.79    8.90
  -7   8   2   72.59    9.00
   6  -8  -2   -1.80    2.80
   6  -8  -2    3.20    4.70
  -6   8   2   -1.50    4.90
  -6   8   2   -7.00    4.00
  -6   8   2    2.40    4.60
   5  -8  -2   39.60    6.30
   5  -8  -2   29.80    4.30
   5  -8  -2   27.00    5.70
  -5   8   2   29.00    6.80
  -5   8   2   36.50    6.50
   4  -8  -2   12.00    4.90
   4  -8  -2   15.60    5.30
   4  -8  -2    6.90    5.40
   4  -8  -2   20.30    4.20
  -4   8   2   12.00    5.00
  -4   8   2   13.10    5.10
  -4   8   2   19.80    6.20
   3  -8  -2   -0.90    5.10
   3  -8  -2    5.20    4.60
   3  -8  -2    7.20    1.20
   3  -8  -2   17.00    5.10
   3  -8  -2    8.30    4.00
  -3   8   2    2.00    4.30
  -3   8   2    8.00    3.10
  -3   8   2    9.20    5.00
  -3   8   2   10.60    5.00
   2  -8  -2   22.50    5.30
   2  -8  -2   27.60    6.70
   2  -8  -2   13.40    5.50
  -2   8   2   25.50    3.50
  -2   8   2   20.10    6.00
  -2   8   2   29.20    6.10
  -2   8   2   18.20    5.20
   1  -8  -2    1.00    6.20
   1  -8  -2    1.20    6.00
   1  -8  -2    6.10    4.80
  -1   8   2   -1.90    5.40
  -1   8   2    4.30    4.50
  -1   8   2    1.60    3.30
  -1   8   2    1.80    5.60
   0  -8  -2    6.00    6.00
   0  -8  -2    9.90    5.00
   0  -8  -2   -0.20    5.30
   0   8   2    0.60    4.20
   0   8   2    6.30    4.90
  -1  -8  -2    6.40    6.10
  -1  -8  -2   22.10    6.10
  -1  -8  -2    9.60    6.60
   1   8   2   13.40    6.00
   8  -9  -2    0.40    3.30
   8  -9  -2    4.30    5.40
   8  -9  -2    3.50    6.00
  -8   9   2   -1.00    6.60
  -8   9   2   -0.50    6.10
  -8   9   2    2.90    3.20
   7  -9  -2   14.00    4.00
   7  -9  -2   -2.40    5.00
  -7   9   2    7.20    4.00
  -7   9   2    1.10    6.10
  -7   9   2   12.40    5.70
   6  -9  -2   12.20    4.00
  -6   9   2   -5.10    5.20
  -6   9   2   -4.50    5.40
  -6   9   2   -1.50    7.30
   5  -9  -2    0.40    4.00
  -5   9   2    6.30    6.90
  -5   9   2    2.60    5.10
  -5   9   2    6.20    5.30
   4  -9  -2   -3.80    4.30
  -4   9   2   16.60    5.90
  -4   9   2    7.10    6.50
  -4   9   2    6.80    5.10
  -4   9   2   17.90    5.40
   3  -9  -2    1.60    5.00
  -3   9   2   24.10   12.00
  -3   9   2   21.80    5.60
  -3   9   2    5.80    4.70
  -3   9   2   -3.40    3.30
   2  -9  -2    7.30    5.00
  -2   9   2    8.00    5.50
  -2   9   2    7.30    5.50
  -2   9   2    5.50    3.10
   1  -9  -2   15.60    6.80
   1  -9  -2   12.60    5.90
  -1   9   2   13.70    6.40
  -1   9   2   15.00    5.70
   0  -9  -2   -1.60    6.90
   0  -9  -2    6.00    5.80
   0   9   2    4.80    5.70
   0   9   2    0.90    6.10
   6 -10  -2    9.80    6.50
  -6  10   2    4.70    6.30
  -6  10   2   16.60    6.40
   5 -10  -2   13.10    6.30
  -5  10   2    8.00    7.60
  -5  10   2    8.70    6.70
  -5  10   2   18.90    6.80
   4 -10  -2   -6.30    5.80
  -4  10   2   -4.10    4.50
  -4  10   2    0.40    6.30
  -4  10   2  -10.40    5.90
   3 -10  -2    2.40    6.00
  -3  10   2   -6.50    5.50
  -3  10   2   -3.00    6.00
  -1  10  -3   -9.30    5.00
  -1  10  -3    9.90    6.20
  -1  10  -3   13.60    6.90
   1 -10   3   -7.70    5.00
   1 -10   3   -7.10    7.20
   1 -10   3    0.80    6.40
   1 -10   3   -7.10    6.50
   1 -10   3   -6.70    5.40
  -2  10  -3    3.50    5.60
  -2  10  -3  -10.80    4.30
  -2  10  -3   15.20    6.90
   2 -10   3   -0.10    4.00
   2 -10   3    0.90    5.50
   2 -10   3    2.90    5.30
   2 -10   3   11.00    7.20
  -3  10  -3    6.10    6.20
  -3  10  -3    0.70    4.90
   3 -10   3    1.00    6.50
   3 -10   3    6.00    7.20
   3 -10   3   -5.40    5.10
  -4  10  -3    1.20    5.90
  -4  10  -3   24.50    9.00
   4 -10   3    3.60    5.40
   4 -10   3    0.80    7.50
   4 -10   3    4.50    4.20
  -5  10  -3   30.80    6.30
  -5  10  -3   21.50    6.10
   5 -10   3   22.80    6.20
  -6  10  -3    2.40    5.00
  -6  10  -3    3.50    5.00
   6 -10   3    6.30    6.10
   1   9  -3   11.20    5.90
   1   9  -3   14.80    4.60
  -1  -9   3    6.90    8.00
  -1  -9   3    9.60    6.00
  -1  -9   3    1.50    5.00
  -1  -9   3    2.50    6.70
   0   9  -3   58.29    7.50
   0   9  -3   49.90    6.90
   0  -9   3   61.69    8.80
   0  -9   3   48.40    7.40
   0  -9   3   38.00    7.90
   0  -9   3   45.00    7.00
   0  -9   3   61.99    8.50
  -1   9  -3   48.20    6.50
  -1   9  -3   39.60    5.70
  -1   9  -3   47.40    7.50
   1  -9   3   43.60    6.50
   1  -9   3   31.70    6.90
   1  -9   3   47.50    7.60
   1  -9   3   33.40    8.20
   1  -9   3   38.80    5.90
  -2   9  -3   57.39    3.70
  -2   9  -3   77.19    8.10
  -2   9  -3   71.39    8.60
  -2   9  -3   53.59    6.50
   2  -9   3   61.59    7.40
   2  -9   3   47.10    6.40
   2  -9   3   66.29    7.90
   2  -9   3   65.19    6.50
  -3   9  -3    1.90    4.40
  -3   9  -3    5.10    5.20
  -3   9  -3   -0.80    6.80
   3  -9   3    1.40    3.40
   3  -9   3    9.50    4.90
   3  -9   3   -5.90    4.90
   3  -9   3   -5.40    5.30
  -4   9  -3  136.79    9.00
  -4   9  -3  126.69    9.20
  -4   9  -3   94.09    9.10
   4  -9   3  120.09    8.90
   4  -9   3  129.99   10.60
   4  -9   3  103.79   10.90
  -5   9  -3    2.20    4.20
  -5   9  -3   -3.80    4.50
  -5   9  -3    1.30    4.60
   5  -9   3    6.10    4.90
   5  -9   3   -6.70    5.80
  -6   9  -3    0.70    5.30
  -6   9  -3    2.90    4.00
   6  -9   3    5.30    4.50
   6  -9   3    6.20    5.00
   6  -9   3   17.20    6.90
  -7   9  -3    5.80    5.70
  -7   9  -3   14.30    4.20
   7  -9   3    5.10    4.40
   7  -9   3    4.20    5.40
  -8   9  -3   -5.40    6.00
   8  -9   3    3.70    5.60
   8  -9   3    0.90    5.80
   3   8  -3    4.00    5.80
  -3  -8   3   -3.00    4.80
  -3  -8   3   -1.90   10.20
  -3  -8   3   12.20    6.90
   2   8  -3   47.80    6.00
   2   8  -3   39.20    6.10
  -2  -8   3   39.80    5.90
  -2  -8   3   48.00    8.90
  -2  -8   3   34.10    7.40
  -2  -8   3   53.59    7.40
   1   8  -3    9.70    4.30
   1   8  -3    8.20    3.70
  -1  -8   3   16.80    6.00
  -1  -8   3   20.00    6.20
  -1  -8   3   15.70    4.10
  -1  -8   3   11.90    4.20
   0   8  -3   40.70    6.10
   0   8  -3   41.20    5.60
   0  -8   3   55.29    8.00
   0  -8   3   57.19    6.50
   0  -8   3   50.89    6.50
   0  -8   3   49.00    7.10
  -1   8  -3  118.19    7.90
  -1   8  -3  112.59    8.50
  -1   8  -3  101.69    9.00
  -1   8  -3  108.69    7.50
   1  -8   3  125.39    8.80
   1  -8   3  102.69    7.80
   1  -8   3  113.19    7.10
   1  -8   3  110.39    8.70
   1  -8   3   97.89    7.80
  -2   8  -3   33.70    5.50
  -2   8  -3   37.70    5.40
  -2   8  -3   28.50    5.00
  -2   8  -3   37.70    5.60
   2  -8   3   31.30    5.20
   2  -8   3   36.50    5.10
   2  -8   3   36.30    5.70
   2  -8   3   36.70    6.10
   2  -8   3   26.50    4.00
  -3   8  -3   74.49    7.50
  -3   8  -3   70.89    7.40
  -3   8  -3   75.69    6.80
  -3   8  -3   68.69    7.60
   3  -8   3   73.29    6.80
   3  -8   3   78.49    8.00
   3  -8   3   58.99    7.60
  -4   8  -3   28.00    5.00
  -4   8  -3   36.20    5.50
  -4   8  -3   27.00    4.70
  -4   8  -3   37.60    5.50
   4  -8   3   27.10    5.90
   4  -8   3   35.70    5.60
   4  -8   3   38.70    6.00
  -5   8  -3   73.89    7.80
  -5   8  -3   74.59    7.50
  -5   8  -3   95.69   10.20
  -5   8  -3   67.09    6.80
   5  -8   3   80.99    9.10
   5  -8   3   76.49    8.50
   5  -8   3   80.79    8.10
  -6   8  -3    5.40    4.90
  -6   8  -3   -0.60    3.90
  -6   8  -3    7.60    3.50
  -6   8  -3    3.40    5.50
   6  -8   3    9.70    6.90
   6  -8   3   -3.00    5.20
   6  -8   3   -3.40    3.80
  -7   8  -3    1.80    4.90
  -7   8  -3    7.50    8.10
   7  -8   3   14.00    5.50
   7  -8   3   12.00    4.20
   7  -8   3  -10.90    6.10
  -8   8  -3  -10.10    6.30
  -8   8  -3   20.20    5.60
   8  -8   3   -1.50    5.30
   8  -8   3    5.40    4.80
   4   7  -3    9.60    5.20
   4   7  -3   -7.70    5.00
  -4  -7   3   -6.70    6.30
  -4  -7   3   -1.30    4.50
  -4  -7   3    0.90    6.30
   3   7  -3   24.90    5.40
   3   7  -3   18.00    3.30
   3   7  -3   14.70    4.60
  -3  -7   3   11.40    6.80
  -3  -7   3   21.60    4.80
  -3  -7   3   23.40    6.30
  -3  -7   3   21.60    3.70
   2   7  -3   84.49    5.90
   2   7  -3   76.79    7.60
  -2  -7   3   98.99    9.30
  -2  -7   3   74.39    8.60
  -2  -7   3   89.69    6.30
  -2  -7   3   74.49   10.70
  -2  -7   3   63.89    8.50
   1   7  -3    4.20    3.60
   1   7  -3   -0.40    4.10
   1   7  -3    0.10    2.80
  -1  -7   3   -1.30    3.00
  -1  -7   3    8.90    4.70
  -1  -7   3    1.40    4.20
  -1  -7   3    5.60    3.20
  -1  -7   3    2.30    3.40
   0   7  -3  103.79    6.60
   0   7  -3   92.69    7.80
   0   7  -3   93.59    6.40
   0   7  -3   84.99    7.20
   0  -7   3  105.69    8.90
   0  -7   3   93.19    7.00
   0  -7   3  102.19    6.60
   0  -7   3  103.09    7.50
   0  -7   3   91.59    6.30
  -1   7  -3   70.19    6.10
  -1   7  -3   63.29    6.60
  -1   7  -3   63.49    6.10
  -1   7  -3   61.99    8.60
  -1   7  -3   61.99    6.80
   1  -7   3   60.49    6.40
   1  -7   3   67.19    8.80
   1  -7   3   65.49    6.10
   1  -7   3   58.59    5.90
   1  -7   3   71.29    7.00
  -2   7  -3   58.39    6.70
  -2   7  -3   65.89    5.90
  -2   7  -3   64.79    5.90
  -2   7  -3   57.99    6.60
  -2   7  -3   59.39    6.30
   2  -7   3   57.09    6.40
   2  -7   3   68.89    6.50
   2  -7   3   71.19    6.20
   2  -7   3   64.79    6.40
  -3   7  -3  157.78    8.20
  -3   7  -3  155.68    8.40
  -3   7  -3  154.78    8.60
  -3   7  -3  154.38    8.10
   3  -7   3  168.08    8.60
   3  -7   3  148.49    8.60
   3  -7   3  154.28    8.30
  -4   7  -3   -3.10    3.10
  -4   7  -3    0.70    3.50
  -4   7  -3    8.40    4.00
  -4   7  -3    3.10    3.20
   4  -7   3    2.60    3.50
   4  -7   3   -3.20    3.20
   4  -7   3   -2.40    3.60
  -5   7  -3   20.30    4.00
  -5   7  -3   22.70    4.80
  -5   7  -3   16.20    3.60
  -5   7  -3   20.20    4.60
   5  -7   3   27.10    4.90
   5  -7   3   21.10    4.00
   5  -7   3   15.60    4.50
  -6   7  -3   80.99    8.60
  -6   7  -3   95.49    7.70
  -6   7  -3   89.29    8.80
  -6   7  -3   93.19    5.90
   6  -7   3   89.49    8.10
   6  -7   3   87.99    6.80
   6  -7   3   83.39    8.60
  -7   7  -3   18.40    4.30
  -7   7  -3   14.00    5.40
  -7   7  -3    2.00    5.60
   7  -7   3   20.50    6.00
   7  -7   3   10.70    3.90
   7  -7   3   12.50    5.90
  -8   7  -3   29.90    5.80
   8  -7   3   31.70    4.40
   8  -7   3   27.30    5.80
   8  -7   3   49.10    7.10
  -9   7  -3   -8.90    5.60
   9  -7   3    8.10    4.90
   9  -7   3   -1.00    5.80
   9  -7   3   -0.50    3.30
   5   6  -3   21.40    5.80
   5   6  -3   13.20    6.10
  -5  -6   3   19.10    6.80
  -5  -6   3   28.60    5.80
  -5  -6   3    4.50    6.80
   4   6  -3   39.50    5.70
   4   6  -3   41.40    6.10
  -4  -6   3   47.60    6.10
  -4  -6   3   48.30    7.50
  -4  -6   3   68.49    9.40
   3   6  -3   52.99    4.40
   3   6  -3   45.80    6.60
   3   6  -3   57.39    7.20
  -3  -6   3   50.09    4.40
  -3  -6   3   62.79    8.10
  -3  -6   3   59.99    6.50
  -3  -6   3   53.49    7.60
  -3  -6   3   49.50    6.20
   2   6  -3    4.00    4.10
   2   6  -3    3.30    2.30
   2   6  -3    2.80    3.50
   2   6  -3    6.00    3.70
   2   6  -3    3.40    3.00
  -2  -6   3    5.40    3.50
  -2  -6   3    2.30    4.10
  -2  -6   3    7.00    4.20
  -2  -6   3    6.70    2.60
   1   6  -3   45.00    5.00
   1   6  -3   42.70    6.10
   1   6  -3   47.40    5.60
   1   6  -3   45.50    4.70
  -1  -6   3   44.30    4.70
  -1  -6   3   40.50    5.70
  -1  -6   3   51.19    7.10
  -1  -6   3   54.19    5.60
  -1  -6   3   43.50    5.60
   0   6  -3    9.50    2.80
   0   6  -3   11.20    2.90
   0   6  -3   10.60    3.50
   0   6  -3   16.10    3.70
   0  -6   3   12.00    3.30
   0  -6   3   13.70    3.00
   0  -6   3    8.90    2.90
   0  -6   3   13.60    3.80
   0  -6   3   13.90    3.40
  -1   6  -3   25.90    3.70
  -1   6  -3   22.80    3.60
  -1   6  -3   31.80    4.80
  -1   6  -3   26.10    4.00
  -1   6  -3   27.50    3.60
   1  -6   3   21.70    4.10
   1  -6   3   27.20    3.80
   1  -6   3   23.90    3.50
   1  -6   3   26.60    4.00
   1  -6   3   23.80    3.90
  -2   6  -3   58.69    5.30
  -2   6  -3   58.69    5.30
  -2   6  -3   48.80    4.70
  -2   6  -3   57.69    5.60
   2  -6   3   52.29    5.60
   2  -6   3   64.09    5.40
   2  -6   3   49.20    5.70
   2  -6   3   52.79    5.20
  -3   6  -3    1.30    4.70
  -3   6  -3    1.60    2.60
  -3   6  -3   -2.20    2.80
  -3   6  -3    3.80    2.80
   3  -6   3   -1.90    2.70
   3  -6   3    2.00    2.80
   3  -6   3   -1.20    2.80
  -4   6  -3    7.10    3.30
  -4   6  -3    7.90    2.90
  -4   6  -3    8.60    3.60
  -4   6  -3   15.90    3.70
   4  -6   3   11.90    3.30
   4  -6   3    6.50    3.30
   4  -6   3   12.00    3.60
  -5   6  -3   39.50    5.80
  -5   6  -3   48.00    6.40
  -5   6  -3   43.80    5.20
  -5   6  -3   42.50    4.70
   5  -6   3   40.50    5.40
   5  -6   3   40.60    5.20
   5  -6   3   42.10    5.70
   5  -6   3   42.30    5.60
  -6   6  -3    5.80    3.90
  -6   6  -3    7.40    4.30
  -6   6  -3    1.60    3.10
   6  -6   3    3.30    4.00
   6  -6   3    6.90    3.60
   6  -6   3   11.60    4.50
   6  -6   3    8.70    4.10
  -7   6  -3   61.29    8.90
  -7   6  -3   78.99    7.70
   7  -6   3   76.29    5.40
   7  -6   3   78.99    7.50
   7  -6   3   71.19    6.80
   7  -6   3   65.69    9.00
  -8   6  -3   -1.10    4.70
   8  -6   3    2.00    4.20
   8  -6   3   -0.10    2.30
   8  -6   3  -11.30    4.50
  -9   6  -3   35.30    7.40
  -9   6  -3   35.60    5.90
   9  -6   3   39.00    6.00
   9  -6   3   49.30    7.40
   6   5  -3    2.30    4.90
   6   5  -3   13.50    6.20
  -6  -5   3   15.60    6.40
  -6  -5   3   12.70    7.40
  -6  -5   3    8.10    2.90
  -6  -5   3    2.70    4.90
   5   5  -3   -0.30    4.80
   5   5  -3   -3.80    4.50
  -5  -5   3    1.70    1.90
  -5  -5   3   16.70    5.50
  -5  -5   3    5.30    5.10
  -5  -5   3    8.60    5.80
  -5  -5   3   -0.30    4.50
   4   5  -3   13.60    3.90
   4   5  -3   16.10    4.70
  -4  -5   3   17.60    4.70
  -4  -5   3    8.00    3.90
  -4  -5   3   13.60    5.10
  -4  -5   3   13.30    4.50
   3   5  -3    0.70    1.60
   3   5  -3    2.30    2.90
   3   5  -3   -3.90    2.90
   3   5  -3   -2.40    3.40
   3   5  -3    0.00    3.40
  -3  -5   3   -2.40    3.80
  -3  -5   3    1.00    3.30
  -3  -5   3   -2.60    1.60
  -3  -5   3    1.60    4.20
  -3  -5   3   -2.10    2.80
   2   5  -3   30.30    3.90
   2   5  -3   31.20    4.80
   2   5  -3   27.20    4.00
   2   5  -3   31.90    4.10
   2   5  -3   30.90    3.30
  -2  -5   3   31.50    4.00
  -2  -5   3   26.50    3.30
  -2  -5   3   36.00    5.70
  -2  -5   3   32.90    4.40
  -2  -5   3   37.30    5.30
   1   5  -3    2.10    3.60
   1   5  -3   -0.40    2.30
   1   5  -3    3.60    2.80
   1   5  -3    1.90    1.90
  -1  -5   3   -1.40    1.90
  -1  -5   3   -1.30    2.30
  -1  -5   3    0.10    3.10
  -1  -5   3    2.60    2.30
  -1  -5   3    3.70    2.60
   0   5  -3   69.29    2.50
   0   5  -3   74.09    4.80
   0   5  -3   68.69    5.00
   0   5  -3   68.19    4.60
   0  -5   3   72.59    5.10
   0  -5   3   66.99    4.90
   0  -5   3   68.99    6.00
   0  -5   3   68.39    4.60
   0  -5   3   76.19    5.10
  -1   5  -3   -0.20    2.70
  -1   5  -3    0.70    2.50
  -1   5  -3    2.90    2.40
  -1   5  -3   -1.10    2.10
   1  -5   3    0.60    2.30
   1  -5   3    1.90    2.70
   1  -5   3   -1.10    2.10
   1  -5   3    3.00    2.40
  -2   5  -3  360.96   12.00
  -2   5  -3  386.26   12.00
  -2   5  -3  372.46   12.00
  -2   5  -3  385.96   11.90
   2  -5   3  388.96   12.10
   2  -5   3  379.96   11.90
   2  -5   3  372.76   11.90
   2  -5   3  362.96   11.90
  -3   5  -3  179.98    7.80
  -3   5  -3  191.98    7.40
  -3   5  -3  184.38    7.60
  -3   5  -3  178.08    8.20
   3  -5   3  189.18    7.90
   3  -5   3  177.58    7.70
   3  -5   3  171.28    7.90
  -4   5  -3  184.38    7.30
  -4   5  -3  196.18    8.60
  -4   5  -3  190.28   10.00
  -4   5  -3  185.08    7.70
   4  -5   3  188.18    8.20
   4  -5   3  186.88    8.40
   4  -5   3  189.98    8.30
   4  -5   3  189.18    8.20
  -5   5  -3  126.99    7.50
  -5   5  -3  120.69    7.40
   5  -5   3  115.69   11.40
   5  -5   3  122.89    5.60
   5  -5   3  123.89    7.10
   5  -5   3  135.99    7.50
   5  -5   3  121.39    7.30
  -6   5  -3    4.10    3.80
  -6   5  -3    0.60    3.80
   6  -5   3    3.80    3.60
   6  -5   3   -2.10    3.50
   6  -5   3   -0.80    2.00
   6  -5   3   10.70    7.90
   6  -5   3   -0.70    2.90
  -7   5  -3   35.00    5.60
  -7   5  -3   32.40    5.80
   7  -5   3   28.30    3.20
   7  -5   3   32.70    6.20
   7  -5   3   35.10    5.10
   7  -5   3   31.10    4.60
   7  -5   3   28.70    5.40
   7  -5   3   28.90    3.50
  -8   5  -3    3.40    4.90
  -8   5  -3   11.90    4.10
   8  -5   3   11.90    4.20
   8  -5   3    4.70    7.60
   8  -5   3   14.20    5.10
  -9   5  -3   11.10    6.40
  -9   5  -3    6.80    4.50
   9  -5   3    8.10    5.00
   9  -5   3   -4.60    5.60
   7   4  -3   20.30    7.50
   7   4  -3   25.80    8.20
  -7  -4   3   13.00    6.90
  -7  -4   3    8.00    5.30
  -7  -4   3   13.10    7.70
  -7  -4   3   27.40    7.10
   6   4  -3  104.69   10.40
   6   4  -3  103.29    8.70
  -6  -4   3   94.69    9.80
  -6  -4   3   75.99    8.10
  -6  -4   3   79.99    9.60
  -6  -4   3   83.99    9.00
  -6  -4   3   83.59    9.70
   5   4  -3   22.30    4.50
   5   4  -3   23.20    5.40
  -5  -4   3   19.30    5.50
  -5  -4   3   26.90    4.70
  -5  -4   3   17.80    4.60
  -5  -4   3   11.10    4.60
   4   4  -3  201.08   10.10
   4   4  -3  194.18    9.00
   4   4  -3  206.98   10.20
   4   4  -3  209.28    9.20
  -4  -4   3  215.38    9.40
  -4  -4   3  199.08   10.50
  -4  -4   3  200.08    9.40
  -4  -4   3  187.98    9.20
   3   4  -3   -3.00    2.60
   3   4  -3    5.10    2.70
   3   4  -3    4.30    2.40
   3   4  -3   -1.50    2.70
  -3  -4   3    6.60    3.50
  -3  -4   3    4.40    3.40
  -3  -4   3    1.50    2.60
  -3  -4   3    1.00    1.30
   2   4  -3  418.86   11.20
   2   4  -3  433.16   12.80
   2   4  -3  411.66   13.90
   2   4  -3  426.26   12.80
   2   4  -3  417.66   13.40
  -2  -4   3  414.76   11.10
  -2  -4   3  423.96   13.40
  -2  -4   3  427.66   12.90
  -2  -4   3  428.56   13.60
  -2  -4   3  427.96   14.00
  -2  -4   3  424.06   12.90
   1   4  -3   11.10    2.90
   1   4  -3   10.30    2.40
   1   4  -3   14.70    3.20
   1   4  -3   14.50    2.60
  -1  -4   3   11.50    2.40
  -1  -4   3   13.90    2.20
  -1  -4   3    9.80    3.10
  -1  -4   3   15.80    2.60
  -1  -4   3    9.90    2.50
   0   4  -3  112.89    3.90
   0   4  -3  118.29    5.30
   0   4  -3  113.19    5.60
   0   4  -3  113.09    5.00
   0   4  -3  107.29    5.80
   0  -4   3  109.89    5.50
   0  -4   3  109.19    5.20
   0  -4   3  107.69    5.20
   0  -4   3  107.79    5.70
   0  -4   3  112.19    5.10
  -1   4  -3  202.88    7.00
  -1   4  -3  193.88    7.10
  -1   4  -3  195.88    7.30
  -1   4  -3  195.68    7.70
   1  -4   3  194.98    7.40
   1  -4   3  195.38    7.30
   1  -4   3  193.48    7.10
   1  -4   3  190.08    7.00
  -2   4  -3  314.97   10.00
  -2   4  -3  312.27   10.00
  -2   4  -3  320.07    9.70
  -2   4  -3  309.67    9.80
   2  -4   3  319.37   10.10
   2  -4   3  333.17   10.50
   2  -4   3  313.47    9.90
  -3   4  -3    9.90    2.50
  -3   4  -3   14.90    2.90
  -3   4  -3   11.20    2.60
  -3   4  -3   12.80    2.30
   3  -4   3   11.40    2.50
   3  -4   3   10.50    2.80
   3  -4   3   12.40    3.00
   3  -4   3   10.30    2.80
   3  -4   3   14.10    2.90
  -4   4  -3   43.40    4.60
  -4   4  -3   37.20    4.40
   4  -4   3   40.50    4.60
   4  -4   3   40.60    4.70
   4  -4   3   42.30    4.40
   4  -4   3   40.10    3.60
   4  -4   3   44.80    4.60
  -5   4  -3   26.70    3.90
  -5   4  -3   30.60    4.20
   5  -4   3   37.60    5.00
   5  -4   3   34.60    4.90
   5  -4   3   24.00    3.60
   5  -4   3   33.20    4.30
   5  -4   3   30.40    3.40
  -6   4  -3   -4.30    3.90
  -6   4  -3   -2.00    3.20
   6  -4   3    4.80    3.70
   6  -4   3    4.30    5.00
   6  -4   3   -0.10    1.10
   6  -4   3    2.00    1.90
   6  -4   3   -3.20    3.30
   6  -4   3    0.00    3.10
  -7   4  -3    3.50    4.30
  -7   4  -3    4.10    3.30
  -7   4  -3    7.10    4.80
   7  -4   3    7.60    4.40
   7  -4   3    3.50    2.70
   7  -4   3    6.70    3.80
   7  -4   3    2.70    3.50
   7  -4   3    0.30    4.60
  -8   4  -3   -6.20    3.40
  -8   4  -3   -5.40    4.60
  -8   4  -3   -2.00    7.00
  -8   4  -3   -5.80    4.70
   8  -4   3   -3.10    4.70
   8  -4   3    3.60    3.90
   8  -4   3   -5.20    7.00
   8  -4   3   -0.40    2.30
   8  -4   3   -4.30    4.40
  -9   4  -3    5.90    5.90
  -9   4  -3    3.80    6.60
  -9   4  -3   16.20    4.80
   9  -4   3    0.90    5.40
   9  -4   3    8.20    3.30
   7   3  -3    8.80    5.90
   7   3  -3   10.30    4.90
  -7  -3   3   11.80    7.60
  -7  -3   3    3.60    4.60
  -7  -3   3    7.20    5.50
  -7  -3   3    6.20    6.20
   6   3  -3   -6.70    4.30
   6   3  -3    5.10    3.40
   6   3  -3   -9.70    5.20
  -6  -3   3   -2.40    7.00
  -6  -3   3   -0.60    4.00
  -6  -3   3   -5.40    3.80
  -6  -3   3    1.20    4.40
   5   3  -3    2.70    3.70
   5   3  -3   11.80    3.60
   5   3  -3    6.80    4.10
   5   3  -3    6.40    3.20
  -5  -3   3   11.20    4.00
  -5  -3   3    5.00    3.20
  -5  -3   3    5.70    3.50
  -5  -3   3    8.70    4.40
   4   3  -3    0.90    3.30
   4   3  -3   -1.60    2.40
   4   3  -3    1.30    2.90
   4   3  -3    3.50    2.50
  -4  -3   3    1.90    2.90
  -4  -3   3    1.40    4.30
  -4  -3   3   -2.50    3.00
  -4  -3   3    4.20    2.70
   3   3  -3    4.00    2.80
   3   3  -3   -1.20    1.90
   3   3  -3   -0.30    2.10
   3   3  -3   -2.10    2.60
  -3  -3   3    1.10    3.40
  -3  -3   3    1.50    2.10
  -3  -3   3   -1.00    2.20
  -3  -3   3    1.70    3.10
   2   3  -3  228.88    9.00
   2   3  -3  214.18    8.40
   2   3  -3  225.18    7.60
   2   3  -3  222.98    8.70
  -2  -3   3  231.48    9.10
  -2  -3   3  221.78    7.70
  -2  -3   3  229.78    8.40
  -2  -3   3  228.68    6.40
  -2  -3   3  239.68    7.80
  -2  -3   3  224.78    6.10
   1   3  -3    6.30    2.70
   1   3  -3    4.50    2.50
   1   3  -3    4.20    1.80
   1   3  -3    5.50    1.80
   1   3  -3    3.70    2.50
  -1  -3   3    4.90    1.50
  -1  -3   3    4.10    1.90
  -1  -3   3    5.70    2.40
  -1  -3   3    9.50    2.70
  -1  -3   3    4.20    1.10
  -1  -3   3    4.00    1.90
   0   3  -3  166.38    5.70
   0   3  -3  166.88    6.30
   0   3  -3  173.18    5.90
   0   3  -3  176.98    6.90
   0  -3   3  163.18    5.80
   0  -3   3  168.58    6.40
   0  -3   3  174.48    6.70
   0  -3   3  168.98    5.80
   0  -3   3  176.48    5.90
  -1   3  -3 1572.04   38.60
  -1   3  -3 1609.44   38.10
  -1   3  -3 1589.44   38.10
  -1   3  -3 1584.14   37.90
   1  -3   3 1585.74   38.40
   1  -3   3 1606.74   38.60
   1  -3   3 1572.24   38.00
   1  -3   3 1618.54   38.10
   1  -3   3 1557.44   38.00
  -2   3  -3  485.75   13.50
  -2   3  -3  505.95   12.80
  -2   3  -3  494.45   13.50
  -2   3  -3  483.15   13.40
   2  -3   3  486.75   13.90
   2  -3   3  469.35   13.30
   2  -3   3  486.95   13.50
   2  -3   3  483.55   13.50
  -3   3  -3  160.88    6.90
  -3   3  -3  183.38    6.90
   3  -3   3  175.38    7.00
   3  -3   3  175.48    7.00
   3  -3   3  170.38    6.20
   3  -3   3  167.18    6.90
  -4   3  -3  145.09    7.00
  -4   3  -3  151.48    6.90
  -4   3  -3  139.59    6.50
   4  -3   3  143.49    7.00
   4  -3   3  129.29    6.70
   4  -3   3  147.19    9.00
   4  -3   3  145.29    5.70
  -5   3  -3   78.99    6.20
  -5   3  -3   64.79    5.60
  -5   3  -3   71.09    6.00
   5  -3   3   67.39    5.90
   5  -3   3   69.19    6.10
   5  -3   3   69.29    5.70
   5  -3   3   76.39    4.40
  -6   3  -3   17.30    4.00
  -6   3  -3   23.30    4.50
  -6   3  -3   30.30    4.70
  -6   3  -3   19.50    4.60
   6  -3   3   24.60    4.50
   6  -3   3   20.50    4.30
   6  -3   3   26.50    4.40
   6  -3   3   19.30    2.90
  -7   3  -3   15.20    4.60
  -7   3  -3   14.00    3.70
  -7   3  -3   12.70    4.60
  -7   3  -3   14.40    5.20
   7  -3   3   19.70    4.80
   7  -3   3   16.20    4.50
   7  -3   3   15.20    4.60
   7  -3   3   13.70    3.10
   7  -3   3    8.20    4.80
  -8   3  -3    7.80    5.20
  -8   3  -3   10.60    4.20
  -8   3  -3    6.20    5.40
   8  -3   3    7.70    2.90
   8  -3   3    2.90    4.70
   8  -3   3    3.30    4.50
   8  -3   3    5.50    4.10
  -9   3  -3    2.40    6.40
  -9   3  -3    5.60    4.90
   9  -3   3    3.80    5.20
   9  -3   3   18.80    5.60
   8   2  -3   12.90    6.60
   8   2  -3    6.10    4.90
  -8  -2   3   15.40    4.90
  -8  -2   3   13.70    6.40
  -8  -2   3    2.30    4.90
  -8  -2   3    4.90    6.00
  -8  -2   3    4.70    6.70
   7   2  -3    2.00    5.00
   7   2  -3    7.20    4.30
  -7  -2   3   -2.40    4.50
  -7  -2   3   -5.50    5.20
  -7  -2   3    1.30    4.00
  -7  -2   3    4.80    4.50
  -7  -2   3    2.50    4.40
   6   2  -3   46.80    6.00
   6   2  -3   43.30    6.30
   6   2  -3   48.50    6.20
  -6  -2   3   43.20    5.10
  -6  -2   3   45.50    6.00
  -6  -2   3   43.00    5.10
  -6  -2   3   42.60    6.10
  -6  -2   3   41.50    5.40
   5   2  -3   21.80    3.50
   5   2  -3   16.50    4.50
   5   2  -3   19.40    3.60
   5   2  -3   11.60    3.70
  -5  -2   3   21.90    3.60
  -5  -2   3   17.50    3.60
  -5  -2   3   17.20    4.50
  -5  -2   3   21.10    3.80
  -5  -2   3   22.70    4.00
   4   2  -3   52.89    4.40
   4   2  -3   53.39    5.70
   4   2  -3   51.69    4.50
   4   2  -3   49.80    5.00
  -4  -2   3   51.29    5.90
  -4  -2   3   48.70    4.50
  -4  -2   3   60.09    5.20
  -4  -2   3   52.19    4.40
  -4  -2   3   60.49    4.80
   3   2  -3   21.90    3.50
   3   2  -3   27.30    3.80
   3   2  -3   22.10    3.20
  -3  -2   3   27.70    3.20
  -3  -2   3   24.60    2.90
  -3  -2   3   25.30    3.80
  -3  -2   3   26.50    3.00
   2   2  -3  153.08    5.40
   2   2  -3  154.08    5.50
   2   2  -3  166.48    6.70
   2   2  -3  152.78    6.60
   2   2  -3  158.28    6.40
  -2  -2   3  160.88    6.80
  -2  -2   3  157.08    6.90
  -2  -2   3  155.88    4.00
  -2  -2   3  163.88    5.60
   1   2  -3    7.40    2.40
   1   2  -3    7.00    1.40
   1   2  -3    8.90    2.50
   1   2  -3    5.70    2.10
  -1  -2   3    7.30    1.50
  -1  -2   3    8.40    1.50
  -1  -2   3    5.50    1.40
  -1  -2   3    7.70    2.20
  -1  -2   3    7.40    2.20
   0   2  -3  348.17    9.00
   0   2  -3  348.07    9.50
   0   2  -3  341.47   10.10
   0   2  -3  344.97    9.40
   0  -2   3  350.96    9.10
   0  -2   3  356.46    9.10
   0  -2   3  355.86   10.20
   0  -2   3  343.57    9.60
   0  -2   3  356.26   10.20
   0  -2   3  343.27    9.50
  -1   2  -3 1062.39   26.20
  -1   2  -3 1077.59   25.60
  -1   2  -3 1049.20   25.00
  -1   2  -3 1039.50   26.10
  -1   2  -3 1085.49   25.70
   1  -2   3 1062.29   26.10
   1  -2   3 1052.49   25.00
   1  -2   3 1051.99   26.40
   1  -2   3 1071.29   25.60
   1  -2   3 1039.80   25.60
  -2   2  -3   19.10    2.50
  -2   2  -3   24.30    3.20
  -2   2  -3   25.40    3.30
   2  -2   3   21.30    3.10
   2  -2   3   24.10    3.40
   2  -2   3   25.10    3.40
   2  -2   3   22.00    3.20
  -3   2  -3   64.79    5.70
  -3   2  -3   58.69    4.50
  -3   2  -3   64.79    4.50
   3  -2   3   65.59    3.90
   3  -2   3   58.09    4.80
   3  -2   3   59.69    4.40
   3  -2   3   56.69    4.60
  -4   2  -3  212.98    7.40
  -4   2  -3  211.48    8.70
  -4   2  -3  212.28    8.50
  -4   2  -3  230.58    8.50
   4  -2   3  214.18    8.40
   4  -2   3  215.28    8.40
   4  -2   3  217.88    8.60
  -5   2  -3  149.59    6.80
  -5   2  -3  144.59    7.70
  -5   2  -3  144.49    7.60
  -5   2  -3  144.89    7.40
   5  -2   3  145.49    8.20
   5  -2   3  150.78    7.70
   5  -2   3  145.29    7.50
  -6   2  -3    1.30    3.80
  -6   2  -3    4.10    2.80
  -6   2  -3   -4.30    3.60
  -6   2  -3    5.20    4.00
   6  -2   3    0.20    3.30
   6  -2   3    2.70    3.90
   6  -2   3    6.70    3.90
  -7   2  -3    1.30    5.10
  -7   2  -3    5.10    4.30
  -7   2  -3    5.20    3.30
  -7   2  -3    2.40    4.20
   7  -2   3    2.10    4.90
   7  -2   3    6.60    4.30
   7  -2   3    2.50    4.00
  -8   2  -3   -1.90    4.10
  -8   2  -3    3.10    5.00
  -8   2  -3   -0.20    5.80
   8  -2   3    5.50    4.70
   8  -2   3    7.60    5.00
   8  -2   3   -2.80    4.30
   8   1  -3    3.20    3.40
   8   1  -3   -4.50    4.70
   8   1  -3    8.70    6.00
  -8  -1   3   -7.50    8.20
  -8  -1   3    1.30    4.20
  -8  -1   3    6.50    5.80
  -8  -1   3   -5.00    4.70
  -8  -1   3   -0.20    5.50
   7   1  -3   46.10   10.40
   7   1  -3   52.59    5.10
   7   1  -3   47.50    6.40
  -7  -1   3   49.50    5.90
  -7  -1   3   54.09    6.60
  -7  -1   3   56.09    7.30
  -7  -1   3   55.69    6.30
  -7  -1   3   54.89    8.30
   6   1  -3  108.99    8.50
   6   1  -3  100.09    3.00
   6   1  -3  110.69    6.70
   6   1  -3   97.49    8.80
  -6  -1   3   96.59    6.60
  -6  -1   3  110.39    8.00
  -6  -1   3  111.89    7.20
  -6  -1   3  106.79    7.00
  -6  -1   3  114.19    7.00
   5   1  -3   -2.00    3.10
   5   1  -3    4.90    2.30
  -5  -1   3    3.60    2.70
  -5  -1   3    8.60    2.70
  -5  -1   3    2.30    2.60
  -5  -1   3    3.60    2.40
  -5  -1   3    6.30    3.50
   4   1  -3    6.20    2.10
   4   1  -3    4.10    2.00
   4   1  -3   -1.40    2.80
  -4  -1   3    1.70    2.40
  -4  -1   3    2.90    2.10
  -4  -1   3   -0.60    1.90
  -4  -1   3    1.60    2.10
  -4  -1   3    6.80    3.20
   3   1  -3   54.39    3.50
   3   1  -3   60.29    4.90
   3   1  -3   52.19    3.50
   3   1  -3   51.19    3.80
  -3  -1   3   56.79    4.30
  -3  -1   3   52.49    3.50
  -3  -1   3   59.29    3.70
  -3  -1   3   56.09    3.50
  -3  -1   3   56.39    4.80
   2   1  -3  138.49    4.80
   2   1  -3  124.99    5.00
   2   1  -3  134.29    5.50
   2   1  -3  126.99    5.80
   2   1  -3  127.49    4.20
  -2  -1   3  134.19    5.90
  -2  -1   3  135.89    3.70
  -2  -1   3  129.29    5.50
  -2  -1   3  126.19    4.20
  -2  -1   3  121.89    5.80
  -2  -1   3  127.29    4.30
   1   1  -3  839.52   21.00
   1   1  -3  847.22   20.50
   1   1  -3  786.02   19.30
   1   1  -3  829.32   20.40
   1   1  -3  779.92   19.30
   1   1  -3  859.61   20.80
  -1  -1   3  864.51   20.50
  -1  -1   3  832.62   19.30
  -1  -1   3  821.02   20.60
  -1  -1   3  791.82   21.30
  -1  -1   3  847.12   21.00
  -1  -1   3  863.81   21.00
   0   1  -3   77.99    4.00
   0   1  -3   75.69    2.60
   0   1  -3   78.39    3.90
   0  -1   3   79.29    4.00
   0  -1   3   79.79    2.80
   0  -1   3   76.09    4.60
   0  -1   3   77.29    3.90
   0  -1   3   75.39    2.80
   0  -1   3   78.89    2.80
   0  -1   3   80.59    3.90
  -1   1  -3  644.44   17.60
  -1   1  -3  699.13   17.00
  -1   1  -3  693.73   17.00
  -1   1  -3  702.73   17.60
   1  -1   3  669.53   17.60
   1  -1   3  681.03   17.40
   1  -1   3  666.73   16.50
   1  -1   3  683.53   16.90
   1  -1   3  684.43   17.00
  -2   1  -3   25.80    3.30
  -2   1  -3   27.50    3.30
  -2   1  -3   22.90    3.10
  -2   1  -3   27.70    2.70
   2  -1   3   25.00    3.40
   2  -1   3   27.10    3.60
   2  -1   3   25.40    3.10
  -3   1  -3    6.40    2.60
  -3   1  -3    5.00    2.40
  -3   1  -3    3.00    1.70
  -3   1  -3    1.40    2.20
   3  -1   3    6.50    2.40
   3  -1   3    7.20    2.60
   3  -1   3    3.40    2.30
  -4   1  -3    3.70    2.80
  -4   1  -3   -1.30    1.80
  -4   1  -3   -1.30    2.40
  -4   1  -3   -2.10    2.90
   4  -1   3    1.90    2.70
   4  -1   3    2.60    2.50
   4  -1   3    0.30    2.50
  -5   1  -3   -1.50    3.00
  -5   1  -3    4.60    3.10
  -5   1  -3    3.80    3.10
  -5   1  -3    0.50    2.50
   5  -1   3   -3.00    3.00
   5  -1   3   -1.20    3.00
   5  -1   3    4.80    3.00
  -6   1  -3   33.40    4.60
  -6   1  -3   41.60    6.20
  -6   1  -3   28.10    5.60
  -6   1  -3   34.40    5.50
   6  -1   3   34.50    5.10
   6  -1   3   38.10    5.60
   6  -1   3   39.20    5.50
  -7   1  -3   -3.80    4.50
  -7   1  -3    6.70    5.00
  -7   1  -3   -9.80    5.30
  -7   1  -3    2.50    3.70
   7  -1   3   -2.80    4.00
   7  -1   3   -1.20    4.20
   7  -1   3    5.10    5.60
  -8   1  -3   -7.40    5.00
  -8   1  -3    3.90    4.40
   8  -1   3    1.90    4.70
   9   0  -3   14.10    5.10
   9   0  -3    0.70    2.40
   9   0  -3    4.40    3.00
  -9   0   3    1.30    5.20
  -9   0   3   10.10   10.30
  -9   0   3    4.50    5.40
  -9   0   3    8.60    6.00
  -9   0   3   14.80    4.70
   8   0  -3  227.18    8.00
   8   0  -3  197.88    6.50
  -8   0   3  192.38    9.60
  -8   0   3  183.38   10.80
  -8   0   3  181.38   12.20
  -8   0   3  170.78    9.50
  -8   0   3  192.08   11.10
   7   0  -3   14.20    4.10
   7   0  -3   11.60    2.90
   7   0  -3   12.40    2.20
   7   0  -3   12.80    3.80
  -7   0   3   16.50    4.30
  -7   0   3    7.00    3.30
  -7   0   3   11.10    5.60
  -7   0   3   18.00    5.20
   6   0  -3  747.23   21.20
   6   0  -3  779.42   18.90
   6   0  -3  764.62   19.70
   6   0  -3  767.52   21.30
  -6   0   3  782.22   21.40
  -6   0   3  739.33   21.30
  -6   0   3  760.72   20.20
  -6   0   3  698.63   22.70
  -6   0   3  761.62   23.00
   5   0  -3    9.80    1.50
   5   0  -3   12.30    2.20
   5   0  -3   11.80    2.60
   5   0  -3    9.20    2.40
  -5   0   3    9.80    2.60
  -5   0   3    9.10    3.30
  -5   0   3    8.40    2.60
  -5   0   3    9.90    2.20
  -5   0   3    7.80    2.70
   4   0  -3  213.78    7.20
   4   0  -3  187.78    8.00
   4   0  -3  211.88    6.00
   4   0  -3  202.28    6.60
  -4   0   3  205.68    7.30
  -4   0   3  223.48    6.60
  -4   0   3  214.88    7.90
  -4   0   3  206.98    7.20
  -4   0   3  207.68    8.50
   3   0  -3  301.17    8.10
   3   0  -3  276.87    8.00
   3   0  -3  274.27    9.10
   3   0  -3  277.27    8.00
   3   0  -3  268.97    9.60
   3   0  -3  263.27    7.40
  -3   0   3  277.77    9.50
  -3   0   3  285.67    9.10
  -3   0   3  282.57    7.60
  -3   0   3  280.97    8.00
  -3   0   3  272.07    8.00
  -3   0   3  285.17    7.50
   2   0  -3  108.69    3.80
   2   0  -3  108.19    5.20
   2   0  -3  102.99    3.40
   2   0  -3  103.09    4.20
   2   0  -3  103.09    4.90
  -2   0   3   98.69    4.90
  -2   0   3  106.89    3.50
  -2   0   3  109.49    4.10
  -2   0   3  110.19    3.40
  -2   0   3  107.29    3.80
   1   0  -3  117.19    4.60
   1   0  -3  109.79    3.00
   1   0  -3  114.49    4.70
   1   0  -3   94.69    2.90
   1   0  -3  112.19    3.90
   1   0  -3  112.99    4.80
  -1   0   3  111.39    4.50
  -1   0   3  112.69    4.20
  -1   0   3  113.79    4.00
  -1   0   3  115.09    4.80
  -1   0   3  110.99    4.50
  -1   0   3  115.79    3.00
   0   0  -3  256.17    7.80
   0   0  -3  269.17    7.10
   0   0  -3  270.37    7.80
   0   0  -3  274.17    8.20
   0   0   3  261.97    7.80
   0   0   3  269.17    7.20
   0   0   3  268.47    8.20
   0   0   3  252.77    7.10
  -1   0  -3    5.40    2.00
  -1   0  -3    5.90    1.90
  -1   0  -3    7.00    1.30
  -1   0  -3    7.20    2.30
  -1   0  -3    6.40    1.80
   1   0   3    7.80    2.20
   1   0   3    6.10    2.00
   1   0   3    8.00    2.30
   1   0   3    6.40    1.30
  -2   0  -3   36.50    3.70
  -2   0  -3   33.60    3.40
  -2   0  -3   36.60    2.90
  -2   0  -3   35.00    3.80
  -2   0  -3   32.40    3.70
   2   0   3   37.20    3.90
   2   0   3   35.40    3.00
   2   0   3   34.50    3.70
   2   0   3   34.70    4.00
  -3   0  -3    3.20    2.50
  -3   0  -3    4.50    2.00
  -3   0  -3    6.30    2.50
  -3   0  -3    5.40    2.60
   3   0   3    5.00    3.00
   3   0   3    7.30    2.80
   3   0   3    8.30    2.10
   3   0   3    7.20    2.90
  -4   0  -3    4.10    2.30
  -4   0  -3    6.00    3.00
  -4   0  -3    3.10    2.90
  -4   0  -3    1.90    3.00
   4   0   3    2.60    2.90
   4   0   3    4.30    2.60
   4   0   3    2.00    3.00
   4   0   3    3.20    2.90
  -5   0  -3    0.20    3.30
  -5   0  -3    4.10    2.90
  -5   0  -3    6.40    3.60
  -5   0  -3    4.50    3.40
   5   0   3   -3.50    3.20
   5   0   3    6.50    3.80
  -6   0  -3    9.40    4.50
  -6   0  -3   14.70    2.40
  -6   0  -3   19.10    4.20
  -6   0  -3   13.30    5.00
  -6   0  -3   10.80    5.10
   6   0   3   17.00    5.20
   6   0   3   17.30    4.90
  -7   0  -3    3.10    6.80
  -7   0  -3    3.00    3.90
  -7   0  -3    6.10    4.70
  -7   0  -3   -1.20    5.50
   7   0   3    7.40    4.70
  -8   0  -3    5.60    5.60
  -8   0  -3   15.20    6.20
   8   0   3   26.10    6.00
   8   0   3    3.20    6.10
   8   0   3   12.50    4.30
   9  -1  -3   -0.20    1.90
   9  -1  -3    3.00    3.20
   9  -1  -3   13.80    5.10
  -9   1   3   -7.30    4.00
  -9   1   3   11.20    5.70
  -9   1   3    2.50    6.10
  -9   1   3    4.60    5.40
   8  -1  -3    5.80    4.10
   8  -1  -3   -1.20    2.30
   8  -1  -3   -0.50    1.80
  -8   1   3    3.10    5.00
  -8   1   3    4.30    3.20
  -8   1   3    8.40    8.40
  -8   1   3   -6.00    4.00
   7  -1  -3   32.40    4.40
   7  -1  -3   24.60    2.90
   7  -1  -3   37.10    4.70
   7  -1  -3   31.10    3.80
  -7   1   3   30.90    4.60
  -7   1   3   31.40    4.40
  -7   1   3   26.90    5.40
  -7   1   3   34.60    4.90
  -7   1   3   36.80    5.00
   6  -1  -3   15.50    3.30
   6  -1  -3   12.00    2.30
   6  -1  -3   14.70    3.00
   6  -1  -3   13.40    1.80
  -6   1   3   15.20    3.40
  -6   1   3   10.60    3.00
  -6   1   3   14.30    2.40
  -6   1   3   14.20    3.50
  -6   1   3   15.70    4.10
   5  -1  -3   28.20    3.10
   5  -1  -3   26.60    3.90
   5  -1  -3   20.80    3.10
   5  -1  -3   25.90    3.70
   5  -1  -3   25.40    3.60
  -5   1   3   29.00    3.90
  -5   1   3   29.20    2.60
  -5   1   3   27.30    4.10
  -5   1   3   24.30    3.10
   4  -1  -3   87.39    3.30
   4  -1  -3   87.19    5.00
   4  -1  -3   91.19    4.80
   4  -1  -3   85.29    4.10
   4  -1  -3   90.09    4.50
  -4   1   3   92.69    4.60
  -4   1   3   90.89    5.20
  -4   1   3   96.29    4.30
  -4   1   3   93.89    3.00
  -4   1   3   82.39    4.60
   3  -1  -3   33.90    2.90
   3  -1  -3   31.40    2.80
   3  -1  -3   33.60    3.70
   3  -1  -3   32.50    4.10
  -3   1   3   34.40    2.30
  -3   1   3   39.30    3.00
  -3   1   3   40.90    3.90
  -3   1   3   31.90    2.80
  -3   1   3   35.80    3.00
   2  -1  -3    0.30    1.20
   2  -1  -3   -0.80    1.60
   2  -1  -3    1.20    2.00
   2  -1  -3   -1.00    2.10
   2  -1  -3   -0.30    0.70
   2  -1  -3    0.70    1.80
  -2   1   3    0.20    1.60
  -2   1   3   -1.10    0.80
  -2   1   3   -0.30    1.20
  -2   1   3    0.20    1.20
   1  -1  -3  212.28    6.10
   1  -1  -3  222.88    6.90
   1  -1  -3  210.78    7.10
   1  -1  -3  206.18    6.20
   1  -1  -3  215.08    6.20
   1  -1  -3  206.38    6.10
  -1   1   3  215.48    6.30
  -1   1   3  212.88    6.20
  -1   1   3  215.68    7.00
  -1   1   3  204.88    6.10
  -1   1   3  216.68    6.20
  -1   1   3  209.38    7.00
   0  -1  -3   31.20    3.50
   0  -1  -3   35.50    3.30
   0  -1  -3   31.60    3.30
   0  -1  -3   34.90    3.00
   0  -1  -3   28.50    2.90
   0  -1  -3   33.50    2.90
   0   1   3   34.30    3.00
   0   1   3   33.00    3.70
   0   1   3   35.90    3.70
   0   1   3   30.60    3.20
   0   1   3   35.90    2.90
   0   1   3   30.00    2.90
  -1  -1  -3  406.36   11.70
  -1  -1  -3  416.86   11.80
  -1  -1  -3  423.56   11.50
  -1  -1  -3  427.56   12.00
  -1  -1  -3  417.36   12.20
   1   1   3  409.96   11.40
   1   1   3  422.16   12.40
   1   1   3  413.86   11.90
   1   1   3  417.16   11.90
   1   1   3  429.26   11.90
   1   1   3  402.66   11.80
  -2  -1  -3    5.10    2.50
  -2  -1  -3    6.60    2.30
  -2  -1  -3    2.50    2.30
  -2  -1  -3    3.60    2.40
  -2  -1  -3    4.10    1.90
   2   1   3    2.30    2.40
   2   1   3    4.50    2.80
   2   1   3    3.30    2.10
   2   1   3    5.30    2.10
   2   1   3    7.50    2.50
  -3  -1  -3   44.20    5.10
  -3  -1  -3   35.10    4.50
  -3  -1  -3   31.40    3.90
  -3  -1  -3   31.90    4.40
  -3  -1  -3   43.70    4.20
   3   1   3   36.30    4.70
   3   1   3   39.30    4.20
   3   1   3   36.10    4.20
   3   1   3   31.70    4.60
   3   1   3   33.20    4.10
  -4  -1  -3    1.00    3.10
  -4  -1  -3    4.30    3.00
  -4  -1  -3    2.20    2.90
  -4  -1  -3   -0.60    3.10
  -4  -1  -3    5.10    2.80
   4   1   3    9.10    3.40
   4   1   3    3.80    3.50
   4   1   3    3.40    3.10
   4   1   3    2.30    2.50
  -5  -1  -3   -3.20    3.50
  -5  -1  -3    3.00    3.50
  -5  -1  -3    3.30    3.20
  -5  -1  -3    2.00    4.00
  -5  -1  -3    4.40    4.30
   5   1   3   -1.10    3.80
   5   1   3   -3.10    3.50
   5   1   3   -1.80    3.70
   5   1   3   -3.50    4.40
   5   1   3    2.10    2.70
  -6  -1  -3   20.50    5.00
  -6  -1  -3   29.20    5.60
  -6  -1  -3   21.30    6.00
  -6  -1  -3   34.20    6.60
  -6  -1  -3   25.20    4.70
  -6  -1  -3   24.60    3.70
   6   1   3   24.70    4.00
   6   1   3   12.80    5.80
   6   1   3   27.40    5.60
  -7  -1  -3    9.00    5.20
  -7  -1  -3    9.40    2.30
  -7  -1  -3   10.70    6.20
  -7  -1  -3   17.20    5.10
   7   1   3    2.30    5.50
   7   1   3    5.00    5.10
   7   1   3    8.00    4.00
   9  -2  -3    7.60    4.50
   9  -2  -3    2.10    3.60
  -9   2   3    0.20    5.20
  -9   2   3   -4.80    3.20
  -9   2   3    5.10    6.70
  -9   2   3   -3.80    4.60
   8  -2  -3   24.20    4.70
  -8   2   3   20.80    5.20
  -8   2   3   26.00    5.60
  -8   2   3   24.20    3.20
   7  -2  -3   -1.20    2.70
   7  -2  -3    1.20    3.30
   7  -2  -3   -2.50    2.50
   7  -2  -3   -1.30    2.30
  -7   2   3   -0.10    3.30
  -7   2   3    1.90    1.80
  -7   2   3   -3.10    3.20
  -7   2   3   -2.20    3.70
   6  -2  -3   30.10    3.70
   6  -2  -3   33.00    4.50
   6  -2  -3   37.30    4.90
   6  -2  -3   35.70    4.50
  -6   2   3   32.50    2.80
  -6   2   3   34.60    4.20
  -6   2   3   38.70    5.00
   5  -2  -3   -1.10    2.20
   5  -2  -3   -1.70    2.30
   5  -2  -3    1.40    2.20
   5  -2  -3   -1.70    2.30
  -5   2   3    1.30    2.20
  -5   2   3    3.50    2.30
  -5   2   3    1.70    2.30
   4  -2  -3  262.27    9.30
   4  -2  -3  264.87    8.70
   4  -2  -3  280.57    8.80
   4  -2  -3  266.97    8.70
  -4   2   3  272.27    8.80
  -4   2   3  286.47    8.90
  -4   2   3  276.17    7.10
  -4   2   3  278.27    8.90
   3  -2  -3  169.88    6.10
   3  -2  -3  167.28    5.90
   3  -2  -3  166.38    7.00
   3  -2  -3  167.58    6.40
  -3   2   3  162.88    6.10
  -3   2   3  167.98    6.00
  -3   2   3  161.78    6.30
   2  -2  -3   10.30    1.90
   2  -2  -3   10.90    2.40
   2  -2  -3    9.20    1.40
   2  -2  -3   10.20    1.90
   2  -2  -3   11.30    2.00
  -2   2   3    9.60    2.00
  -2   2   3   10.80    1.60
  -2   2   3    8.20    2.30
  -2   2   3    9.70    2.00
   1  -2  -3   22.40    2.80
   1  -2  -3   17.20    2.80
   1  -2  -3   26.20    3.30
   1  -2  -3   26.20    2.90
  -1   2   3   24.40    3.20
  -1   2   3   27.50    3.00
  -1   2   3   25.00    3.40
  -1   2   3   24.80    3.10
  -1   2   3   25.50    3.50
  -1   2   3   25.20    3.10
   0  -2  -3   23.60    2.80
   0  -2  -3   24.60    3.50
   0  -2  -3   27.30    3.50
   0  -2  -3   20.20    2.70
   0  -2  -3   25.70    3.40
   0  -2  -3   25.10    3.60
   0   2   3   26.10    3.50
   0   2   3   25.50    3.80
   0   2   3   23.60    3.50
   0   2   3   21.60    2.90
   0   2   3   27.00    3.20
   0   2   3   23.00    3.20
  -1  -2  -3   94.19    5.20
  -1  -2  -3   85.19    4.80
  -1  -2  -3   93.89    5.40
  -1  -2  -3  100.09    5.30
  -1  -2  -3   92.59    5.30
   1   2   3   90.09    4.80
   1   2   3   97.89    5.80
   1   2   3   91.99    5.10
   1   2   3   87.09    5.30
   1   2   3   83.99    5.20
   1   2   3   92.49    5.00
  -2  -2  -3   81.29    5.70
  -2  -2  -3   89.99    5.70
  -2  -2  -3   90.79    5.40
  -2  -2  -3   76.39    5.40
  -2  -2  -3   76.69    5.00
   2   2   3   78.19    5.20
   2   2   3   86.59    5.40
   2   2   3   80.09    5.40
   2   2   3   87.09    6.20
   2   2   3   96.39    5.70
  -3  -2  -3   18.20    3.20
  -3  -2  -3   10.70    3.30
  -3  -2  -3   12.70    3.50
  -3  -2  -3   14.70    4.10
   3   2   3   19.70    4.00
   3   2   3   14.40    5.40
   3   2   3   12.60    2.90
   3   2   3   19.00    3.80
  -4  -2  -3    3.40    3.10
  -4  -2  -3   -2.90    3.40
  -4  -2  -3    5.90    3.70
  -4  -2  -3    5.40    3.80
  -4  -2  -3    1.80    3.20
   4   2   3    2.50    3.70
   4   2   3    0.60    2.80
   4   2   3    5.00    3.80
   4   2   3    5.40    3.50
   4   2   3    5.50    4.00
  -5  -2  -3   -1.90    4.00
  -5  -2  -3   -0.90    3.60
  -5  -2  -3    1.30    4.70
  -5  -2  -3   -0.80    3.60
  -5  -2  -3   -5.20    4.30
   5   2   3   -7.10    3.90
   5   2   3   -0.60    3.80
   5   2   3   -5.00    4.70
   5   2   3    6.60    4.60
   5   2   3   -0.90    2.80
  -6  -2  -3    2.10    4.30
  -6  -2  -3   -0.10    4.50
  -6  -2  -3    1.30    4.80
   6   2   3   -2.50    4.70
   6   2   3   -0.60    4.60
   6   2   3    8.10    5.60
   6   2   3   -2.90    3.20
  -7  -2  -3    2.10    5.70
  -7  -2  -3    8.70    5.50
  -7  -2  -3   -4.70    5.30
   7   2   3   -8.30    3.70
   7   2   3   -8.60    6.10
   7   2   3    1.40    5.70
  10  -3  -3   11.30    6.00
 -10   3   3    0.10    6.00
 -10   3   3   16.50    6.60
 -10   3   3   12.20    8.60
   9  -3  -3    3.60    3.70
   9  -3  -3   -7.20    4.30
  -9   3   3   -5.70    5.00
  -9   3   3    5.60    5.80
   8  -3  -3   92.69    6.60
   8  -3  -3   94.99    7.40
   8  -3  -3   92.09    7.30
  -8   3   3  105.19   10.60
  -8   3   3   96.99    9.60
   7  -3  -3   16.30    3.50
   7  -3  -3   18.60    3.90
   7  -3  -3   13.60    3.80
   7  -3  -3   16.00    2.10
   7  -3  -3   19.30    3.80
  -7   3   3   17.10    4.30
  -7   3   3   20.10    4.30
   6  -3  -3   49.10    5.00
   6  -3  -3   47.60    2.10
   6  -3  -3   37.60    5.20
   6  -3  -3   38.80    4.50
  -6   3   3   43.20    5.30
  -6   3   3   42.40    5.10
  -6   3   3   42.90    5.10
   5  -3  -3   98.99    6.10
   5  -3  -3  100.29    5.70
   5  -3  -3  103.39    5.60
   5  -3  -3   98.29    5.50
  -5   3   3   87.39    5.40
  -5   3   3   98.39    5.70
  -5   3   3   95.29    5.70
   4  -3  -3   20.60    1.40
   4  -3  -3   24.50    3.40
   4  -3  -3   23.90    3.00
   4  -3  -3   20.90    1.40
   4  -3  -3   20.90    3.40
   4  -3  -3   25.70    3.50
  -4   3   3   21.90    3.30
  -4   3   3   21.50    3.00
  -4   3   3   19.90    3.00
   3  -3  -3   95.39    4.90
   3  -3  -3   96.19    3.80
   3  -3  -3   94.29    5.20
   3  -3  -3   93.79    5.00
  -3   3   3  105.79    5.10
  -3   3   3   88.79    5.40
  -3   3   3   97.19    5.00
   2  -3  -3  159.68    6.50
   2  -3  -3  165.98    5.10
   2  -3  -3  175.08    6.00
   2  -3  -3  176.98    6.90
   2  -3  -3  161.98    6.40
  -2   3   3  176.28    7.30
  -2   3   3  151.78    6.20
  -2   3   3  157.28    6.30
  -2   3   3  165.38    6.90
   1  -3  -3  794.62   20.80
   1  -3  -3  812.22   21.20
   1  -3  -3  814.32   21.00
   1  -3  -3  801.92   20.80
  -1   3   3  782.42   20.80
  -1   3   3  821.62   21.70
  -1   3   3  766.22   21.20
  -1   3   3  789.62   20.70
  -1   3   3  786.92   20.90
  -1   3   3  808.82   20.90
   0  -3  -3   67.19    4.30
   0  -3  -3   70.59    5.10
   0  -3  -3   71.49    5.00
   0  -3  -3   68.79    4.70
   0  -3  -3   68.49    4.90
   0  -3  -3   74.29    4.80
   0   3   3   70.19    5.10
   0   3   3   74.19    4.20
   0   3   3   67.89    4.70
   0   3   3   63.19    5.00
   0   3   3   72.99    5.10
   0   3   3   65.69    5.00
  -1  -3  -3   74.69    5.50
  -1  -3  -3   72.29    4.60
  -1  -3  -3   73.29    5.40
  -1  -3  -3   83.09    6.00
  -1  -3  -3   75.19    5.40
  -1  -3  -3   74.89    4.90
   1   3   3   69.49    5.40
   1   3   3   79.49    5.60
   1   3   3   72.59    5.40
   1   3   3   72.49    5.20
   1   3   3   68.99    4.50
   1   3   3   71.49    5.90
  -2  -3  -3  499.45   15.60
  -2  -3  -3  506.45   14.70
  -2  -3  -3  536.15   16.10
  -2  -3  -3  498.75   15.70
   2   3   3  495.55   15.10
   2   3   3  506.15   15.70
   2   3   3  527.75   16.00
   2   3   3  479.85   15.60
   2   3   3  487.95   16.00
  -3  -3  -3   83.89    6.60
  -3  -3  -3   83.89    5.80
  -3  -3  -3   72.99    6.80
  -3  -3  -3   78.29    6.80
  -3  -3  -3   77.09    6.80
   3   3   3   89.59    7.00
   3   3   3   82.09    7.20
   3   3   3   70.59    7.10
   3   3   3   94.39    7.30
   3   3   3   88.89    6.10
  -4  -3  -3   39.20    4.90
  -4  -3  -3   38.80    5.40
  -4  -3  -3   47.20    6.20
  -4  -3  -3   42.60    5.80
  -4  -3  -3   34.20    5.40
   4   3   3   36.00    5.00
   4   3   3   45.80    6.20
   4   3   3   37.10    5.30
   4   3   3   29.20    5.80
   4   3   3   36.10    5.30
  -5  -3  -3    3.90    4.60
  -5  -3  -3    0.70    5.40
  -5  -3  -3    3.00    4.70
  -5  -3  -3   -3.60    3.70
   5   3   3    3.00    3.20
   5   3   3   -9.10    4.50
   5   3   3   -8.90    6.20
   5   3   3   11.50    5.60
  -6  -3  -3   -2.60    4.60
  -6  -3  -3    9.90    5.60
  -6  -3  -3    2.30    4.90
   6   3   3    7.60    5.30
   6   3   3   10.70    4.10
   6   3   3    3.00    5.40
  10  -4  -3   13.60    5.30
  10  -4  -3    0.30    5.50
 -10   4   3   -0.40    5.50
 -10   4   3    0.90    8.10
 -10   4   3    5.90    6.20
   9  -4  -3   20.30    4.90
   9  -4  -3   22.40    4.80
   9  -4  -3   28.20    4.90
  -9   4   3   22.80    6.70
  -9   4   3   27.40    5.40
   8  -4  -3    3.80    1.20
   8  -4  -3    4.10    3.90
   8  -4  -3   -2.80    3.60
   8  -4  -3   -1.90    3.40
  -8   4   3    1.40    5.00
   7  -4  -3    0.60    3.30
   7  -4  -3    2.20    3.40
   7  -4  -3    0.80    0.90
   7  -4  -3    2.80    3.20
   7  -4  -3   -1.60    3.20
  -7   4   3    1.70    3.50
  -7   4   3   -2.00    3.20
   6  -4  -3   66.49    6.00
   6  -4  -3   58.99    5.60
   6  -4  -3   57.79    5.70
   6  -4  -3   73.09    6.10
   6  -4  -3   62.39    2.30
  -6   4   3   57.59    5.80
  -6   4   3   60.99    5.60
  -6   4   3   65.79    6.10
   5  -4  -3    9.20    1.30
   5  -4  -3    6.10    2.70
   5  -4  -3    8.10    1.30
   5  -4  -3    6.60    2.70
   5  -4  -3    9.20    3.00
  -5   4   3    9.40    3.30
  -5   4   3    6.00    2.90
  -5   4   3    5.70    2.80
   4  -4  -3   -1.10    2.30
   4  -4  -3   -2.60    2.30
   4  -4  -3    0.00    2.20
   4  -4  -3    0.10    1.20
  -4   4   3    0.00    2.60
  -4   4   3    0.30    2.50
  -4   4   3    1.80    2.30
   3  -4  -3   10.20    2.70
   3  -4  -3    9.40    3.00
   3  -4  -3    7.10    1.90
   3  -4  -3   12.60    3.40
  -3   4   3   10.00    3.40
  -3   4   3    9.10    2.60
  -3   4   3   11.10    3.10
  -3   4   3    4.90    2.60
   2  -4  -3  251.77    8.50
   2  -4  -3  256.77    9.10
   2  -4  -3  255.37    6.40
  -2   4   3  221.98   10.90
  -2   4   3  253.67    9.00
  -2   4   3  258.47    8.80
  -2   4   3  250.37    9.00
  -2   4   3  260.47    9.70
   1  -4  -3  166.68    7.00
   1  -4  -3  145.69    8.30
   1  -4  -3  160.28    7.20
   1  -4  -3  171.78    7.20
   1  -4  -3  162.58    7.60
  -1   4   3  161.78    6.60
  -1   4   3  170.78    7.30
  -1   4   3  163.48    7.20
  -1   4   3  168.18    7.30
  -1   4   3  144.59   11.80
  -1   4   3  167.98    7.60
   0  -4  -3   43.60    4.60
   0  -4  -3   50.49    4.70
   0  -4  -3   50.19    4.80
   0  -4  -3   43.20    5.40
   0  -4  -3   54.99    4.80
   0   4   3   48.30    4.00
   0   4   3   51.19    4.80
   0   4   3   52.19    5.10
   0   4   3   41.40    4.80
   0   4   3   48.80    5.30
   0   4   3   52.69    4.80
  -1  -4  -3   -0.20    2.70
  -1  -4  -3    2.10    3.00
  -1  -4  -3    1.80    3.00
  -1  -4  -3    4.80    3.50
  -1  -4  -3    0.20    2.20
  -1  -4  -3    1.70    2.90
   1   4   3    3.90    2.90
   1   4   3    1.60    2.20
   1   4   3   -3.40    2.80
   1   4   3    2.10    3.30
   1   4   3   -2.40    2.50
   1   4   3    0.50    3.00
  -2  -4  -3  149.49    8.60
  -2  -4  -3  146.09    6.70
  -2  -4  -3  160.48    8.40
  -2  -4  -3  140.39    8.40
   2   4   3  147.09    8.70
   2   4   3  148.79    7.60
   2   4   3  159.78    8.80
   2   4   3  142.99    6.20
   2   4   3  149.88    8.80
   2   4   3  146.99    8.80
  -3  -4  -3   21.90    4.90
  -3  -4  -3   14.60    4.80
  -3  -4  -3   19.00    3.50
  -3  -4  -3   24.30    5.50
   3   4   3   20.70    3.90
   3   4   3   21.50    5.00
   3   4   3   24.60    3.90
   3   4   3   17.40    4.70
   3   4   3   21.80    5.20
   3   4   3   12.90    5.00
  -4  -4  -3    0.20    5.60
  -4  -4  -3   -4.00    4.30
  -4  -4  -3    6.40    3.40
   4   4   3    1.40    3.70
   4   4   3   -6.10    4.20
   4   4   3   -8.30    5.40
   4   4   3   -2.20    5.10
  -5  -4  -3   -4.50    4.90
  -5  -4  -3   -1.20    4.90
  -5  -4  -3   -6.70    3.90
   5   4   3    7.70    5.50
   5   4   3   -2.00    5.20
   5   4   3   -5.80    3.40
   5   4   3    6.20    5.00
  10  -5  -3    3.10    5.10
  10  -5  -3   -2.50    5.40
 -10   5   3    7.70    5.40
 -10   5   3  -10.30    7.60
   9  -5  -3    5.80    5.50
   9  -5  -3    6.60    4.80
   9  -5  -3    5.10    4.60
  -9   5   3    5.40    6.60
  -9   5   3   13.10    5.10
   8  -5  -3   -2.00    3.90
   8  -5  -3   10.70    4.10
   8  -5  -3   -1.80    3.80
  -8   5   3    2.70    4.00
  -8   5   3   -9.70    4.60
   7  -5  -3    4.20    3.70
   7  -5  -3    0.10    1.10
   7  -5  -3    1.30    3.50
   7  -5  -3    2.40    3.50
  -7   5   3    5.60    4.10
  -7   5   3    0.60    3.70
  -7   5   3    4.40    3.60
   6  -5  -3  111.39    7.00
   6  -5  -3   92.19    6.30
   6  -5  -3   83.59    6.80
   6  -5  -3   91.69    3.80
   6  -5  -3   88.79    6.20
  -6   5   3   93.79    7.30
  -6   5   3   81.69    3.20
  -6   5   3   83.39   11.70
  -6   5   3   89.99    6.80
   5  -5  -3   -3.20    2.80
   5  -5  -3    4.50    1.70
   5  -5  -3    2.30    2.80
   5  -5  -3    1.10    2.60
  -5   5   3    1.20    2.90
  -5   5   3    1.40    3.20
  -5   5   3    2.40    3.20
   4  -5  -3    8.00    3.30
   4  -5  -3   17.20    3.60
   4  -5  -3    8.10    2.10
   4  -5  -3   11.00    3.00
  -4   5   3   10.90    3.10
  -4   5   3   10.30    3.20
  -4   5   3   13.40    3.50
  -4   5   3    5.90    3.30
   3  -5  -3  274.47   10.30
   3  -5  -3  274.97    9.30
   3  -5  -3  275.67   10.20
   3  -5  -3  286.37   10.60
  -3   5   3  277.87   10.30
  -3   5   3  278.17   10.60
  -3   5   3  279.77   10.40
  -3   5   3  301.27   11.10
   2  -5  -3  209.18    9.00
   2  -5  -3  228.98    8.60
   2  -5  -3  217.78    9.00
   2  -5  -3  214.98    9.00
  -2   5   3  219.78    9.20
  -2   5   3  220.38    9.30
  -2   5   3  222.58    8.30
  -2   5   3  217.98    9.90
  -2   5   3  211.28    9.10
   1  -5  -3  169.08    8.80
   1  -5  -3  164.38    8.30
   1  -5  -3  174.18    8.00
   1  -5  -3  177.68    8.30
   1  -5  -3  169.28    8.00
  -1   5   3  176.58    7.00
  -1   5   3  170.48    8.20
  -1   5   3  169.88    8.70
  -1   5   3  175.78    8.50
  -1   5   3  170.78    8.40
   0  -5  -3  250.77   10.20
   0  -5  -3  249.08   11.00
   0  -5  -3  255.37   10.40
   0  -5  -3  241.48   10.10
   0  -5  -3  251.87   10.50
   0   5   3  250.97   10.60
   0   5   3  259.37    8.80
   0   5   3  253.47   10.90
   0   5   3  234.98   10.10
   0   5   3  245.58   10.10
  -1  -5  -3    8.50    5.80
  -1  -5  -3    4.90    3.50
  -1  -5  -3   13.40    4.10
  -1  -5  -3    3.30    3.80
  -1  -5  -3    9.50    4.20
   1   5   3    7.00    2.50
   1   5   3    6.70    3.90
   1   5   3    8.70    4.00
   1   5   3    7.70    6.30
   1   5   3    6.50    3.30
   1   5   3    6.50    4.20
  -2  -5  -3  124.19    9.30
  -2  -5  -3  115.09    8.80
  -2  -5  -3  125.69    9.40
  -2  -5  -3  126.69    6.50
   2   5   3  123.79    7.90
   2   5   3  109.79    9.30
   2   5   3  126.09    8.70
   2   5   3  123.89    9.00
   2   5   3  122.19    9.40
   2   5   3  125.19    5.70
  -3  -5  -3   -2.90    4.90
  -3  -5  -3    3.40    3.20
  -3  -5  -3    2.40    5.40
  -3  -5  -3    3.90    4.40
   3   5   3   -3.40    4.60
   3   5   3    4.70    5.60
   3   5   3   -3.10    3.40
   3   5   3   -1.70    7.10
   3   5   3    9.20    3.30
   3   5   3    5.80    6.80
  -4  -5  -3    8.30    3.90
  -4  -5  -3   12.50    5.40
  -4  -5  -3    9.80    5.50
   4   5   3    5.80    4.20
   4   5   3   10.00    6.00
   4   5   3    5.10    5.30
   4   5   3   12.80    4.60
   9  -6  -3    1.40    5.20
   9  -6  -3    7.20    5.20
  -9   6   3    4.30    5.20
  -9   6   3   -0.10    6.20
   8  -6  -3    1.80    2.10
   8  -6  -3    1.80    1.30
   8  -6  -3    2.30    4.50
   8  -6  -3    3.30    4.30
   8  -6  -3   -5.10    4.50
  -8   6   3    4.20    5.30
  -8   6   3   -2.50    4.10
  -8   6   3    7.70    5.80
   7  -6  -3   13.00    2.00
   7  -6  -3   12.80    4.80
   7  -6  -3    6.40    4.00
   7  -6  -3   13.10    2.00
   7  -6  -3    8.20    4.40
  -7   6   3   13.60    4.70
  -7   6   3   21.90    4.90
  -7   6   3   11.20    4.80
   6  -6  -3    6.80    3.80
   6  -6  -3   12.30    4.20
   6  -6  -3   12.40    2.60
  -6   6   3   10.50    3.90
  -6   6   3   18.30    4.60
  -6   6   3    9.60    4.30
   5  -6  -3   13.30    4.10
   5  -6  -3   11.20    2.40
   5  -6  -3   10.40    4.10
   5  -6  -3    5.40    3.50
  -5   6   3   10.70    3.70
  -5   6   3    4.20    5.70
  -5   6   3    6.00    4.20
  -5   6   3   10.40    4.00
   4  -6  -3    5.80    3.20
   4  -6  -3    2.60    3.10
   4  -6  -3    2.90    2.40
   4  -6  -3    1.50    3.00
  -4   6   3    1.50    3.40
  -4   6   3    5.20    3.80
  -4   6   3    3.10    3.50
  -4   6   3    2.60    3.50
   3  -6  -3   42.00    5.80
   3  -6  -3   60.89    5.90
   3  -6  -3   47.60    4.70
   3  -6  -3   64.49    6.40
  -3   6   3   59.49    6.60
  -3   6   3   49.10    6.60
  -3   6   3   58.59    5.90
  -3   6   3   65.29    6.10
  -3   6   3   38.50    5.50
   2  -6  -3   26.60    4.30
   2  -6  -3   20.30    3.70
   2  -6  -3   17.80    4.00
   2  -6  -3   18.90    4.10
  -2   6   3   19.60    6.80
  -2   6   3   13.80    3.20
  -2   6   3   12.90    4.00
  -2   6   3   18.00    4.10
  -2   6   3   21.30    4.50
   1  -6  -3   64.89    6.60
   1  -6  -3   44.10    6.60
   1  -6  -3   55.99    7.20
   1  -6  -3   62.09    6.70
   1  -6  -3   52.89    6.90
  -1   6   3   57.49    6.70
  -1   6   3   50.09    7.60
  -1   6   3   55.59    6.40
  -1   6   3   56.29    4.70
  -1   6   3   54.29    6.60
   0  -6  -3   27.10    5.30
   0  -6  -3   34.20    5.50
   0  -6  -3   30.10    4.80
   0  -6  -3   17.50    4.70
   0  -6  -3   29.70    5.10
   0   6   3   39.60    5.70
   0   6   3   25.10    6.30
   0   6   3   29.90    4.20
   0   6   3   32.60    4.80
   0   6   3   28.10    5.10
  -1  -6  -3   98.49    8.30
  -1  -6  -3   72.39    7.50
  -1  -6  -3   97.39    8.40
  -1  -6  -3   77.89    8.30
   1   6   3   85.69    8.30
   1   6   3  102.29    8.70
   1   6   3   94.79    7.50
   1   6   3   97.59    9.30
  -2  -6  -3   23.40    7.20
  -2  -6  -3   18.40    5.60
   2   6   3   24.60    6.30
   2   6   3   31.00    4.60
   2   6   3   24.70    3.00
   2   6   3   15.00    6.70
   2   6   3   21.90    6.30
  -3  -6  -3   23.50    6.50
  -3  -6  -3   29.80    6.00
   3   6   3   30.30    6.60
   3   6   3   32.90    4.90
   3   6   3   28.80    4.10
   9  -7  -3    8.90    5.20
   9  -7  -3    3.30    5.50
  -9   7   3   15.60    8.00
  -9   7   3   -1.50    5.30
   8  -7  -3   27.20    5.50
   8  -7  -3   18.60    6.60
   8  -7  -3   28.60    3.50
   8  -7  -3   26.50    3.30
  -8   7   3   14.00    7.30
  -8   7   3   17.50    5.70
  -8   7   3   23.90    6.30
   7  -7  -3   -0.50    2.10
   7  -7  -3    2.70    2.40
   7  -7  -3   -0.90    4.30
  -7   7   3   -3.30    5.60
  -7   7   3    7.60    4.80
  -7   7   3    8.80    6.50
  -7   7   3    5.50    2.20
   6  -7  -3   16.20    2.90
   6  -7  -3   16.00    4.80
  -6   7   3   19.60    5.40
  -6   7   3   16.90    7.70
  -6   7   3   14.80    5.00
   5  -7  -3   13.00    5.10
   5  -7  -3    9.30    4.20
  -5   7   3   16.80    5.00
  -5   7   3   12.30    4.20
  -5   7   3   13.70    4.50
   4  -7  -3   13.10    4.80
   4  -7  -3   10.90    4.20
   4  -7  -3   17.50    3.20
  -4   7   3   17.10    4.60
  -4   7   3   23.90    5.10
  -4   7   3   17.80    4.60
   3  -7  -3   88.39    7.90
   3  -7  -3   86.49    7.50
   3  -7  -3   89.09    6.70
   3  -7  -3   84.49    7.80
  -3   7   3   96.09    7.70
  -3   7   3   86.19    7.70
  -3   7   3   98.69    8.00
  -3   7   3   92.49    6.30
   2  -7  -3   12.90    4.70
   2  -7  -3    8.00    4.30
   2  -7  -3   10.70    4.80
   2  -7  -3   11.80    3.60
  -2   7   3   12.10    4.70
  -2   7   3   17.70    4.70
  -2   7   3   10.90    3.60
  -2   7   3   18.00    4.90
  -2   7   3   13.10    4.40
   1  -7  -3   74.69    8.70
   1  -7  -3   82.99    8.30
   1  -7  -3   75.09    8.10
   1  -7  -3   84.59    7.80
   1  -7  -3   75.19    7.80
  -1   7   3   59.49    7.00
  -1   7   3   78.19    5.40
  -1   7   3   67.49    7.70
  -1   7   3   68.99    8.00
  -1   7   3   69.39   11.20
   0  -7  -3   44.60    6.30
   0  -7  -3   40.40    7.80
   0  -7  -3   51.79    7.20
   0  -7  -3   52.69    7.40
   0   7   3   43.60    6.50
   0   7   3   41.80    4.60
   0   7   3   40.50    5.60
   0   7   3   33.00    6.90
  -1  -7  -3   37.10    6.30
  -1  -7  -3   19.50    6.30
  -1  -7  -3   19.50    5.80
   1   7   3   29.30    6.70
   1   7   3   35.00    5.80
  -2  -7  -3   56.39    7.70
  -2  -7  -3   41.80    7.80
   2   7   3   51.79    7.60
   2   7   3   45.00    7.50
   8  -8  -3    4.50    2.60
   8  -8  -3    1.50    2.90
   8  -8  -3    1.70    5.80
  -8   8   3   10.40    5.80
  -8   8   3    9.80    7.30
  -8   8   3    0.50    6.00
   7  -8  -3   34.10    4.80
   7  -8  -3   47.20    6.80
  -7   8   3   38.60    6.30
  -7   8   3   34.50    6.80
  -7   8   3   37.30    7.00
   6  -8  -3    5.70    3.20
   6  -8  -3   16.80    4.60
  -6   8   3   13.70    5.60
  -6   8   3   10.20    5.60
  -6   8   3    5.80    4.90
   5  -8  -3   17.60    3.90
   5  -8  -3   20.90    4.80
  -5   8   3   12.70    5.30
  -5   8   3   23.20    6.30
  -5   8   3   15.60    5.10
   4  -8  -3   20.20    6.00
   4  -8  -3    4.40    3.50
   4  -8  -3    9.70    5.70
   4  -8  -3    7.60    4.70
   4  -8  -3   12.00    1.50
  -4   8   3   20.00    5.20
  -4   8   3    2.30    9.00
  -4   8   3   15.70    5.20
  -4   8   3   10.10    4.60
   3  -8  -3   15.10    5.90
   3  -8  -3   -9.50    5.20
   3  -8  -3   -3.40    3.70
  -3   8   3    1.60    4.50
  -3   8   3   -3.00    4.40
  -3   8   3    6.00    3.80
  -3   8   3    1.00    5.20
   2  -8  -3    1.20    5.40
   2  -8  -3    1.90    4.80
  -2   8   3    3.60    3.20
  -2   8   3    9.00    5.10
  -2   8   3    3.30    4.80
  -2   8   3    7.90    5.80
   1  -8  -3   79.99   10.40
   1  -8  -3   83.79   12.50
   1  -8  -3   67.59    8.90
  -1   8   3   61.39    8.50
  -1   8   3   69.29    5.40
  -1   8   3   86.19    8.20
  -1   8   3   66.39    9.10
   0  -8  -3  -11.80    4.70
   0  -8  -3   -2.00    5.70
   0   8   3    3.20    4.30
   0   8   3  -12.30    5.20
  -1  -8  -3   16.30    6.40
  -1  -8  -3   38.70    7.30
   1   8   3   27.80    5.60
   1   8   3   41.40    7.80
   7  -9  -3   15.00    6.00
   7  -9  -3    7.50    3.80
  -7   9   3   16.90    4.30
  -7   9   3   -2.70    8.60
  -7   9   3   15.90    6.60
  -7   9   3   10.90    5.70
  -6   9   3   12.50    4.90
  -6   9   3    6.90    7.20
  -6   9   3   17.60    6.30
   5  -9  -3   -3.70    3.80
  -5   9   3   22.40    6.40
  -5   9   3   -1.40    4.70
  -5   9   3    4.20    5.60
  -5   9   3    2.70    7.40
   4  -9  -3   12.00    4.60
   4  -9  -3   21.40    7.10
  -4   9   3   18.90    7.80
  -4   9   3    9.00    6.10
  -4   9   3   12.10    5.50
  -4   9   3    9.90    4.40
   3  -9  -3   42.70    7.20
  -3   9   3   49.80    6.40
  -3   9   3   47.40    7.40
  -3   9   3   32.90    6.70
   2  -9  -3    4.40    5.40
  -2   9   3   18.50    6.30
  -2   9   3   -0.10    4.10
  -2   9   3   -0.20    5.50
   1  -9  -3   -3.70    5.60
   1  -9  -3   -4.50    5.70
  -1   9   3    6.00    5.60
  -1   9   3   -0.40    6.40
   0  10  -4   17.60    7.60
   0  10  -4    5.00    5.80
   0 -10   4    5.40    5.60
   0 -10   4    6.90    7.10
   0 -10   4   -3.40    8.30
   0 -10   4   13.80    6.70
   0 -10   4    1.50    5.40
  -1  10  -4   -5.30    6.40
  -1  10  -4  -12.20    4.80
   1 -10   4   -6.30    4.40
   1 -10   4   -1.20    5.90
   1 -10   4   10.20    7.50
   1 -10   4   -4.40    5.30
   1 -10   4    1.80    6.70
  -2  10  -4   -7.20    8.20
  -2  10  -4   -9.60    5.30
   2 -10   4    8.10    6.90
   2 -10   4    4.40    6.20
   2 -10   4    6.60    4.70
   2 -10   4   -2.60    5.20
  -3  10  -4    5.10    4.70
  -3  10  -4   -2.00    2.60
  -3  10  -4   -0.70    5.80
   3 -10   4   -6.90    4.30
   3 -10   4    2.00    4.80
   3 -10   4   10.40    7.10
  -4  10  -4    0.30    5.30
  -4  10  -4    0.50    5.10
   4 -10   4    7.90    5.20
   4 -10   4    2.20    7.30
   5 -10   4  -10.50    7.50
   5 -10   4   -2.50    5.10
  -6  10  -4   -3.90    4.90
  -6  10  -4    1.00    5.60
   6 -10   4   -1.30    5.80
   6 -10   4   -5.30    4.70
   1   9  -4   14.00    6.80
   1   9  -4    5.00    5.40
  -1  -9   4    7.70    5.60
  -1  -9   4    6.60    7.30
  -1  -9   4   -8.30    4.30
  -1  -9   4   20.80    7.10
   0   9  -4   18.80    6.20
   0   9  -4   11.40    5.30
   0  -9   4   -2.10    4.70
   0  -9   4   10.40    5.10
   0  -9   4   11.80    6.10
   0  -9   4   12.60    6.50
   0  -9   4   18.50    5.10
  -1   9  -4    4.70    5.70
  -1   9  -4   -0.30    4.20
   1  -9   4   -8.50    4.90
   1  -9   4    0.80    3.70
   1  -9   4    4.90    4.70
   1  -9   4   -3.10    4.00
   1  -9   4   10.30    5.90
  -2   9  -4    1.10    1.90
  -2   9  -4   -2.70    4.20
  -2   9  -4   -4.40    4.60
   2  -9   4    5.00    4.10
   2  -9   4   -0.10    4.70
   2  -9   4   -1.60    4.90
   2  -9   4   -7.60    4.10
   2  -9   4   -3.30    7.30
  -3   9  -4   18.40    5.70
  -3   9  -4    9.70    4.40
  -3   9  -4    7.20    5.40
   3  -9   4    9.90    4.70
   3  -9   4   16.80    4.10
   3  -9   4   15.00    8.20
   3  -9   4   10.50    5.30
  -4   9  -4   -8.00    4.10
  -4   9  -4   -3.10    4.30
  -4   9  -4   -4.00    4.70
   4  -9   4    2.10    4.70
   4  -9   4   -4.80    5.30
   4  -9   4    2.40    5.80
  -5   9  -4    9.60    4.70
  -5   9  -4    9.00    4.60
  -5   9  -4    9.50    4.50
   5  -9   4   17.80    6.50
   5  -9   4   10.90    5.30
  -6   9  -4   15.30    5.40
  -6   9  -4    9.50    4.30
  -6   9  -4    5.00    4.90
   6  -9   4    0.30    6.30
   6  -9   4    5.20    5.40
   6  -9   4    8.80    7.90
  -7   9  -4   -6.30    5.20
   7  -9   4   -3.40    5.10
   7  -9   4    0.00    4.80
   3   8  -4    4.20    5.90
  -3  -8   4   -2.30    5.40
  -3  -8   4    3.60    5.10
  -3  -8   4    8.40    7.40
  -3  -8   4   -8.90   10.10
   2   8  -4   83.29    8.40
   2   8  -4   95.69    9.70
  -2  -8   4   68.59    7.00
  -2  -8   4   76.49    9.30
  -2  -8   4   74.89    8.20
  -2  -8   4   68.59   10.10
   1   8  -4    9.30    5.40
   1   8  -4   14.00    4.50
  -1  -8   4    7.70    3.80
  -1  -8   4   13.20    5.30
  -1  -8   4    5.80    3.90
  -1  -8   4    5.70    4.00
  -1  -8   4   11.70    5.80
   0   8  -4   17.60    5.80
   0   8  -4   20.10    4.70
   0   8  -4    8.10    5.10
   0  -8   4   27.20    6.20
   0  -8   4   14.10    3.90
   0  -8   4   18.40    5.10
   0  -8   4   25.90    4.40
  -1   8  -4   11.60    4.50
  -1   8  -4    8.90    1.40
  -1   8  -4   11.70    4.90
  -1   8  -4   12.30    4.10
   1  -8   4    6.60    4.20
   1  -8   4   10.40    4.60
   1  -8   4   13.60    4.90
   1  -8   4    7.30    3.80
   1  -8   4   10.10    3.40
  -2   8  -4   17.90    4.50
  -2   8  -4   14.80    6.20
  -2   8  -4   15.40    2.60
  -2   8  -4   16.50    5.00
   2  -8   4   14.90    4.20
   2  -8   4    9.80    3.50
   2  -8   4   17.50    5.10
   2  -8   4    2.10    4.30
   2  -8   4    7.20    4.90
  -3   8  -4   17.70    4.40
  -3   8  -4   19.00    4.20
  -3   8  -4   13.30    4.50
   3  -8   4   22.30    5.00
   3  -8   4   19.80    4.50
   3  -8   4   10.80    4.30
  -4   8  -4   -2.50    3.90
  -4   8  -4    3.60    3.60
  -4   8  -4   -4.10    3.90
   4  -8   4   -5.00    3.70
   4  -8   4   -3.50    4.00
   4  -8   4   -1.40    4.30
  -5   8  -4   13.50    4.50
  -5   8  -4    9.00    5.00
  -5   8  -4   16.70    4.30
  -5   8  -4   18.60    4.30
   5  -8   4   18.80    4.60
   5  -8   4   15.40    5.30
   5  -8   4   11.80    5.40
  -6   8  -4    3.20    4.80
  -6   8  -4   -0.60    3.60
  -6   8  -4    2.60    4.30
   6  -8   4    0.10    5.40
   6  -8   4    4.30    4.10
   6  -8   4   -2.10    4.50
  -7   8  -4    2.60    4.20
   7  -8   4   15.90    4.90
   7  -8   4   15.30    6.70
   7  -8   4    2.40    5.20
  -8   8  -4   11.40    6.70
  -8   8  -4   -7.50    5.30
   8  -8   4   -1.90    5.10
   8  -8   4   -3.80    4.50
   4   7  -4   -5.50    4.50
  -4  -7   4   -0.30    5.80
  -4  -7   4    0.00    4.60
  -4  -7   4    2.20    5.90
   3   7  -4   13.50    4.60
  -3  -7   4    5.50    2.90
  -3  -7   4    0.40    4.80
  -3  -7   4   17.30    4.90
  -3  -7   4   -0.70    6.00
   2   7  -4    4.10    3.70
  -2  -7   4    0.40    4.30
  -2  -7   4    4.10    4.60
  -2  -7   4   -3.30    2.80
   1   7  -4    5.60    4.70
   1   7  -4    4.00    4.20
   1   7  -4   -6.20    3.30
   1   7  -4    2.70    3.20
  -1  -7   4   -0.70    4.50
  -1  -7   4   -8.20    5.70
  -1  -7   4   -3.70    7.50
  -1  -7   4    0.00    3.40
  -1  -7   4   -1.60    3.50
   0   7  -4    8.60    3.60
   0   7  -4   11.20    4.40
   0   7  -4   13.10    3.40
   0   7  -4    7.80    4.10
   0  -7   4   19.70    4.80
   0  -7   4    7.70    3.20
   0  -7   4   13.00    3.80
   0  -7   4   10.90    3.70
   0  -7   4    7.40    3.70
  -1   7  -4    6.20    3.60
  -1   7  -4    3.90    3.40
  -1   7  -4    9.70    4.30
  -1   7  -4    1.90    3.10
  -1   7  -4    3.70    1.70
   1  -7   4   -2.40    3.00
   1  -7   4    7.10    3.40
   1  -7   4    8.70    3.50
   1  -7   4    8.30    5.60
   1  -7   4    0.30    3.70
  -2   7  -4   37.40    5.10
  -2   7  -4   35.80    5.30
  -2   7  -4   33.80    4.70
  -2   7  -4   41.00    5.40
   2  -7   4   32.40    4.40
   2  -7   4   29.30    4.60
   2  -7   4   30.70    5.00
   2  -7   4   44.00    5.20
  -3   7  -4   87.09    6.60
  -3   7  -4   95.39    7.10
  -3   7  -4   88.29    6.70
  -3   7  -4  102.69    7.60
   3  -7   4   93.69    7.20
   3  -7   4   93.49    7.00
   3  -7   4   94.69    7.50
  -4   7  -4   57.29    6.50
  -4   7  -4   62.99    6.00
  -4   7  -4   84.89    6.40
  -4   7  -4   66.49    6.50
   4  -7   4   66.89    9.40
   4  -7   4   72.89    7.10
   4  -7   4   67.59    6.40
  -5   7  -4   16.10    3.80
  -5   7  -4   23.70    4.70
  -5   7  -4   25.00    4.80
  -5   7  -4   25.00    4.20
   5  -7   4   22.40    4.90
   5  -7   4   22.40    4.50
   5  -7   4   17.90    4.70
  -6   7  -4   18.80    5.30
  -6   7  -4   13.60    3.60
  -6   7  -4    5.40    4.70
   6  -7   4    2.60    4.90
   6  -7   4   14.50    4.20
   6  -7   4   16.50    4.60
  -7   7  -4   -4.30    4.10
  -7   7  -4    4.60    4.50
   7  -7   4    2.50    3.60
   7  -7   4    1.50    6.30
   7  -7   4    3.90    5.00
  -8   7  -4    1.90    5.30
  -8   7  -4   17.40    5.00
   8  -7   4   12.50    4.70
   8  -7   4   10.50    3.10
   8  -7   4   17.70    5.90
   5   6  -4   -2.20    4.60
   5   6  -4   -3.50    5.30
  -5  -6   4    3.50    6.10
  -5  -6   4    0.10    4.10
  -5  -6   4    4.90    6.60
   4   6  -4   13.00    5.00
   4   6  -4    8.30    4.20
  -4  -6   4   23.70    6.50
  -4  -6   4   11.70    7.90
  -4  -6   4   21.20    6.00
  -4  -6   4   14.10    4.00
   3   6  -4   59.89    7.40
   3   6  -4   60.29    6.40
  -3  -6   4   51.19    7.90
  -3  -6   4   63.09    7.70
  -3  -6   4   39.00    7.00
  -3  -6   4   42.70    6.20
  -3  -6   4   41.30    4.00
   2   6  -4   -2.90    2.70
   2   6  -4    0.60    4.00
   2   6  -4   -2.30    2.80
  -2  -6   4    0.20    2.10
  -2  -6   4   -1.00    2.90
  -2  -6   4   -1.90    3.60
  -2  -6   4   -1.90    2.90
  -2  -6   4   -3.60    3.90
  -2  -6   4    5.70    4.40
   1   6  -4  153.88    7.50
   1   6  -4  165.08   10.10
   1   6  -4  153.18    7.40
   1   6  -4  146.09    8.80
  -1  -6   4  147.39    6.60
  -1  -6   4  155.88    9.30
  -1  -6   4  151.48    7.60
  -1  -6   4  162.38    7.90
  -1  -6   4  146.89    7.90
   0   6  -4    6.60    2.80
   0   6  -4    8.90    3.30
   0   6  -4    7.80    3.70
   0   6  -4   10.70    1.60
   0   6  -4   12.20    3.20
   0  -6   4   13.40    3.30
   0  -6   4   12.50    3.10
   0  -6   4    7.30    3.80
   0  -6   4    5.50    2.80
   0  -6   4   15.50    3.50
  -1   6  -4   20.70    3.80
  -1   6  -4   23.20    2.90
  -1   6  -4   27.20    3.90
  -1   6  -4   24.00    4.20
  -1   6  -4   24.30    3.60
   1  -6   4   23.60    4.00
   1  -6   4   24.30    3.60
   1  -6   4   15.10    4.00
   1  -6   4   19.10    3.50
   1  -6   4   20.60    3.40
  -2   6  -4  218.18    9.30
  -2   6  -4  226.18    8.70
  -2   6  -4  222.48    9.00
   2  -6   4  215.08    8.90
   2  -6   4  228.28    9.20
   2  -6   4  225.08    9.10
   2  -6   4  236.58    9.40
  -3   6  -4   37.40    5.10
  -3   6  -4   46.70    5.30
  -3   6  -4   37.40    4.70
  -3   6  -4   38.10    4.80
   3  -6   4   39.20    5.00
   3  -6   4   39.40    5.70
   3  -6   4   40.20    5.20
  -4   6  -4   22.10    5.40
  -4   6  -4   14.90    3.10
  -4   6  -4   22.00    4.00
  -4   6  -4   15.40    3.60
   4  -6   4   15.40    3.70
   4  -6   4   20.80    4.00
   4  -6   4   15.70    4.00
   4  -6   4   15.30    3.80
  -5   6  -4   42.10    4.70
  -5   6  -4   43.00    6.20
  -5   6  -4   42.40    5.90
   5  -6   4   49.10    5.80
   5  -6   4   42.90    6.00
   5  -6   4   41.00    5.60
   5  -6   4   34.30    4.80
  -6   6  -4   56.49    7.40
  -6   6  -4   58.29    5.90
  -6   6  -4   60.29    7.30
   6  -6   4   59.29    7.00
   6  -6   4   48.10    6.30
   6  -6   4   56.89    6.60
   6  -6   4   74.59    7.80
  -7   6  -4   19.70    5.30
  -7   6  -4    0.50    5.60
   7  -6   4   19.90    5.90
   7  -6   4    9.80    2.50
   7  -6   4   10.50    6.50
   7  -6   4    6.10    3.80
  -8   6  -4   15.50    5.50
   8  -6   4   14.30    4.70
   8  -6   4    1.80    4.70
   6   5  -4    0.70    5.80
   6   5  -4   -2.30    4.80
  -6  -5   4    1.80    6.10
  -6  -5   4   -0.80    3.10
  -6  -5   4    7.00    4.60
  -6  -5   4    8.90    6.30
   5   5  -4   18.90    5.90
   5   5  -4   15.30    4.30
  -5  -5   4   17.10    5.80
  -5  -5   4   17.60    2.40
  -5  -5   4   12.70    4.10
  -5  -5   4   13.80    5.80
  -5  -5   4   13.60    4.90
   4   5  -4   -1.10    4.20
   4   5  -4   -2.20    3.20
   4   5  -4   -2.40    3.40
  -4  -5   4    0.00    3.20
  -4  -5   4    6.10    4.50
  -4  -5   4    4.00    7.80
  -4  -5   4    1.10    1.10
  -4  -5   4   -7.00    3.40
   3   5  -4   16.80    3.40
   3   5  -4   19.60    3.70
   3   5  -4   15.40    4.00
   3   5  -4    7.40    3.70
  -3  -5   4   16.50    3.60
  -3  -5   4   18.00    5.10
  -3  -5   4   15.10    4.10
  -3  -5   4   17.10    1.90
  -3  -5   4   22.70    4.00
   2   5  -4   94.69    6.70
   2   5  -4  105.99    6.10
   2   5  -4   94.89    5.70
   2   5  -4  106.59    7.40
   2   5  -4  102.29    7.00
  -2  -5   4   92.99    7.20
  -2  -5   4  106.59    6.70
  -2  -5   4  101.59    6.20
  -2  -5   4   99.59    4.60
  -2  -5   4   98.09    5.90
   1   5  -4    1.40    2.30
   1   5  -4   -1.50    2.80
   1   5  -4   -4.20    1.90
   1   5  -4    3.90    3.30
  -1  -5   4   -0.40    2.10
  -1  -5   4    0.50    2.10
  -1  -5   4    1.80    2.40
  -1  -5   4   -0.10    2.90
   0   5  -4  282.67    9.50
   0   5  -4  313.07   11.30
   0   5  -4  328.67   11.20
   0   5  -4  312.07   10.20
   0   5  -4  322.87   10.20
   0  -5   4  316.37   11.30
   0  -5   4  317.07   10.30
   0  -5   4  326.97   11.10
   0  -5   4  318.17   10.10
   0  -5   4  315.67   10.30
  -1   5  -4  168.08    7.40
  -1   5  -4  172.18    7.30
  -1   5  -4  161.58    7.00
  -1   5  -4  174.18    6.30
  -1   5  -4  173.38    7.70
   1  -5   4  167.38    7.00
   1  -5   4  171.58    7.10
   1  -5   4  179.48    7.70
   1  -5   4  184.98    7.30
  -2   5  -4    0.10    2.10
  -2   5  -4   -0.90    2.20
  -2   5  -4    1.80    2.20
  -2   5  -4   -3.50    2.30
   2  -5   4   -0.10    2.30
   2  -5   4   -0.30    2.20
   2  -5   4    1.70    2.40
  -3   5  -4  640.14   18.30
  -3   5  -4  652.53   17.80
  -3   5  -4  648.94   18.50
  -3   5  -4  658.93   18.40
   3  -5   4  664.63   18.60
   3  -5   4  651.73   18.90
   3  -5   4  629.74   18.40
   3  -5   4  671.63   18.30
  -4   5  -4    3.20    2.50
  -4   5  -4   -0.60    2.30
  -4   5  -4   -0.20    2.70
  -4   5  -4    2.70    2.10
   4  -5   4   -3.10    2.30
   4  -5   4    0.70    2.90
   4  -5   4   -2.40    3.90
   4  -5   4    2.70    2.80
   4  -5   4   -0.60    2.70
  -5   5  -4    8.40    3.70
  -5   5  -4    8.30    3.50
  -5   5  -4    3.10    2.60
   5  -5   4   10.40    3.80
   5  -5   4    2.40    3.60
   5  -5   4    6.50    2.60
   5  -5   4    8.80    3.50
   5  -5   4    6.50    3.20
  -6   5  -4   45.10    6.50
  -6   5  -4   33.80    5.20
   6  -5   4   38.40    5.10
   6  -5   4   56.09    6.90
   6  -5   4   46.40    6.80
   6  -5   4   28.40    4.40
   6  -5   4   46.50    6.40
  -7   5  -4    9.80    4.90
  -7   5  -4   10.10    4.50
   7  -5   4    3.70    3.70
   7  -5   4    0.00    4.90
   7  -5   4   15.00    3.00
   7  -5   4   12.10    5.60
   7  -5   4   10.00    5.40
  -8   5  -4    1.90    3.70
  -8   5  -4    8.50    5.30
   8  -5   4   -0.60    2.80
   8  -5   4    5.10    4.80
   8  -5   4    4.70    4.50
  -9   5  -4   11.90    6.10
  -9   5  -4    5.90    4.50
   9  -5   4   -3.30    5.60
   9  -5   4   13.90    5.60
   7   4  -4   -1.40    5.20
   7   4  -4   -1.10    4.70
   7   4  -4    5.40    6.70
  -7  -4   4    2.70    6.20
  -7  -4   4    7.20    4.70
  -7  -4   4   12.20    7.10
   6   4  -4   -3.20    3.50
   6   4  -4   -7.40    5.50
   6   4  -4    1.90    4.50
  -6  -4   4   -3.70    6.60
  -6  -4   4    4.40    5.00
  -6  -4   4   -6.10    4.70
  -6  -4   4   -3.00    4.80
  -6  -4   4    4.40    3.70
   5   4  -4   24.80    5.30
   5   4  -4   35.80    4.90
   5   4  -4   28.60    4.40
  -5  -4   4   26.70    4.60
  -5  -4   4   35.30    4.70
  -5  -4   4   26.60    5.90
  -5  -4   4   24.10    5.10
   4   4  -4  164.78    8.00
   4   4  -4  174.98    9.90
   4   4  -4  174.48    9.20
   4   4  -4  194.88   10.30
  -4  -4   4  168.88   10.10
  -4  -4   4  158.58    8.40
  -4  -4   4  181.08    8.30
  -4  -4   4  176.18    6.20
  -4  -4   4  188.78   15.80
   3   4  -4    1.10    2.40
   3   4  -4    1.60    2.40
   3   4  -4    2.40    3.30
   3   4  -4   -1.00    2.90
   3   4  -4   -2.50    2.90
  -3  -4   4   -0.10    1.40
  -3  -4   4    1.50    2.30
  -3  -4   4    0.40    3.00
  -3  -4   4   -0.10    3.30
   2   4  -4  156.98    7.60
   2   4  -4  158.98    7.50
   2   4  -4  155.28    6.40
   2   4  -4  153.68    6.40
   2   4  -4  144.49    7.40
  -2  -4   4  119.29    8.90
  -2  -4   4  152.98    6.50
  -2  -4   4  155.28    8.10
  -2  -4   4  154.68    5.00
  -2  -4   4  156.88    6.40
  -2  -4   4  153.28    4.70
   1   4  -4   95.09    4.80
   1   4  -4  106.39    6.30
   1   4  -4  103.89    6.10
  -1  -4   4  116.49    6.10
  -1  -4   4   97.99    6.30
  -1  -4   4   95.19    6.40
  -1  -4   4   96.49    4.90
  -1  -4   4  112.59    4.60
   0   4  -4  666.63   17.00
   0   4  -4  655.83   17.30
   0   4  -4  659.83   17.80
   0   4  -4  605.34   18.00
   0   4  -4  628.14   16.40
   0  -4   4  644.14   17.00
   0  -4   4  635.34   17.00
   0  -4   4  628.44   18.00
   0  -4   4  670.23   17.90
   0  -4   4  652.43   17.00
  -1   4  -4   54.79    4.00
  -1   4  -4   60.69    4.00
  -1   4  -4   53.29    4.00
  -1   4  -4   53.39    4.60
  -1   4  -4   56.79    4.00
   1  -4   4   56.99    4.10
   1  -4   4   55.49    4.00
   1  -4   4   60.89    4.40
   1  -4   4   56.29    4.50
   1  -4   4   62.19    4.70
  -2   4  -4  153.88    6.90
  -2   4  -4  164.68    6.00
  -2   4  -4  162.88    6.60
  -2   4  -4  154.38    6.80
   2  -4   4  160.78    6.50
   2  -4   4  155.38    6.50
   2  -4   4  169.58    7.00
   2  -4   4  160.18    6.90
  -3   4  -4   15.70    2.80
  -3   4  -4   13.10    2.10
  -3   4  -4   14.90    3.00
  -3   4  -4   17.50    3.00
   3  -4   4   19.90    3.30
   3  -4   4   11.50    2.80
   3  -4   4   12.90    3.10
   3  -4   4   16.00    2.70
  -4   4  -4    3.10    2.40
  -4   4  -4    1.30    2.80
   4  -4   4    1.50    2.60
   4  -4   4    3.50    2.90
   4  -4   4   -3.30    2.60
   4  -4   4    3.70    2.30
  -5   4  -4    0.70    3.30
  -5   4  -4    2.80    3.40
   5  -4   4    6.30    2.50
   5  -4   4    3.40    3.30
   5  -4   4    2.60    3.40
   5  -4   4    7.60    3.30
  -6   4  -4   17.00    4.10
  -6   4  -4   18.60    3.40
  -6   4  -4   12.20    4.10
   6  -4   4   12.10    4.10
   6  -4   4   16.30    3.00
   6  -4   4   13.90    4.50
   6  -4   4   18.20    4.50
   6  -4   4   13.90    3.90
  -7   4  -4    3.40    3.00
  -7   4  -4    4.30    4.90
  -7   4  -4   13.80    4.40
  -7   4  -4    7.70    4.80
   7  -4   4   -7.80    4.30
   7  -4   4    6.70    5.20
   7  -4   4    0.40    4.60
   7  -4   4   10.00    2.80
   7  -4   4    7.60    4.10
  -8   4  -4    3.80    3.60
  -8   4  -4    5.40    5.90
  -8   4  -4    5.30    5.50
   8  -4   4    3.10    4.90
   8  -4   4   -3.50    4.50
   8  -4   4    4.40    4.40
   7   3  -4   34.00    5.40
   7   3  -4   44.40    6.70
  -7  -3   4   33.20    5.40
  -7  -3   4   28.20    6.70
  -7  -3   4   26.60    6.50
  -7  -3   4   25.00    6.10
   6   3  -4    2.40    3.60
   6   3  -4    1.70    4.70
   6   3  -4   -0.10    3.20
  -6  -3   4   -0.50    4.20
  -6  -3   4   -0.30    6.20
  -6  -3   4   -2.20    3.90
  -6  -3   4    3.50    4.20
  -6  -3   4   -6.10    4.20
   5   3  -4  294.17   14.10
   5   3  -4  279.87   10.70
   5   3  -4  284.07   12.10
   5   3  -4  283.87   10.60
   5   3  -4  262.97   10.90
  -5  -3   4  292.17   11.00
  -5  -3   4  271.47   11.00
  -5  -3   4  282.97   12.80
  -5  -3   4  253.97   10.50
  -5  -3   4  302.97   12.00
   4   3  -4    4.10    3.10
   4   3  -4    4.30    2.20
   4   3  -4    3.10    3.40
   4   3  -4    5.30    2.60
   4   3  -4    5.40    2.90
  -4  -3   4    4.60    3.10
  -4  -3   4    3.60    2.50
  -4  -3   4    3.50    2.60
  -4  -3   4    3.10    3.60
   3   3  -4    0.90    2.80
   3   3  -4    2.80    2.90
   3   3  -4    0.90    2.70
   3   3  -4    1.40    1.90
  -3  -3   4    1.60    3.10
  -3  -3   4    1.60    2.10
  -3  -3   4   -1.20    1.50
  -3  -3   4   -0.40    2.60
  -3  -3   4    2.00    2.10
   2   3  -4  670.43   17.10
   2   3  -4  683.93   17.20
   2   3  -4  662.83   18.70
   2   3  -4  613.84   18.30
   2   3  -4  649.24   18.70
  -2  -3   4  673.93   16.60
  -2  -3   4  664.63   17.10
  -2  -3   4  664.43   18.70
  -2  -3   4  641.44   17.00
  -2  -3   4  668.73   16.00
  -2  -3   4  641.64   18.60
   1   3  -4  145.09    6.80
   1   3  -4  146.19    5.00
   1   3  -4  142.69    6.60
   1   3  -4  138.29    6.70
   1   3  -4  146.39    5.10
   1   3  -4  148.19    5.20
  -1  -3   4  147.89    6.50
  -1  -3   4  146.69    6.50
  -1  -3   4  153.18    5.30
  -1  -3   4  147.89    5.20
  -1  -3   4  135.59    5.00
  -1  -3   4  142.69    5.20
   0   3  -4   25.30    3.10
   0   3  -4   21.60    2.50
   0   3  -4   22.60    2.70
   0   3  -4   17.60    3.10
   0   3  -4   19.00    2.90
   0  -3   4   28.30    4.00
   0  -3   4   25.80    3.90
   0  -3   4   25.70    3.20
   0  -3   4   22.60    2.70
   0  -3   4   19.40    2.60
  -1   3  -4 1336.27   33.00
  -1   3  -4 1306.37   32.00
  -1   3  -4 1307.47   32.10
  -1   3  -4 1355.16   32.70
  -1   3  -4 1309.57   32.40
   1  -3   4 1360.76   33.00
   1  -3   4 1351.66   32.10
   1  -3   4 1275.27   32.00
  -2   3  -4    5.10    2.30
  -2   3  -4    1.70    2.00
  -2   3  -4    2.40    2.30
  -2   3  -4    1.00    1.30
   2  -3   4    1.90    2.30
   2  -3   4    4.40    2.10
   2  -3   4    1.20    2.10
   2  -3   4    1.90    2.10
  -3   3  -4  272.87    9.20
  -3   3  -4  254.07    9.90
   3  -3   4  269.47    9.30
   3  -3   4  252.77    9.10
   3  -3   4  272.87    9.60
   3  -3   4  292.37    9.10
  -4   3  -4    1.20    2.70
  -4   3  -4    0.10    2.90
  -4   3  -4   -2.30    2.30
   4  -3   4    3.00    2.60
   4  -3   4    1.60    2.70
   4  -3   4    1.40    2.20
   4  -3   4    2.80    2.80
  -5   3  -4   76.79    6.30
  -5   3  -4   66.99    5.80
  -5   3  -4   66.79    4.50
  -5   3  -4   72.99    7.50
   5  -3   4   69.39    6.40
   5  -3   4   60.69    5.70
   5  -3   4   58.99    6.10
   5  -3   4   63.69    4.80
  -6   3  -4   10.70    4.20
  -6   3  -4    7.20    2.90
  -6   3  -4    8.50    4.00
  -6   3  -4    3.60    3.70
   6  -3   4   10.40    4.30
   6  -3   4    8.10    4.10
   6  -3   4    5.50    2.80
   6  -3   4    5.10    3.80
  -7   3  -4   29.60    6.50
  -7   3  -4   30.70    4.50
  -7   3  -4   29.90    5.40
  -7   3  -4   39.40    6.40
   7  -3   4   36.50    5.50
   7  -3   4   35.60    6.40
   7  -3   4   41.10    5.90
   7  -3   4   29.40    4.60
  -8   3  -4   18.60    6.60
  -8   3  -4   17.70    5.90
  -8   3  -4   11.20    4.10
   8  -3   4   26.20    7.10
   8  -3   4   22.10    4.40
   8  -3   4   24.60    6.20
   8   2  -4   -5.80    4.50
   8   2  -4    7.90    6.70
   8   2  -4    7.90    4.30
  -8  -2   4    2.10    5.00
  -8  -2   4    1.50    5.70
  -8  -2   4   -5.10    5.90
  -8  -2   4    2.00    6.30
  -8  -2   4    0.80    4.70
   7   2  -4   28.80    6.40
   7   2  -4   25.30    4.90
   7   2  -4   31.00    4.50
  -7  -2   4   30.00    5.00
  -7  -2   4   35.40    5.80
  -7  -2   4   29.70    6.30
  -7  -2   4   25.00    4.80
   6   2  -4   13.20    3.70
   6   2  -4   21.90    5.30
   6   2  -4    8.60    3.30
   6   2  -4    9.40    3.60
  -6  -2   4   13.50    4.50
  -6  -2   4   11.80    3.60
  -6  -2   4    9.10    3.60
  -6  -2   4   11.90    4.80
  -6  -2   4   11.40    3.60
   5   2  -4   83.69    6.10
   5   2  -4   78.99    5.40
   5   2  -4   81.69    5.80
   5   2  -4   71.79    6.80
  -5  -2   4   75.29    6.90
  -5  -2   4   90.79    5.80
  -5  -2   4   73.09    6.10
  -5  -2   4   69.99    6.30
  -5  -2   4   83.69    5.70
   4   2  -4   31.70    5.00
   4   2  -4   30.20    4.30
   4   2  -4   28.80    4.10
   4   2  -4   28.60    3.70
   4   2  -4   29.20    3.90
  -4  -2   4   24.80    3.60
  -4  -2   4   27.60    4.20
  -4  -2   4   27.50    4.40
  -4  -2   4   26.80    3.80
  -4  -2   4   29.90    3.70
   3   2  -4   -0.20    1.50
   3   2  -4    1.30    2.90
   3   2  -4   -1.60    2.40
   3   2  -4    1.60    2.30
   3   2  -4    0.90    1.60
  -3  -2   4    3.70    2.60
  -3  -2   4    3.10    1.70
  -3  -2   4    1.10    2.80
  -3  -2   4    0.40    1.70
   2   2  -4    1.50    1.20
   2   2  -4    0.40    2.30
   2   2  -4   -1.00    2.10
   2   2  -4   -3.10    2.50
   2   2  -4    1.30    1.60
  -2  -2   4    0.30    2.40
  -2  -2   4    4.40    2.60
  -2  -2   4    1.20    1.70
  -2  -2   4    0.90    1.30
  -2  -2   4    1.10    2.40
   1   2  -4   -0.50    2.10
   1   2  -4    0.00    1.60
   1   2  -4    0.40    2.50
   1   2  -4    0.90    1.00
   1   2  -4    2.40    1.80
  -1  -2   4    0.80    1.60
  -1  -2   4    0.80    2.20
  -1  -2   4   -0.60    2.00
  -1  -2   4    0.70    1.00
  -1  -2   4    1.30    1.00
  -1  -2   4   -0.10    1.70
   0   2  -4   38.20    3.50
   0   2  -4   37.50    2.70
   0   2  -4   35.00    3.70
   0   2  -4   44.30    2.30
   0  -2   4   41.10    2.40
   0  -2   4   36.30    2.60
   0  -2   4   41.00    2.40
   0  -2   4   39.60    3.60
   0  -2   4   40.90    3.30
  -1   2  -4  297.37    9.20
  -1   2  -4  292.97    9.20
  -1   2  -4  273.37    8.30
  -1   2  -4  280.77    8.20
  -1   2  -4  289.97    7.10
   1  -2   4  284.47    9.00
   1  -2   4  288.77    9.40
   1  -2   4  281.97    8.30
   1  -2   4  280.77    8.20
   1  -2   4  291.87    8.40
  -2   2  -4  279.17    8.70
  -2   2  -4  283.07    9.70
  -2   2  -4  276.87    8.80
  -2   2  -4  281.57    9.40
  -2   2  -4  291.07    7.00
  -2   2  -4  284.27    7.00
   2  -2   4  270.77    9.40
   2  -2   4  275.87    9.10
   2  -2   4  269.27    8.70
   2  -2   4  278.47    7.60
   2  -2   4  276.97    8.80
  -3   2  -4  103.99    5.40
  -3   2  -4  100.19    5.90
  -3   2  -4   95.79    5.30
  -3   2  -4   94.49    3.80
   3  -2   4   93.39    5.20
   3  -2   4   95.29    5.50
   3  -2   4   93.59    4.90
   3  -2   4   94.89    5.90
  -4   2  -4   96.49    6.10
  -4   2  -4  102.49    4.70
  -4   2  -4  106.09    6.60
  -4   2  -4  108.49    6.10
   4  -2   4  102.69    6.60
   4  -2   4   98.89    6.00
   4  -2   4   99.89    6.40
  -5   2  -4   20.90    3.00
  -5   2  -4   22.10    4.50
  -5   2  -4   24.10    4.10
  -5   2  -4   22.10    4.90
   5  -2   4   19.00    4.20
   5  -2   4   18.80    4.00
   5  -2   4   17.90    4.20
  -6   2  -4   26.90    4.90
  -6   2  -4   33.50    5.30
  -6   2  -4   29.70    4.00
  -6   2  -4   27.50    5.30
   6  -2   4   31.40    5.30
   6  -2   4   26.40    5.00
   6  -2   4   35.80    5.50
  -7   2  -4    7.80    3.50
  -7   2  -4    3.50    5.00
  -7   2  -4    8.90    4.60
  -7   2  -4   18.20    6.20
   7  -2   4    4.40    5.80
   7  -2   4    8.30    4.70
  -8   2  -4    3.60    4.10
  -8   2  -4   19.70    5.80
   8  -2   4   -5.00    4.70
   8  -2   4    1.60    5.00
   8   1  -4    1.40    6.10
   8   1  -4   -3.10    4.00
   8   1  -4    7.10    3.40
  -8  -1   4    6.80    5.80
  -8  -1   4    1.30    4.40
  -8  -1   4   -1.70    4.30
  -8  -1   4   -4.50    3.90
  -8  -1   4   -1.80    5.60
   7   1  -4   48.70    6.60
   7   1  -4   57.39    5.20
  -7  -1   4   50.89    7.60
  -7  -1   4   50.29    7.50
  -7  -1   4   58.59    6.50
  -7  -1   4   51.39    9.30
  -7  -1   4   48.70    7.00
   6   1  -4    9.30    4.30
   6   1  -4   18.70    3.30
   6   1  -4   15.90    3.50
   6   1  -4   16.30    3.30
  -6  -1   4   12.80    3.60
  -6  -1   4   11.80    3.30
  -6  -1   4    9.50    3.80
  -6  -1   4    9.60    3.50
  -6  -1   4   15.90    4.70
   5   1  -4    3.10    2.20
   5   1  -4    8.40    3.70
   5   1  -4    1.50    2.20
  -5  -1   4   -0.10    2.00
  -5  -1   4   -2.30    2.10
  -5  -1   4    3.60    3.40
  -5  -1   4    2.30    2.60
  -5  -1   4    1.80    2.20
   4   1  -4   43.30    3.70
   4   1  -4   46.40    5.10
   4   1  -4   40.80    5.40
  -4  -1   4   32.40    5.20
  -4  -1   4   41.90    3.50
  -4  -1   4   36.00    3.50
  -4  -1   4   43.70    4.30
  -4  -1   4   38.30    3.60
   3   1  -4    6.30    2.30
   3   1  -4   11.40    3.10
   3   1  -4   10.90    2.80
   3   1  -4    7.20    1.60
  -3  -1   4   10.80    2.90
  -3  -1   4   10.00    2.90
  -3  -1   4    9.10    1.70
  -3  -1   4   10.30    1.50
  -3  -1   4    6.50    1.60
   2   1  -4   31.20    4.20
   2   1  -4   27.00    3.50
   2   1  -4   31.10    1.70
   2   1  -4   32.40    1.80
  -2  -1   4   36.10    2.40
  -2  -1   4   36.10    1.90
  -2  -1   4   37.90    4.00
  -2  -1   4   36.00    3.30
  -2  -1   4   35.20    3.20
  -2  -1   4   34.50    3.80
  -2  -1   4   36.40    3.70
   1   1  -4    5.00    2.10
   1   1  -4    0.90    2.20
   1   1  -4    1.60    2.40
   1   1  -4    1.50    2.10
  -1  -1   4    2.00    1.50
  -1  -1   4    3.50    1.70
  -1  -1   4    3.00    1.90
  -1  -1   4    1.80    1.90
  -1  -1   4    3.60    1.90
   0   1  -4  158.28    5.80
   0   1  -4  149.09    5.90
   0   1  -4  145.29    5.50
   0   1  -4  152.88    4.50
   0  -1   4  156.18    4.50
   0  -1   4  154.98    4.50
   0  -1   4  153.08    5.90
   0  -1   4  149.19    5.90
   0  -1   4  158.18    6.10
   0  -1   4  152.78    4.50
   0  -1   4  156.88    5.70
  -1   1  -4  596.54   15.50
  -1   1  -4  563.94   15.20
  -1   1  -4  610.04   16.30
  -1   1  -4  597.34   15.20
  -1   1  -4  598.34   16.00
   1  -1   4  594.44   16.10
   1  -1   4  599.54   14.90
   1  -1   4  588.44   16.10
   1  -1   4  590.24   15.20
   1  -1   4  571.74   15.10
  -2   1  -4  126.39    4.00
  -2   1  -4  126.59    6.20
  -2   1  -4  118.19    5.60
  -2   1  -4  128.29    3.90
  -2   1  -4  121.09    6.10
  -2   1  -4  126.99    5.60
   2  -1   4  124.69    5.60
   2  -1   4  128.19    6.40
   2  -1   4  126.69    5.50
  -3   1  -4   23.60    3.30
  -3   1  -4   24.00    4.10
  -3   1  -4   23.50    2.70
  -3   1  -4   20.70    3.50
   3  -1   4   29.70    4.20
   3  -1   4   20.80    3.20
   3  -1   4   27.90    4.20
  -4   1  -4   43.80    5.10
  -4   1  -4   44.50    5.00
  -4   1  -4   52.69    5.40
  -4   1  -4   50.69    4.00
   4  -1   4   60.39    5.40
   4  -1   4   41.20    5.10
   4  -1   4   52.49    6.10
  -5   1  -4    2.70    3.30
  -5   1  -4   -0.50    2.30
  -5   1  -4    1.00    3.20
  -5   1  -4    1.00    3.40
   5  -1   4   -3.50    3.30
   5  -1   4   -1.00    3.00
   5  -1   4    1.00    3.40
  -6   1  -4    9.00    4.20
  -6   1  -4    2.20    2.70
  -6   1  -4    6.60    4.60
  -6   1  -4   -2.80    3.90
   6  -1   4    8.10    4.50
   6  -1   4    1.60    4.00
   6  -1   4    4.20    4.20
  -7   1  -4    4.40    6.60
  -7   1  -4   -4.00    5.40
  -7   1  -4   10.40    4.10
   7  -1   4   10.70    4.60
   7  -1   4    0.40    8.00
   7  -1   4   14.20    6.80
  -8   1  -4   25.90    5.50
  -8   1  -4   16.00    6.20
   8  -1   4   32.30    6.70
   9   0  -4   18.70    3.50
   9   0  -4   22.00    7.50
   9   0  -4   31.00    6.00
  -9   0   4   26.40    7.10
  -9   0   4   24.20    6.10
  -9   0   4   25.40    5.90
  -9   0   4   26.30    5.50
  -9   0   4   19.30    6.80
   8   0  -4    2.50    2.60
   8   0  -4    7.00    1.60
   8   0  -4   -3.80    5.40
  -8   0   4    5.60    4.10
  -8   0   4   13.40    5.10
  -8   0   4    5.80    4.90
  -8   0   4    9.20    4.40
  -8   0   4   11.90    3.90
   7   0  -4   75.49    6.60
   7   0  -4   78.39    3.60
   7   0  -4   85.59    8.10
   7   0  -4   90.19    6.60
   7   0  -4   70.09    4.80
  -7   0   4   88.19    8.20
  -7   0   4   74.29    6.70
  -7   0   4   68.29    6.60
  -7   0   4   83.89    7.00
  -7   0   4   66.79    5.50
   6   0  -4   30.90    4.40
   6   0  -4   22.10    2.90
   6   0  -4   18.20    4.50
   6   0  -4   20.70    2.40
   6   0  -4   16.70    3.60
  -6   0   4   18.40    3.50
  -6   0   4   16.30    2.60
  -6   0   4   16.30    3.80
  -6   0   4   15.60    4.40
  -6   0   4   23.80    3.70
   5   0  -4   73.99    6.20
   5   0  -4   65.59    4.00
   5   0  -4   72.09    4.60
   5   0  -4   76.39    4.40
   5   0  -4   76.19    4.70
  -5   0   4   77.79    3.90
  -5   0   4   77.29    4.80
  -5   0   4   69.99    6.40
  -5   0   4   78.19    4.80
   4   0  -4  134.59    5.20
   4   0  -4  127.39    5.20
   4   0  -4  136.39    4.50
   4   0  -4  135.39    7.20
   4   0  -4  125.19    6.50
   4   0  -4  131.99    5.20
  -4   0   4  137.39    7.30
  -4   0   4  136.59    4.70
  -4   0   4  125.69    5.20
  -4   0   4  133.49    5.40
  -4   0   4  130.49    6.30
   3   0  -4    4.60    2.70
   3   0  -4    2.60    1.30
   3   0  -4    2.00    1.40
   3   0  -4    1.40    1.80
   3   0  -4    3.10    2.70
  -3   0   4    0.70    1.40
  -3   0   4    0.70    2.20
  -3   0   4    0.80    1.30
  -3   0   4    0.00    1.70
  -3   0   4    0.80    1.30
   2   0  -4  795.22   19.60
   2   0  -4  822.42   21.70
   2   0  -4  825.42   19.60
   2   0  -4  830.62   21.50
   2   0  -4  843.42   20.60
  -2   0   4  791.32   19.60
  -2   0   4  828.22   20.60
  -2   0   4  825.02   21.60
  -2   0   4  850.41   21.60
  -2   0   4  849.32   20.90
  -2   0   4  852.41   21.40
  -2   0   4  848.32   19.80
  -2   0   4  871.51   20.20
   1   0  -4   57.99    4.40
   1   0  -4   69.19    3.40
   1   0  -4   62.29    4.30
   1   0  -4   66.89    2.30
   1   0  -4   62.09    3.90
  -1   0   4   65.49    4.30
  -1   0   4   65.79    3.80
  -1   0   4   65.09    2.40
  -1   0   4   67.49    4.00
  -1   0   4   66.89    3.70
  -1   0   4   64.89    3.40
  -1   0   4   63.19    4.10
   0   0  -4   13.50    2.10
   0   0  -4   16.70    2.70
   0   0  -4   15.20    2.20
   0   0  -4   14.50    2.10
   0   0  -4   18.30    2.40
   0   0   4   14.10    2.40
   0   0   4   18.40    2.30
   0   0   4   15.60    2.70
   0   0   4   14.50    2.30
   0   0   4   15.00    1.50
   0   0   4   18.30    2.30
  -1   0  -4  381.46   11.10
  -1   0  -4  397.46   10.80
  -1   0  -4  403.26   11.80
  -1   0  -4  396.26   10.20
  -1   0  -4  388.06   11.90
   1   0   4  402.06   11.90
   1   0   4  388.16   11.10
   1   0   4  408.16   11.30
   1   0   4  406.16   10.30
   1   0   4  406.86   12.00
  -2   0  -4  106.39    5.40
  -2   0  -4   97.79    5.50
  -2   0  -4  116.09    4.50
  -2   0  -4  107.29    5.90
  -2   0  -4  104.19    5.70
   2   0   4  106.69    5.90
   2   0   4  110.29    4.40
   2   0   4  105.99    5.60
  -3   0  -4    2.50    2.90
  -3   0  -4    1.00    2.60
  -3   0  -4   -0.40    2.30
  -3   0  -4   -0.40    2.40
  -3   0  -4    2.60    1.80
   3   0   4    0.00    1.80
   3   0   4   -2.30    2.80
   3   0   4   -0.70    2.80
  -4   0  -4   26.40    4.30
  -4   0  -4   27.50    4.20
  -4   0  -4   27.80    4.40
  -4   0  -4   29.30    4.10
  -4   0  -4   31.10    4.10
   4   0   4   23.30    4.10
   4   0   4   27.20    4.20
   4   0   4   30.60    4.10
  -5   0  -4   58.09    6.60
  -5   0  -4   36.90    5.30
  -5   0  -4   39.40    7.40
  -5   0  -4   53.89    6.50
  -5   0  -4   45.50    2.00
  -5   0  -4   41.30    6.00
   5   0   4   42.70    5.80
   5   0   4   47.40    6.80
  -6   0  -4    0.30    4.90
  -6   0  -4    1.60    4.50
  -6   0  -4   10.20    4.30
  -6   0  -4   -0.10    5.10
  -6   0  -4    3.40    3.40
   6   0   4    1.40    3.80
   6   0   4    0.90    5.10
   6   0   4   -0.80    4.20
  -7   0  -4   11.10    5.70
  -7   0  -4    4.70    5.20
  -7   0  -4   14.50    4.40
   7   0   4   10.70    5.80
   7   0   4    3.50    5.20
   9  -1  -4    2.70    2.60
   9  -1  -4    0.50    4.90
  -9   1   4   10.90    5.60
  -9   1   4    3.30    4.70
  -9   1   4   -5.30    6.00
  -9   1   4    0.60    5.80
   8  -1  -4    0.20    1.60
   8  -1  -4   -3.10    2.20
   8  -1  -4    7.90    3.50
  -8   1   4   -3.50    4.30
  -8   1   4    0.50    2.70
  -8   1   4    5.60    4.00
  -8   1   4    3.30    7.70
  -8   1   4    0.80    4.00
   7  -1  -4   85.39    6.20
   7  -1  -4   85.99    3.90
   7  -1  -4   98.09    6.70
   7  -1  -4   78.29    4.70
  -7   1   4   88.89    6.70
  -7   1   4   85.39    6.70
  -7   1   4   82.59    7.00
  -7   1   4   75.69    8.10
  -7   1   4   75.39    4.70
   6  -1  -4   29.50    4.20
   6  -1  -4   21.50    2.50
   6  -1  -4   22.70    3.20
   6  -1  -4   26.50    4.40
   6  -1  -4   22.20    2.40
  -6   1   4   21.60    3.70
  -6   1   4   17.80    4.40
  -6   1   4   21.80    3.80
  -6   1   4   26.30    3.70
  -6   1   4   24.60    2.70
   5  -1  -4   -0.40    1.90
   5  -1  -4    1.80    2.60
   5  -1  -4    1.50    1.60
   5  -1  -4    1.90    1.80
  -5   1   4    3.00    2.20
  -5   1   4    4.50    2.50
  -5   1   4   -1.00    2.00
  -5   1   4    0.60    1.00
  -5   1   4   -0.40    1.70
   4  -1  -4  577.94   14.60
   4  -1  -4  558.94   14.60
   4  -1  -4  554.84   14.50
   4  -1  -4  523.85   16.10
   4  -1  -4  507.75   15.80
  -4   1   4  541.45   15.90
  -4   1   4  548.45   14.60
  -4   1   4  544.25   14.00
  -4   1   4  541.85   14.50
  -4   1   4  564.54   14.60
   3  -1  -4   58.39    3.10
   3  -1  -4   62.69    4.70
   3  -1  -4   56.69    3.70
   3  -1  -4   60.49    4.70
   3  -1  -4   58.79    4.60
  -3   1   4   61.49    3.40
  -3   1   4   58.29    3.20
  -3   1   4   56.89    3.30
  -3   1   4   64.59    2.80
  -3   1   4   55.29    4.50
  -3   1   4   60.79    3.80
   2  -1  -4    6.10    1.70
   2  -1  -4    9.50    2.10
   2  -1  -4    7.70    2.00
   2  -1  -4    5.50    2.50
   2  -1  -4    6.70    1.20
   2  -1  -4    7.60    1.40
  -2   1   4    6.60    1.40
  -2   1   4    6.00    1.30
  -2   1   4    5.30    2.20
  -2   1   4    4.20    2.00
  -2   1   4    6.60    1.40
  -2   1   4    4.80    2.00
   1  -1  -4    1.20    1.30
   1  -1  -4    3.60    1.60
   1  -1  -4    4.10    2.10
   1  -1  -4    1.10    1.90
   1  -1  -4    3.10    1.40
   1  -1  -4    2.00    2.20
  -1   1   4    3.10    1.70
  -1   1   4    1.90    1.40
  -1   1   4    0.80    2.10
  -1   1   4    2.00    2.10
  -1   1   4    3.90    1.50
  -1   1   4    2.50    1.50
   0  -1  -4 1562.24   38.10
   0  -1  -4 1555.84   38.20
   0  -1  -4 1543.65   37.40
   0  -1  -4 1563.84   37.40
   0   1   4 1572.04   38.00
   0   1   4 1563.64   38.10
   0   1   4 1590.74   37.40
   0   1   4 1567.94   38.10
   0   1   4 1534.15   37.30
   0   1   4 1513.85   37.40
  -1  -1  -4   40.90    4.50
  -1  -1  -4   45.90    4.00
  -1  -1  -4   43.90    3.80
  -1  -1  -4   35.80    4.00
  -1  -1  -4   41.10    3.60
   1   1   4   43.70    4.40
   1   1   4   42.10    4.10
   1   1   4   44.90    4.50
   1   1   4   38.40    4.30
   1   1   4   37.60    3.80
   1   1   4   45.30    3.40
  -2  -1  -4  105.69    7.00
  -2  -1  -4  116.39    5.40
  -2  -1  -4  112.19    6.00
  -2  -1  -4  103.99    6.00
  -2  -1  -4  110.29    6.80
   2   1   4  113.79    6.60
   2   1   4  106.39    5.70
   2   1   4  104.09    6.00
   2   1   4  114.09    6.10
   2   1   4  115.69    5.30
  -3  -1  -4  619.04   18.40
  -3  -1  -4  642.54   17.90
  -3  -1  -4  674.23   18.80
  -3  -1  -4  663.73   19.20
  -3  -1  -4  645.84   18.80
   3   1   4  636.84   19.10
   3   1   4  647.54   17.90
   3   1   4  576.64   20.60
   3   1   4  623.34   18.20
   3   1   4  670.63   18.90
  -4  -1  -4   31.20    4.60
  -4  -1  -4   24.30    4.40
  -4  -1  -4   31.70    4.70
  -4  -1  -4   22.90    4.20
  -4  -1  -4   29.70    4.90
   4   1   4   23.50    3.80
   4   1   4   21.90    4.60
   4   1   4   22.10    6.50
   4   1   4   27.40    4.60
   4   1   4   33.00    4.90
  -5  -1  -4   91.39    7.80
  -5  -1  -4   65.59    7.40
  -5  -1  -4   65.19    8.10
  -5  -1  -4   75.29    6.50
  -5  -1  -4   49.10    7.00
   5   1   4   75.39    6.40
   5   1   4   70.59    7.80
   5   1   4   69.99    7.60
   5   1   4   71.89    7.00
   5   1   4   79.79    8.20
  -6  -1  -4   49.99    7.30
  -6  -1  -4   44.40    6.40
  -6  -1  -4   37.50    3.50
   6   1   4   40.80    6.30
   6   1   4   51.79    6.30
   6   1   4   41.40    6.40
   6   1   4   48.30    7.50
  -7  -1  -4   20.40    2.40
  -7  -1  -4   23.60    6.00
  -7  -1  -4   27.20    6.10
  -7  -1  -4   15.20    6.20
   7   1   4   24.60    6.40
   7   1   4   13.20    5.80
   7   1   4   21.00    4.90
   9  -2  -4   -2.20    3.80
  -9   2   4    1.00    4.20
  -9   2   4   -1.50    5.50
  -9   2   4    1.80    2.70
  -9   2   4   -4.80    5.20
   8  -2  -4   76.79    6.80
   8  -2  -4   74.09    6.70
  -8   2   4   61.89    8.60
  -8   2   4   76.59    5.30
  -8   2   4   95.99   12.40
   7  -2  -4   11.80    3.10
   7  -2  -4   14.00    4.20
   7  -2  -4   16.10    2.90
   7  -2  -4   13.00    3.60
  -7   2   4   18.30    3.90
  -7   2   4   16.10    4.00
   6  -2  -4    0.50    2.40
   6  -2  -4    1.10    2.30
   6  -2  -4    0.80    2.90
   6  -2  -4   -2.20    2.00
  -6   2   4    0.90    2.70
  -6   2   4    2.10    2.70
  -6   2   4    1.30    2.50
   5  -2  -4  149.39    6.30
   5  -2  -4  145.09    6.30
   5  -2  -4  132.19    6.90
   5  -2  -4  148.99    6.20
  -5   2   4  147.09    6.50
  -5   2   4  136.59    6.30
  -5   2   4  149.39    6.40
   4  -2  -4    3.40    1.90
   4  -2  -4    2.00    2.70
   4  -2  -4    2.10    2.00
   4  -2  -4    3.30    2.10
  -4   2   4    1.30    1.50
  -4   2   4    2.70    2.20
  -4   2   4    4.50    2.00
  -4   2   4    2.70    2.10
   3  -2  -4    9.50    2.40
   3  -2  -4    9.20    2.00
   3  -2  -4   10.50    2.10
   3  -2  -4   10.20    2.90
   3  -2  -4    8.60    1.00
   3  -2  -4    5.20    2.20
  -3   2   4    8.20    2.30
  -3   2   4    9.90    2.00
  -3   2   4   10.30    2.10
   2  -2  -4  994.70   25.40
   2  -2  -4  946.41   24.20
   2  -2  -4 1021.60   25.40
   2  -2  -4  994.50   24.10
   2  -2  -4 1002.70   24.50
  -2   2   4  998.80   25.40
  -2   2   4  963.20   24.40
  -2   2   4  999.50   25.60
  -2   2   4 1004.90   24.50
  -2   2   4  982.60   24.10
   1  -2  -4   51.09    4.50
   1  -2  -4   55.59    3.70
   1  -2  -4   48.90    4.10
   1  -2  -4   55.29    3.80
  -1   2   4   49.50    4.30
  -1   2   4   51.39    2.70
  -1   2   4   50.99    4.30
  -1   2   4   51.99    4.10
  -1   2   4   52.69    3.80
  -1   2   4   54.79    4.10
  -1   2   4   48.20    3.80
   0  -2  -4 1211.08   30.90
   0  -2  -4 1234.98   30.60
   0  -2  -4 1208.58   30.60
   0  -2  -4 1241.28   31.00
   0  -2  -4 1243.58   31.10
   0  -2  -4 1238.78   30.70
   0   2   4 1249.57   30.70
   0   2   4 1225.68   30.70
   0   2   4 1253.27   31.10
   0   2   4 1219.98   31.10
   0   2   4 1235.08   31.20
   0   2   4 1196.68   30.60
  -1  -2  -4   36.60    5.40
  -1  -2  -4   37.40    4.40
  -1  -2  -4   33.00    4.10
  -1  -2  -4   35.10    4.10
   1   2   4   38.80    3.90
   1   2   4   39.20    4.40
   1   2   4   39.60    4.60
   1   2   4   43.20    4.50
   1   2   4   39.00    4.10
   1   2   4   33.90    4.50
  -2  -2  -4  273.67    9.80
  -2  -2  -4  276.77   10.30
  -2  -2  -4  273.27    9.90
  -2  -2  -4  271.47    9.90
  -2  -2  -4  247.38    9.60
   2   2   4  268.67    9.70
   2   2   4  272.27   10.10
   2   2   4  267.27    9.90
   2   2   4  280.47   10.60
   2   2   4  283.37   10.30
  -3  -2  -4   -3.40    2.90
  -3  -2  -4    0.40    3.00
  -3  -2  -4    3.40    3.00
  -3  -2  -4    1.40    3.30
  -3  -2  -4   -1.60    3.00
   3   2   4    0.20    2.80
   3   2   4    0.30    3.20
   3   2   4    0.60    3.30
   3   2   4    3.80    2.80
   3   2   4    0.30    3.30
  -4  -2  -4  131.39    8.90
  -4  -2  -4  168.68    8.40
  -4  -2  -4  149.79    8.50
  -4  -2  -4  152.78    9.00
  -4  -2  -4  160.08    8.90
   4   2   4  153.48    9.70
   4   2   4  158.08    8.10
   4   2   4  151.18    8.60
   4   2   4  153.18    9.50
   4   2   4  145.29    8.80
  -5  -2  -4    8.70    4.00
  -5  -2  -4    3.00    5.70
  -5  -2  -4   10.30    5.40
  -5  -2  -4   15.40    4.50
  -5  -2  -4    4.20    4.10
   5   2   4   -0.90    5.50
   5   2   4    8.20    3.50
   5   2   4   14.90    5.00
   5   2   4    9.50    5.70
   5   2   4    5.50    6.70
  -6  -2  -4   23.80    5.50
  -6  -2  -4   21.00    5.40
  -6  -2  -4   20.00    5.90
   6   2   4   28.80    6.70
   6   2   4   17.00    4.60
   6   2   4   16.50    5.80
   6   2   4   15.90    5.90
  10  -3  -4    5.10    5.00
  10  -3  -4    4.40    5.50
 -10   3   4    9.70    5.70
 -10   3   4    4.70    8.70
 -10   3   4    3.10    6.20
   9  -3  -4   -2.60    4.20
  -9   3   4    6.50    4.70
  -9   3   4    5.90    5.60
  -9   3   4   -4.50    5.10
   8  -3  -4   78.79    6.30
   8  -3  -4   74.49    6.60
   8  -3  -4   86.99    7.60
  -8   3   4   55.99   11.10
  -8   3   4   81.09   10.80
   7  -3  -4   15.80    3.50
   7  -3  -4   14.40    4.30
   7  -3  -4   12.00    3.20
   7  -3  -4   12.10    3.40
  -7   3   4   12.60    3.90
  -7   3   4   14.90    3.70
  -7   3   4    9.80    3.70
   6  -3  -4   49.10    4.90
   6  -3  -4   39.70    5.10
   6  -3  -4   34.70    4.60
   6  -3  -4   47.30    4.90
  -6   3   4   43.00    5.10
  -6   3   4   35.80    5.10
  -6   3   4   40.30    5.00
   5  -3  -4  490.65   15.60
   5  -3  -4  494.05   14.40
   5  -3  -4  474.75   14.80
   5  -3  -4  500.45   14.40
  -5   3   4  507.75   14.50
  -5   3   4  498.25   14.90
  -5   3   4  479.05   14.40
  -5   3   4  488.55   12.40
   4  -3  -4   49.99    4.90
   4  -3  -4   48.20    4.30
   4  -3  -4   53.09    1.90
  -4   3   4   52.49    4.40
  -4   3   4   57.39    5.00
  -4   3   4   57.19    4.40
   3  -3  -4  207.18    7.00
   3  -3  -4  203.68    7.30
   3  -3  -4  209.58    7.40
   3  -3  -4  212.98    8.20
   3  -3  -4  205.68    6.30
  -3   3   4  205.78    7.50
  -3   3   4  199.48    8.10
  -3   3   4  201.58    7.40
   2  -3  -4  239.08    8.10
   2  -3  -4  233.18    6.60
   2  -3  -4  233.68    8.00
   2  -3  -4  234.98    7.70
   2  -3  -4  233.48    8.60
  -2   3   4  232.98    8.70
  -2   3   4  241.48    8.20
  -2   3   4  227.38    7.80
  -2   3   4  222.48    8.10
  -2   3   4  234.98    8.50
  -2   3   4  231.38    8.70
   1  -3  -4  135.19    6.10
   1  -3  -4  129.59    6.60
   1  -3  -4  132.29    6.00
   1  -3  -4  132.69    6.10
  -1   3   4  134.39    6.20
  -1   3   4  136.99    6.70
  -1   3   4  133.49    6.30
  -1   3   4  139.69    6.20
  -1   3   4  132.09    6.10
  -1   3   4  129.19    6.60
   0  -3  -4   18.10    3.00
   0  -3  -4   18.40    3.30
   0  -3  -4   14.70    3.10
   0  -3  -4   19.40    3.20
   0  -3  -4   20.70    3.10
   0  -3  -4   11.70    3.40
   0   3   4   14.30    3.10
   0   3   4   15.80    3.00
   0   3   4   18.50    3.30
   0   3   4   16.50    3.00
   0   3   4   16.70    2.90
   0   3   4   17.10    3.40
  -1  -3  -4    7.20    2.80
  -1  -3  -4    6.50    2.70
  -1  -3  -4   13.30    3.30
  -1  -3  -4    7.20    3.00
  -1  -3  -4    6.80    2.80
   1   3   4    6.30    2.90
   1   3   4    6.70    2.80
   1   3   4    4.40    3.20
   1   3   4    8.20    3.00
   1   3   4    7.60    3.00
   1   3   4    7.50    2.70
  -2  -3  -4    3.80    3.50
  -2  -3  -4    8.50    3.30
  -2  -3  -4    2.90    2.90
  -2  -3  -4    5.80    3.50
  -2  -3  -4    8.50    3.40
   2   3   4    8.60    3.40
   2   3   4    3.50    3.20
   2   3   4   11.60    4.00
   2   3   4   11.70    3.80
   2   3   4    7.50    3.00
  -3  -3  -4   12.10    4.20
  -3  -3  -4   15.80    3.70
  -3  -3  -4   19.40    4.30
  -3  -3  -4   20.30    4.80
  -3  -3  -4   10.60    5.90
   3   3   4   20.00    4.80
   3   3   4   18.40    4.90
   3   3   4   18.90    4.70
   3   3   4   12.20    3.70
   3   3   4   15.20    3.60
  -4  -3  -4   22.00    4.40
  -4  -3  -4   19.60    4.50
  -4  -3  -4   21.50    4.30
  -4  -3  -4   18.40    6.40
  -4  -3  -4    9.40    7.80
   4   3   4   24.50    4.10
   4   3   4   14.00    5.80
   4   3   4   22.10    5.10
   4   3   4    9.80    4.70
  -5  -3  -4    7.80    5.30
  -5  -3  -4   12.30    4.80
  -5  -3  -4   -3.60    4.40
   5   3   4    9.00    5.80
   5   3   4    5.60    5.60
   5   3   4   12.10    3.90
   5   3   4    9.10    5.60
  -6  -3  -4   15.10    6.00
  -6  -3  -4   12.50    6.70
  -6  -3  -4   11.50    5.90
   6   3   4   18.20    4.70
   6   3   4    8.80    6.20
  10  -4  -4   -4.90    5.20
 -10   4   4    5.10    6.20
 -10   4   4  -10.80    7.70
 -10   4   4    5.80    5.80
   9  -4  -4   14.50    4.20
   9  -4  -4    2.70    4.20
   9  -4  -4    9.00    5.00
  -9   4   4    3.10    6.20
  -9   4   4    7.90    4.80
   8  -4  -4   -5.20    3.20
   8  -4  -4   -3.70    4.10
   8  -4  -4    0.10    3.50
  -8   4   4    0.70    4.40
   7  -4  -4   -4.80    3.50
   7  -4  -4    1.40    4.50
   7  -4  -4    0.20    3.60
   7  -4  -4    1.90    3.10
  -7   4   4    4.40    3.40
  -7   4   4    0.90    3.60
  -7   4   4    0.10    3.60
   6  -4  -4   22.50    4.20
   6  -4  -4   23.00    4.50
   6  -4  -4   33.90    4.50
   6  -4  -4   25.90    3.80
  -6   4   4   24.30    4.00
  -6   4   4   30.10    4.30
  -6   4   4   21.10    3.90
   5  -4  -4   33.90    1.60
   5  -4  -4   37.10    4.60
   5  -4  -4   36.90    4.30
   5  -4  -4   33.00    3.80
   5  -4  -4   30.50    4.60
   5  -4  -4   35.10    1.70
  -5   4   4   36.10    5.20
  -5   4   4   36.60    4.90
  -5   4   4   35.60    5.20
   4  -4  -4   20.70    2.40
   4  -4  -4   22.90    3.90
   4  -4  -4   19.20    3.00
   4  -4  -4   14.80    3.20
  -4   4   4   18.20    3.40
  -4   4   4   17.60    3.10
  -4   4   4   19.10    3.20
   3  -4  -4  142.99    5.20
   3  -4  -4  145.29    5.70
   3  -4  -4  137.69    6.50
   3  -4  -4  143.69    6.70
   3  -4  -4  144.69    7.30
  -3   4   4  151.98    7.70
  -3   4   4  151.78    7.60
  -3   4   4  135.39    6.60
  -3   4   4  147.49    6.80
   2  -4  -4    0.60    2.30
   2  -4  -4    0.80    2.50
   2  -4  -4    1.00    2.20
   2  -4  -4   -0.30    2.10
  -2   4   4   -0.60    2.30
  -2   4   4   -2.50    2.30
  -2   4   4   -0.70    2.70
  -2   4   4    1.00    2.50
  -2   4   4    4.90    2.90
   1  -4  -4   18.50    3.50
   1  -4  -4   21.00    3.60
   1  -4  -4   22.00    3.30
  -1   4   4   18.50    3.50
  -1   4   4   23.10    3.60
  -1   4   4   23.50    3.70
  -1   4   4   21.30    3.60
  -1   4   4   20.00    3.50
  -1   4   4   21.80    3.30
   0  -4  -4   16.70    3.30
   0  -4  -4   15.90    3.20
   0  -4  -4   16.70    3.50
   0  -4  -4   14.80    3.50
   0  -4  -4   13.70    3.60
   0  -4  -4   12.10    2.90
   0   4   4    9.40    3.40
   0   4   4   11.60    3.20
   0   4   4   16.40    3.60
   0   4   4   11.30    3.50
   0   4   4   12.70    3.90
   0   4   4   13.90    2.80
  -1  -4  -4   19.40    4.20
  -1  -4  -4   11.90    3.20
  -1  -4  -4   13.90    3.90
  -1  -4  -4   16.40    3.80
  -1  -4  -4   17.40    4.10
   1   4   4   18.10    4.20
   1   4   4   15.70    3.30
   1   4   4   14.40    3.90
   1   4   4   17.20    3.60
   1   4   4   12.80    4.10
   1   4   4   15.60    3.80
  -2  -4  -4    1.60    3.30
  -2  -4  -4    6.60    3.80
  -2  -4  -4   -1.70    3.40
  -2  -4  -4    3.10    2.90
   2   4   4    4.70    3.90
   2   4   4   -3.60    3.70
   2   4   4    2.50    3.00
   2   4   4    2.20    4.10
   2   4   4   -1.80    3.50
  -3  -4  -4   30.70    4.60
  -3  -4  -4   36.10    5.50
  -3  -4  -4   30.70    5.80
  -3  -4  -4   33.20    5.70
   3   4   4   23.30    9.80
   3   4   4   27.90    5.50
   3   4   4   26.20    5.70
   3   4   4   36.70    4.80
   3   4   4   35.90    5.90
  -4  -4  -4    2.20    4.50
  -4  -4  -4    4.30    4.60
  -4  -4  -4    0.40    3.80
   4   4   4   -4.00    6.80
   4   4   4    2.60    4.90
   4   4   4   -0.90    3.50
   4   4   4   -8.60    5.30
   4   4   4   -0.60    4.60
  -5  -4  -4   -1.70    4.80
  -5  -4  -4    7.90    5.80
  -5  -4  -4    0.40    5.50
   5   4   4   -4.00    3.70
   5   4   4   -3.00    5.80
   5   4   4   -2.60    5.50
 -10   5   4    1.90    8.50
   9  -5  -4    3.90    5.30
   9  -5  -4    5.20    4.50
   9  -5  -4    8.10    4.50
  -9   5   4   10.10    5.00
  -9   5   4   15.40    6.80
   8  -5  -4    5.10    4.40
   8  -5  -4   -0.80    3.60
   8  -5  -4    5.50    4.10
  -8   5   4    6.60    4.40
  -8   5   4    2.00    4.50
  -8   5   4   13.70    5.10
   7  -5  -4    6.30    3.90
   7  -5  -4    7.40    4.30
   7  -5  -4    8.20    3.80
   7  -5  -4    7.80    3.50
  -7   5   4    6.60    3.80
  -7   5   4    7.30    4.10
  -7   5   4   14.30    4.40
   6  -5  -4    1.20    3.10
   6  -5  -4    1.00    0.90
   6  -5  -4   -4.00    3.50
   6  -5  -4   -1.60    2.90
   6  -5  -4   -1.00    3.30
   6  -5  -4    0.60    1.00
  -6   5   4    0.10    3.30
  -6   5   4    1.50    3.70
  -6   5   4   -0.60    3.50
   5  -5  -4    1.40    1.50
   5  -5  -4   -0.90    2.50
   5  -5  -4   -1.40    3.10
   5  -5  -4    1.50    3.00
  -5   5   4    2.60    3.30
  -5   5   4    2.40    3.10
  -5   5   4   -3.90    2.70
   4  -5  -4   12.40    3.40
   4  -5  -4   11.40    2.40
   4  -5  -4   10.50    3.00
   4  -5  -4   16.30    3.20
  -4   5   4    4.60    3.40
  -4   5   4   11.10    3.40
  -4   5   4   10.50    4.10
  -4   5   4   10.10    3.20
   3  -5  -4   70.29    5.60
   3  -5  -4   74.19    5.70
   3  -5  -4   69.59    3.10
   3  -5  -4   80.79    5.00
   3  -5  -4   77.99    5.60
  -3   5   4   79.99    6.80
  -3   5   4   79.29    6.30
  -3   5   4   69.49    5.70
  -3   5   4   70.19    5.60
  -3   5   4   73.59    5.60
   2  -5  -4   33.60    4.60
   2  -5  -4   32.70    4.30
   2  -5  -4   30.00    4.40
   2  -5  -4   26.70    3.80
  -2   5   4   25.80    4.50
  -2   5   4   31.20    4.30
  -2   5   4   27.40    4.40
  -2   5   4   32.80    4.30
  -2   5   4   27.30    3.60
   1  -5  -4   57.49    6.10
   1  -5  -4   60.79    5.80
   1  -5  -4   54.29    5.50
   1  -5  -4   54.39    5.50
   1  -5  -4   53.69    6.10
  -1   5   4   56.39    5.60
  -1   5   4   76.99    6.70
  -1   5   4   51.79    6.20
  -1   5   4   58.79    5.00
  -1   5   4   52.59    5.60
   0  -5  -4   27.20    4.50
   0  -5  -4   22.40    4.10
   0  -5  -4   24.10    4.80
   0  -5  -4   15.20    4.10
   0  -5  -4   18.50    4.30
   0   5   4   19.10    4.40
   0   5   4   18.70    4.00
   0   5   4   20.00    4.40
   0   5   4   17.10    3.10
   0   5   4   21.60    4.80
   0   5   4   19.30    4.20
  -1  -5  -4  200.48   10.00
  -1  -5  -4  175.98    9.20
  -1  -5  -4  192.78   10.40
  -1  -5  -4  185.78   10.10
  -1  -5  -4  186.28   10.30
  -1  -5  -4  188.18    8.20
   1   5   4  193.88    9.80
   1   5   4  193.78   10.10
   1   5   4  180.48   10.60
   1   5   4  197.28   10.80
   1   5   4  190.98   10.30
  -2  -5  -4   30.20    5.60
  -2  -5  -4   26.90    4.10
  -2  -5  -4   40.40    5.90
   2   5   4   36.80    6.10
   2   5   4   28.70    4.90
   2   5   4   26.20    3.00
   2   5   4   25.00    5.70
   2   5   4   25.20    5.50
  -3  -5  -4   35.00    5.00
  -3  -5  -4   25.30    6.10
   3   5   4   30.60    6.00
   3   5   4   33.80    6.80
   3   5   4   32.50    7.30
   3   5   4   35.10    5.10
   3   5   4   40.00    7.80
   3   5   4   44.10    5.80
  -4  -5  -4   35.30    5.40
  -4  -5  -4   25.90    6.50
  -4  -5  -4   32.10    6.50
   4   5   4   27.60    5.50
   4   5   4   28.20    6.50
   4   5   4   33.50    5.20
   4   5   4   32.10    7.40
   9  -6  -4   -7.40    6.10
   9  -6  -4   -3.80    4.70
  -9   6   4   26.90   14.90
  -9   6   4    6.30    5.40
   8  -6  -4   13.00    5.20
   8  -6  -4    2.80    4.40
  -8   6   4   17.80    5.20
  -8   6   4   -1.20    5.60
  -8   6   4    7.20    6.00
   7  -6  -4   10.80    4.30
   7  -6  -4    7.30    1.30
   7  -6  -4    4.20    1.10
   7  -6  -4   12.00    4.90
   7  -6  -4    8.60    5.30
  -7   6   4    8.80    5.10
  -7   6   4   -2.40    4.20
  -7   6   4    4.10    2.10
   6  -6  -4   50.39    6.50
   6  -6  -4   71.19    7.00
   6  -6  -4   62.39    3.90
  -6   6   4   57.79    6.30
  -6   6   4   65.79    7.80
  -6   6   4   71.19    7.10
   5  -6  -4   30.80    4.70
   5  -6  -4   28.80    5.00
   5  -6  -4   27.80    3.80
   5  -6  -4   19.40    4.60
  -5   6   4   18.60    4.70
  -5   6   4   30.40    4.60
  -5   6   4   24.90    4.90
  -5   6   4   22.50    4.60
   4  -6  -4   85.89    5.50
   4  -6  -4  105.69    7.10
   4  -6  -4   91.09    7.00
   4  -6  -4   86.39    7.10
  -4   6   4  106.79    8.10
  -4   6   4   99.29    7.60
  -4   6   4   89.69    7.50
  -4   6   4  104.89    8.40
   3  -6  -4   27.40    3.90
   3  -6  -4   32.90    4.80
   3  -6  -4   41.10    5.10
   3  -6  -4   27.70    4.40
  -3   6   4   34.30    7.10
  -3   6   4   35.90    4.90
  -3   6   4   32.70    5.10
  -3   6   4   22.50    5.10
  -3   6   4   32.60    4.80
   2  -6  -4  213.28    9.80
   2  -6  -4  196.38    9.40
   2  -6  -4  198.18    9.80
   2  -6  -4  204.68    9.20
  -2   6   4  212.58   10.40
  -2   6   4  206.98    9.90
  -2   6   4  198.78    8.70
  -2   6   4  205.78    9.80
  -2   6   4  185.18   10.20
   1  -6  -4   -0.70    4.00
   1  -6  -4    4.80    4.50
   1  -6  -4    5.20    4.00
   1  -6  -4    5.40    3.70
   1  -6  -4    7.00    3.70
  -1   6   4    8.00    4.10
  -1   6   4    3.80    4.30
  -1   6   4    5.50    4.50
  -1   6   4   12.60    4.50
   0  -6  -4   -1.30    4.10
   0  -6  -4    2.30    4.40
   0  -6  -4    3.50    3.90
   0  -6  -4    5.30    4.80
   0  -6  -4   -4.40    3.90
   0   6   4    1.10    2.90
   0   6   4   -2.60    3.80
   0   6   4    3.30    4.50
   0   6   4    0.00    3.70
   0   6   4    3.60    4.40
  -1  -6  -4   91.19    9.70
  -1  -6  -4   89.29    8.30
  -1  -6  -4   89.79    8.40
  -1  -6  -4   78.39    9.00
   1   6   4   77.19    8.90
   1   6   4   80.99    9.30
   1   6   4   72.79   11.50
   1   6   4   83.39    8.00
  -2  -6  -4    9.60    5.40
  -2  -6  -4    7.90    5.20
   2   6   4    9.10    5.30
   2   6   4   -3.90    7.50
  -3  -6  -4    0.30    5.00
  -3  -6  -4    7.70    5.70
  -3  -6  -4    0.50    3.90
   3   6   4    2.70    5.90
   3   6   4    1.30    6.70
   3   6   4   -3.20    3.10
   9  -7  -4   29.20    6.80
   9  -7  -4   18.20    5.80
  -9   7   4   20.80    6.90
  -9   7   4    0.60    8.60
  -9   7   4   21.80    5.90
   8  -7  -4    7.40    4.70
   8  -7  -4    5.10    5.80
  -8   7   4   18.60    5.40
  -8   7   4   23.10    7.00
  -8   7   4   17.70    6.40
   7  -7  -4  121.49    5.30
   7  -7  -4  131.79    5.60
   7  -7  -4  142.89    9.40
  -7   7   4  129.49    9.40
  -7   7   4  111.69   10.10
  -7   7   4  140.49   10.50
   6  -7  -4   -3.90    2.30
   6  -7  -4   -0.90    4.20
  -6   7   4   -3.00    4.20
  -6   7   4   -2.00    4.40
   5  -7  -4  107.39    7.60
  -5   7   4   84.69    8.40
  -5   7   4   78.59    7.50
  -5   7   4   73.09    7.80
   4  -7  -4    4.00    2.10
   4  -7  -4    2.50    3.10
   4  -7  -4    6.70    4.00
  -4   7   4    4.10    3.80
  -4   7   4    6.40    4.20
  -4   7   4    1.30    4.30
  -4   7   4    0.50    3.10
  -4   7   4   11.30    8.30
   3  -7  -4   16.10    4.60
   3  -7  -4   14.70    5.20
   3  -7  -4   13.60    5.20
   3  -7  -4   20.90    5.80
  -3   7   4   19.80    4.00
  -3   7   4   16.10    5.00
  -3   7   4   18.00    4.90
  -3   7   4   24.60    5.10
  -3   7   4   13.50    5.50
   2  -7  -4    6.70    5.10
   2  -7  -4    7.20    4.80
   2  -7  -4   10.70    4.40
   2  -7  -4    8.20    4.00
  -2   7   4    9.50    5.40
  -2   7   4    6.10    4.60
  -2   7   4   13.30    4.80
  -2   7   4    7.80    4.80
  -2   7   4    2.40    4.00
   1  -7  -4   29.80    5.20
   1  -7  -4   12.80    5.50
   1  -7  -4   24.60    5.50
   1  -7  -4   16.10    4.80
  -1   7   4   23.20    5.60
  -1   7   4   17.80    3.70
  -1   7   4   23.00    5.80
  -1   7   4   32.10    5.60
  -1   7   4   15.30    5.80
   0  -7  -4   56.29    8.00
   0  -7  -4   56.39    8.00
   0  -7  -4   76.29   10.00
   0   7   4   69.29    9.00
   0   7   4   67.49    8.30
  -1  -7  -4   -1.50    4.80
  -1  -7  -4    5.30    4.90
  -1  -7  -4   -0.20    7.80
   1   7   4   -1.60    5.40
   1   7   4   -9.60    4.30
  -2  -7  -4   -2.90    5.80
  -2  -7  -4   -2.00    6.00
   2   7   4    7.60    6.40
   2   7   4   -2.70    4.90
   8  -8  -4    2.10    2.70
   8  -8  -4    4.30    5.10
   8  -8  -4   -1.30    2.10
  -8   8   4    3.50    5.50
  -8   8   4   -1.10    2.80
  -8   8   4    0.60    7.40
  -8   8   4    2.20    5.60
   7  -8  -4   18.40    3.30
   7  -8  -4   29.30    5.90
  -7   8   4   25.90    6.10
  -7   8   4   19.90    6.10
  -7   8   4   12.90    6.80
   6  -8  -4    4.20    3.20
   6  -8  -4   14.50    5.40
  -6   8   4    4.10    5.50
  -6   8   4    9.00    5.40
  -6   8   4   11.50    7.20
   5  -8  -4   -5.10    3.40
   5  -8  -4    4.20    4.30
   5  -8  -4   -2.80    1.80
  -5   8   4    1.00    4.20
  -5   8   4   -5.80    4.40
  -5   8   4    0.40    6.60
  -5   8   4   -6.60    4.90
   4  -8  -4   10.10    4.50
   4  -8  -4    2.40    5.50
  -4   8   4    0.50    5.10
  -4   8   4    4.50    4.70
  -4   8   4    2.30    4.10
  -4   8   4   15.80    5.70
   3  -8  -4    2.90    4.60
   3  -8  -4    1.20    4.20
  -3   8   4   -4.40    4.20
  -3   8   4   -5.60    5.70
  -3   8   4   -2.60    4.80
  -3   8   4   -2.80    3.50
   2  -8  -4    1.00    4.70
  -2   8   4    6.40    5.30
  -2   8   4   18.50    3.80
  -2   8   4   15.00    5.50
  -2   8   4   12.40    6.50
   1  -8  -4    4.70    4.60
  -1   8   4    9.10    5.50
  -1   8   4    3.60    4.70
  -1   8   4   12.00    5.30
  -1   8   4   -5.90   10.90
   0  -8  -4    1.50    5.10
   0  -8  -4   -1.00    5.80
   0   8   4    2.50    5.80
   0   8   4    5.70    5.10
   7  -9  -4   32.70    5.90
   7  -9  -4   32.30    8.60
  -7   9   4   46.60    7.50
  -7   9   4   69.59   10.10
  -7   9   4   39.40    9.80
   6  -9  -4   -1.00    4.30
  -6   9   4    9.40    5.80
  -6   9   4   18.20    8.30
  -6   9   4    2.80    5.80
   5  -9  -4   37.60    5.40
  -5   9   4   39.70    7.10
  -5   9   4   40.00    6.80
  -5   9   4   44.30    9.10
   4  -9  -4    3.70    5.70
   4  -9  -4   11.30    5.60
  -4   9   4   13.80    5.80
  -4   9   4    0.70    7.90
  -4   9   4    0.40    5.70
  -4   9   4   -5.00    4.40
   3  -9  -4   24.10    5.80
  -3   9   4   15.10    6.10
  -3   9   4   26.80    6.50
  -3   9   4   18.90    4.50
   2  -9  -4    1.10    5.70
  -2   9   4    4.60    5.00
  -2   9   4   12.80    6.90
  -2   9   4   13.20    6.10
   0  10  -5   14.30    7.80
   0 -10   5   11.40    7.30
   0 -10   5    7.80    6.60
   0 -10   5   -3.60    5.80
  -1  10  -5    2.00    6.40
  -1  10  -5    4.40    5.20
   1 -10   5   -2.10    7.10
   1 -10   5   -0.60    5.30
   1 -10   5   -5.90    4.60
   1 -10   5   12.50    6.50
   1 -10   5   -7.10    6.10
  -2  10  -5    3.60    2.10
  -2  10  -5   -7.50    4.70
  -2  10  -5   -2.30    6.50
   2 -10   5    3.30    6.20
   2 -10   5   13.10    6.80
   2 -10   5    2.70    4.50
   2 -10   5   -7.60    6.40
  -3  10  -5   13.80    5.50
  -3  10  -5    1.10    2.90
  -3  10  -5    5.00    5.70
   3 -10   5   -9.30    7.10
   3 -10   5    1.50    6.70
   3 -10   5    5.90    5.30
  -4  10  -5    2.40    5.50
  -4  10  -5   -4.40    5.30
   4 -10   5  -12.10    4.90
   4 -10   5   -7.30    6.80
  -5  10  -5    4.70    5.10
  -5  10  -5    2.30    5.10
   5 -10   5    6.60    7.40
   5 -10   5    5.70    5.60
  -6  10  -5   -0.50    5.60
   6 -10   5   -2.40    5.90
   6 -10   5    0.30    4.80
   2   9  -5    2.00    8.10
  -2  -9   5    2.40    7.10
  -2  -9   5    4.40    5.10
   1   9  -5   -3.80    6.30
   1   9  -5   10.50    5.00
  -1  -9   5    6.40    4.90
  -1  -9   5    2.20    5.00
  -1  -9   5    3.50    8.30
  -1  -9   5    8.20    6.80
  -1  -9   5   10.10    6.90
   0   9  -5    8.00    4.80
   0   9  -5    5.60    6.10
   0  -9   5   -7.10    4.30
   0  -9   5    7.70    5.10
   0  -9   5   -6.70    8.60
   0  -9   5   -0.60    4.50
   0  -9   5   -0.50    5.80
  -1   9  -5   18.30    6.30
  -1   9  -5    9.20    4.70
   1  -9   5   -1.40    7.20
   1  -9   5    8.90    4.40
   1  -9   5   -4.00    4.20
   1  -9   5   -1.60    4.80
   1  -9   5   12.90    5.50
  -2   9  -5    7.80    4.60
  -2   9  -5    6.00    2.30
  -2   9  -5    3.00    4.80
  -2   9  -5    0.80    5.00
   2  -9   5   12.50    4.20
   2  -9   5    4.10    4.40
   2  -9   5    4.60    4.90
   2  -9   5   -5.50    4.80
   2  -9   5   11.30    5.50
  -3   9  -5    1.70    2.90
  -3   9  -5   -0.20    4.00
  -3   9  -5   14.40    4.90
   3  -9   5    9.80    4.00
   3  -9   5   -3.70    5.20
   3  -9   5    2.90    4.30
   3  -9   5   -6.30    4.60
  -4   9  -5   35.50    8.60
  -4   9  -5   29.60    6.20
  -4   9  -5   37.80    5.60
   4  -9   5   32.10    6.30
   4  -9   5   28.50    5.60
  -5   9  -5   -4.30    4.30
  -5   9  -5    3.40    4.50
  -5   9  -5    5.20    4.60
   5  -9   5    4.50    4.80
   5  -9   5    0.60    6.20
   5  -9   5    0.40    4.70
  -6   9  -5   13.30    5.30
  -6   9  -5   -1.50    4.60
  -6   9  -5   -2.90    4.60
   6  -9   5   13.50    6.90
   6  -9   5    1.50    4.60
   6  -9   5   -2.60    4.40
  -7   9  -5   17.00    6.10
  -7   9  -5    4.00    5.50
   7  -9   5    9.80    5.10
   7  -9   5    5.80    5.90
   3   8  -5   24.20    7.40
   3   8  -5   10.10    5.20
  -3  -8   5   13.50    4.20
  -3  -8   5    4.80    7.10
  -3  -8   5    9.00    5.00
  -3  -8   5   17.50    7.10
   2   8  -5    7.50    4.20
   2   8  -5    0.20    6.20
  -2  -8   5    0.50    5.80
  -2  -8   5   -2.90    5.60
  -2  -8   5   -7.70    3.70
   1   8  -5    6.50    5.60
   1   8  -5    1.20    4.00
  -1  -8   5    4.10    7.00
  -1  -8   5   -1.30    4.00
  -1  -8   5   -1.40    4.00
  -1  -8   5   10.80    4.50
  -1  -8   5   -3.00    5.40
   0   8  -5    2.60    3.70
   0   8  -5   -0.70    5.00
   0   8  -5   -4.70    4.40
   0  -8   5   -0.90    5.10
   0  -8   5   -2.00    4.60
   0  -8   5   -0.80    3.70
   0  -8   5   -4.70    3.40
  -1   8  -5    5.60    3.90
  -1   8  -5    0.50    4.00
  -1   8  -5    1.30    4.10
  -1   8  -5    0.50    1.60
  -1   8  -5    2.10    4.90
   1  -8   5    3.80    4.20
   1  -8   5   10.20    3.90
   1  -8   5   -4.00    4.10
   1  -8   5    3.30    4.60
   1  -8   5   -2.40    3.60
  -2   8  -5    3.90    2.40
  -2   8  -5    2.80    3.50
  -2   8  -5   -0.90    3.70
  -2   8  -5    5.40    4.30
   2  -8   5   -2.70    4.10
   2  -8   5    0.20    4.20
   2  -8   5    5.90    4.40
   2  -8   5    2.00    3.70
   2  -8   5   -3.70    3.30
  -3   8  -5   -4.70    3.80
  -3   8  -5   -2.10    3.30
  -3   8  -5   -7.00    3.60
   3  -8   5    4.30    4.30
   3  -8   5    2.30    3.60
   3  -8   5    2.90    4.30
  -4   8  -5    2.70    4.10
  -4   8  -5    9.10    3.70
  -4   8  -5    3.30    3.60
   4  -8   5    3.30    5.00
   4  -8   5    4.10    4.50
   4  -8   5    2.10    4.60
  -5   8  -5   17.50    4.10
  -5   8  -5   29.80    5.00
  -5   8  -5   21.30    4.70
   5  -8   5   21.30    5.10
   5  -8   5   19.80    5.00
   5  -8   5   26.30    6.80
   5  -8   5   30.50    5.90
  -6   8  -5   13.90    4.40
  -6   8  -5   13.80    5.20
  -6   8  -5   16.60    5.80
   6  -8   5   16.70    5.90
   6  -8   5   11.70    5.90
   6  -8   5   19.10    5.20
  -7   8  -5    0.00    4.30
   7  -8   5   -0.40    4.20
   7  -8   5   -3.20    5.10
   7  -8   5    1.60    6.80
  -8   8  -5   -5.50    6.00
  -8   8  -5   -7.20    5.70
   8  -8   5    2.10    5.10
   8  -8   5   -8.20    5.70
   4   7  -5  -10.40    5.60
   4   7  -5    3.90    4.60
   4   7  -5    1.00    6.20
  -4  -7   5   -4.90    5.90
  -4  -7   5    8.60    4.80
  -4  -7   5   -2.60    5.80
   3   7  -5   46.60    5.90
   3   7  -5   59.99    8.00
  -3  -7   5   57.19    4.70
  -3  -7   5   48.60    7.50
  -3  -7   5   47.90    6.70
  -3  -7   5   52.89    6.80
   2   7  -5   -1.10    3.50
   2   7  -5    3.40    5.00
  -2  -7   5   -1.70    3.70
  -2  -7   5    0.90    2.70
  -2  -7   5   -4.10    4.10
  -2  -7   5    0.40    5.50
  -2  -7   5   -4.80    4.80
   1   7  -5    3.40    4.90
   1   7  -5    9.40    4.60
   1   7  -5    3.40    3.10
   1   7  -5    0.80    3.20
  -1  -7   5    4.20    4.40
  -1  -7   5    2.50    3.50
  -1  -7   5    1.30    3.20
  -1  -7   5    4.40    4.20
   0   7  -5    5.10    3.60
   0   7  -5    9.60    3.40
   0   7  -5   11.70    4.90
   0   7  -5    9.90    3.50
   0  -7   5   10.50    3.90
   0  -7   5    5.00    3.40
   0  -7   5    8.80    3.70
   0  -7   5   14.90    4.40
   0  -7   5    4.30    3.50
  -1   7  -5   12.30    3.40
  -1   7  -5   18.80    3.80
  -1   7  -5   21.80    4.20
  -1   7  -5   20.80    3.30
  -1   7  -5   19.70    5.00
   1  -7   5   22.50    3.90
   1  -7   5   15.20    4.30
   1  -7   5   13.00    4.00
   1  -7   5   22.60    4.30
   1  -7   5   17.00    4.10
  -2   7  -5    1.40    3.10
  -2   7  -5   -2.90    2.70
  -2   7  -5    6.00    3.50
  -2   7  -5    1.20    3.60
  -2   7  -5    0.50    2.20
   2  -7   5    5.00    3.30
   2  -7   5    4.20    4.00
   2  -7   5   -0.70    3.10
   2  -7   5    6.00    3.70
  -3   7  -5   33.00    4.50
  -3   7  -5   35.50    5.40
  -3   7  -5   38.90    5.40
  -3   7  -5   37.40    5.30
   3  -7   5   39.70    5.60
   3  -7   5   36.70    5.90
   3  -7   5   33.40    4.90
  -4   7  -5   24.80    4.60
  -4   7  -5   20.20    3.80
  -4   7  -5   24.40    4.60
   4  -7   5   11.00    4.20
   4  -7   5   24.90    4.80
   4  -7   5   27.90    5.20
   4  -7   5   27.20    4.60
  -5   7  -5   18.80    3.70
  -5   7  -5   14.30    4.50
  -5   7  -5   23.40    4.20
   5  -7   5   24.60    4.80
   5  -7   5   25.00    4.70
   5  -7   5   17.90    4.80
  -6   7  -5    0.50    3.30
  -6   7  -5   -6.10    5.20
  -6   7  -5   -4.00    4.20
   6  -7   5    4.00    4.40
   6  -7   5    5.20    4.30
   6  -7   5    2.10    5.50
  -7   7  -5   75.69    8.50
  -7   7  -5   85.89    7.80
   7  -7   5   51.69    7.10
   7  -7   5   73.49    8.80
   7  -7   5   65.69    8.60
  -8   7  -5    3.00    5.40
  -8   7  -5   11.60    7.50
   8  -7   5    2.90    4.90
   8  -7   5   -3.30    5.80
   5   6  -5    0.70    5.50
   5   6  -5   -8.80    4.40
   5   6  -5    3.10    5.60
  -5  -6   5    6.30    6.00
  -5  -6   5    2.20    6.10
  -5  -6   5   -1.30    4.10
   4   6  -5    6.20    3.80
   4   6  -5    2.80    4.80
   4   6  -5    2.70    5.00
  -4  -6   5   -1.20    5.70
  -4  -6   5    0.90    3.50
  -4  -6   5    8.10    5.80
  -4  -6   5    3.50    4.50
   3   6  -5   48.30    7.00
   3   6  -5   43.80    5.80
   3   6  -5   32.30    4.50
   3   6  -5   42.90    6.30
  -3  -6   5   35.60    4.90
  -3  -6   5   46.60    6.50
  -3  -6   5   30.50    4.90
  -3  -6   5   36.70    3.40
  -3  -6   5   38.80    6.10
   2   6  -5   41.00    5.80
   2   6  -5   37.60    5.20
   2   6  -5   42.20    5.30
   2   6  -5   44.30    6.30
  -2  -6   5   45.80    6.20
  -2  -6   5   37.10    4.30
  -2  -6   5   32.40    5.70
  -2  -6   5   39.60    5.40
  -2  -6   5   37.30    4.70
   1   6  -5    7.80    2.80
   1   6  -5   14.50    3.30
   1   6  -5    9.80    4.20
   1   6  -5    6.90    3.60
  -1  -6   5    9.80    3.80
  -1  -6   5    9.10    2.80
  -1  -6   5    8.50    4.00
  -1  -6   5    9.60    3.20
  -1  -6   5   12.60    3.20
   0   6  -5    6.80    2.60
   0   6  -5    6.80    3.10
   0   6  -5   11.10    3.10
   0   6  -5    8.10    1.60
   0   6  -5    6.90    3.60
   0  -6   5    5.20    2.80
   0  -6   5    4.80    2.80
   0  -6   5   13.60    3.50
   0  -6   5   13.00    3.50
   0  -6   5    7.50    3.60
  -1   6  -5    4.20    3.10
  -1   6  -5    3.40    3.60
  -1   6  -5    2.00    2.60
  -1   6  -5   -2.10    1.70
  -1   6  -5    4.90    2.60
   1  -6   5    2.70    3.30
   1  -6   5    2.50    2.60
   1  -6   5    0.50    2.80
   1  -6   5   -2.10    2.70
   1  -6   5    6.00    2.90
  -2   6  -5  139.99    7.00
  -2   6  -5  142.59    7.50
  -2   6  -5  147.09    6.90
  -2   6  -5  136.29    7.00
  -2   6  -5  141.69    6.70
   2  -6   5  139.29    7.20
   2  -6   5  134.59    7.20
   2  -6   5  142.29    7.70
   2  -6   5  140.09    7.20
  -3   6  -5   90.29    6.70
  -3   6  -5  100.99    6.40
  -3   6  -5   95.99    5.80
  -3   6  -5   97.39    6.40
   3  -6   5   97.19    6.80
   3  -6   5  104.39    6.70
   3  -6   5   98.49    6.40
  -4   6  -5  105.79    6.00
  -4   6  -5  105.29    7.10
  -4   6  -5   98.19    6.50
  -4   6  -5  102.59    6.90
   4  -6   5   98.09    6.90
   4  -6   5   94.39    7.30
   4  -6   5   94.69    7.50
  -5   6  -5  111.69    6.30
  -5   6  -5   82.39    7.20
  -5   6  -5   99.09    7.70
   5  -6   5   96.69    7.70
   5  -6   5  115.09    8.30
   5  -6   5  103.79    7.90
   5  -6   5   97.29    6.20
  -6   6  -5   48.00    6.70
  -6   6  -5   35.80    5.70
   6  -6   5   46.60    6.60
   6  -6   5   48.70    6.30
   6  -6   5   46.50    6.70
   6  -6   5   40.20    5.30
  -7   6  -5   30.10    5.90
  -7   6  -5   31.40    4.20
   7  -6   5   31.40    5.20
   7  -6   5   23.00    3.90
   7  -6   5   28.60    6.80
   7  -6   5   22.00    5.50
  -8   6  -5   31.40    6.50
  -8   6  -5   29.90    4.60
   8  -6   5   33.60    4.30
   8  -6   5   32.70    6.50
   8  -6   5   35.80    6.10
   6   5  -5   56.39    7.80
   6   5  -5   59.09    8.40
   6   5  -5   61.49    7.50
  -6  -5   5   53.39    7.50
  -6  -5   5   55.19    6.90
  -6  -5   5   70.49   10.70
  -6  -5   5   59.39    5.70
   5   5  -5   27.90    7.70
   5   5  -5   37.10    5.10
  -5  -5   5   29.00    6.10
  -5  -5   5   35.20    6.50
  -5  -5   5   37.80    3.80
  -5  -5   5   37.80    5.10
  -5  -5   5   32.30    5.50
   4   5  -5  231.88   10.00
   4   5  -5  288.97   12.20
   4   5  -5  252.57   12.10
   4   5  -5  237.98   10.00
  -4  -5   5  243.68   11.80
  -4  -5   5  221.48   10.40
  -4  -5   5  229.18    7.00
  -4  -5   5  250.47   10.10
  -4  -5   5  240.78   12.20
   3   5  -5   -0.40    3.90
   3   5  -5   -3.90    3.10
   3   5  -5   -2.90    2.40
   3   5  -5   -2.20    2.60
   3   5  -5   -1.00    3.70
  -3  -5   5    1.50    2.70
  -3  -5   5    2.20    1.30
  -3  -5   5   -0.90    2.80
  -3  -5   5   -0.10    4.10
  -3  -5   5    1.40    1.30
  -3  -5   5   -0.90    3.70
   2   5  -5  129.39    7.90
   2   5  -5  138.09    6.40
   2   5  -5  131.79    8.40
   2   5  -5  139.39    8.20
   2   5  -5  128.39    6.40
  -2  -5   5  135.89    5.40
  -2  -5   5  137.79    8.50
  -2  -5   5  129.49    7.80
  -2  -5   5  132.89    6.50
  -2  -5   5  138.09    6.80
   1   5  -5  268.17   11.50
   1   5  -5  282.77    9.50
   1   5  -5  288.17    9.70
   1   5  -5  297.47   11.20
  -1  -5   5  290.17    9.70
  -1  -5   5  291.07    9.20
  -1  -5   5  293.37   11.20
  -1  -5   5  311.77   11.20
  -1  -5   5  282.47    9.70
   0   5  -5   76.39    4.60
   0   5  -5   67.49    3.80
   0   5  -5   80.89    5.50
   0   5  -5   75.39    4.50
   0   5  -5   79.29    5.80
   0  -5   5   69.79    5.00
   0  -5   5   78.09    5.70
   0  -5   5   81.79    4.90
   0  -5   5   71.59    4.70
   0  -5   5   84.19    5.80
  -1   5  -5  325.17   10.20
  -1   5  -5  322.37   11.50
  -1   5  -5  314.97   10.20
  -1   5  -5  319.27    9.90
  -1   5  -5  329.77   10.60
   1  -5   5  306.67   10.60
   1  -5   5  315.67   10.30
   1  -5   5  315.57   10.90
   1  -5   5  309.17   10.20
  -2   5  -5    4.40    2.50
  -2   5  -5    3.50    2.80
  -2   5  -5    4.80    2.50
  -2   5  -5    4.80    2.30
  -2   5  -5    3.90    2.20
   2  -5   5    3.50    2.60
   2  -5   5    4.70    2.40
   2  -5   5    5.20    2.50
   2  -5   5    5.60    3.30
   2  -5   5    6.80    3.10
  -3   5  -5  199.48    8.10
  -3   5  -5  213.58    8.70
  -3   5  -5  218.18    7.50
  -3   5  -5  210.68    8.70
   3  -5   5  202.68    9.00
   3  -5   5  213.88    8.50
   3  -5   5  174.48   11.90
   3  -5   5  213.08    8.70
   3  -5   5  205.58    9.00
  -4   5  -5   10.70    3.60
  -4   5  -5   14.60    3.40
  -4   5  -5    9.40    2.40
   4  -5   5   16.00    3.60
   4  -5   5   13.40    3.50
   4  -5   5    7.90    3.40
   4  -5   5   13.60    3.50
  -5   5  -5   52.79    4.60
  -5   5  -5   47.90    5.60
  -5   5  -5   42.30    6.20
   5  -5   5   56.69    6.80
   5  -5   5   49.70    6.30
   5  -5   5   49.00    6.20
   5  -5   5   63.99    7.10
  -6   5  -5   13.00    4.10
  -6   5  -5   17.00    4.70
   6  -5   5   13.20    5.30
   6  -5   5    9.50    4.10
   6  -5   5   20.40    3.40
   6  -5   5   15.40    4.50
   6  -5   5    5.70    4.50
  -7   5  -5   16.20    4.90
  -7   5  -5    3.70    3.10
   7  -5   5    2.70    3.00
   7  -5   5    0.70    5.50
   7  -5   5    6.80    4.60
   7  -5   5   13.10    4.60
  -8   5  -5   11.20    5.40
  -8   5  -5    7.80    3.70
   8  -5   5    0.60    5.20
   8  -5   5    8.10    3.50
   8  -5   5   -3.40    4.50
   7   4  -5    0.40    5.30
   7   4  -5    7.30    6.90
   7   4  -5    3.80    4.90
  -7  -4   5    8.10    7.10
  -7  -4   5   -1.90    4.20
  -7  -4   5   -8.50    5.60
   6   4  -5   -1.00    5.60
   6   4  -5   10.10    3.70
   6   4  -5   12.90    5.10
  -6  -4   5   10.60    4.90
  -6  -4   5    9.20    3.80
  -6  -4   5    3.80    5.30
   5   4  -5    1.60    4.60
   5   4  -5    2.30    3.30
   5   4  -5   -3.00    3.40
   5   4  -5    3.10    4.00
  -5  -4   5    4.20    2.70
  -5  -4   5   17.70    5.40
  -5  -4   5    8.00    4.70
  -5  -4   5   -2.00    3.60
  -5  -4   5   -4.30    3.80
  -5  -4   5    4.60    3.30
   4   4  -5   56.89    5.00
   4   4  -5   54.99    4.90
   4   4  -5   60.59    7.10
   4   4  -5   52.99    7.00
   4   4  -5   54.89    6.70
  -4  -4   5   55.89    7.60
  -4  -4   5   54.49    6.80
  -4  -4   5   51.59    5.00
  -4  -4   5   43.30    4.00
  -4  -4   5   40.20    5.30
   3   4  -5    2.40    2.20
   3   4  -5    2.10    2.40
   3   4  -5    0.60    3.40
   3   4  -5    0.20    3.20
   3   4  -5    2.20    3.10
  -3  -4   5    4.00    3.50
  -3  -4   5    4.10    1.80
  -3  -4   5   -1.10    2.10
  -3  -4   5   -3.30    2.70
   2   4  -5   60.39    5.50
   2   4  -5   65.49    4.20
   2   4  -5   61.39    5.40
   2   4  -5   63.29    4.00
   2   4  -5   62.19    5.60
  -2  -4   5   64.99    5.70
  -2  -4   5   63.09    3.40
  -2  -4   5   56.99    3.60
  -2  -4   5   65.49    4.40
  -2  -4   5   66.19    5.40
  -2  -4   5   63.99    4.20
   1   4  -5   34.30    3.20
   1   4  -5   38.10    3.30
   1   4  -5   37.80    3.00
   1   4  -5   41.10    4.60
   1   4  -5   37.30    4.50
  -1  -4   5   38.00    3.10
  -1  -4   5   36.40    4.20
  -1  -4   5   34.70    3.30
  -1  -4   5   39.20    3.50
  -1  -4   5   36.70    3.40
  -1  -4   5   30.90    4.90
   0   4  -5   11.20    3.20
   0   4  -5   14.50    2.20
   0   4  -5   11.80    2.50
   0   4  -5   12.40    2.20
   0   4  -5   13.20    2.20
   0  -4   5   12.40    2.70
   0  -4   5    8.80    2.90
   0  -4   5   15.50    2.70
   0  -4   5   13.70    2.40
   0  -4   5   12.00    2.20
  -1   4  -5    7.30    2.00
  -1   4  -5    6.60    2.00
  -1   4  -5    5.80    2.20
  -1   4  -5    9.70    3.20
  -1   4  -5    6.20    2.10
   1  -4   5    7.10    2.00
   1  -4   5    9.90    2.20
   1  -4   5    6.50    2.90
   1  -4   5    5.60    2.20
  -2   4  -5   35.40    4.50
  -2   4  -5   35.50    3.10
  -2   4  -5   34.20    4.30
  -2   4  -5   35.10    4.00
  -2   4  -5   27.90    5.00
   2  -4   5   35.60    3.90
   2  -4   5   32.00    3.90
   2  -4   5   41.70    4.00
   2  -4   5   41.50    5.10
  -3   4  -5   23.70    3.50
  -3   4  -5   29.10    2.80
  -3   4  -5   27.30    3.90
   3  -4   5   30.60    4.10
   3  -4   5   30.40    4.50
   3  -4   5   32.50    4.50
   3  -4   5   26.10    3.50
  -4   4  -5    0.10    2.80
  -4   4  -5   -2.20    2.20
  -4   4  -5    1.30    1.60
   4  -4   5   -0.10    2.50
   4  -4   5   -0.40    2.70
   4  -4   5   -0.40    2.60
   4  -4   5   -1.70    2.60
  -5   4  -5   13.10    3.70
  -5   4  -5   15.80    3.90
   5  -4   5   11.00    3.80
   5  -4   5   20.50    4.10
   5  -4   5   19.50    3.90
   5  -4   5   21.30    4.30
  -6   4  -5   -0.80    4.00
  -6   4  -5    4.00    3.90
  -6   4  -5    0.60    3.90
  -6   4  -5   -4.70    2.30
   6  -4   5    0.80    3.70
   6  -4   5    3.50    3.00
   6  -4   5    1.30    3.70
   6  -4   5    3.90    4.10
  -7   4  -5    0.50    4.50
  -7   4  -5    7.00    3.10
  -7   4  -5    3.90    5.10
   7  -4   5   -3.20    4.60
   7  -4   5    0.80    5.50
   7  -4   5    6.00    3.40
   7  -4   5    7.40    4.30
  -8   4  -5   13.50    3.90
  -8   4  -5   11.90    6.10
   8  -4   5    8.50    3.90
   8  -4   5    5.00    5.40
   8  -4   5   11.50    5.00
   7   3  -5    4.10    5.80
   7   3  -5   -1.30    4.10
   7   3  -5    8.20    4.10
  -7  -3   5    5.00    4.00
  -7  -3   5    3.30    5.10
  -7  -3   5    5.90    5.30
  -7  -3   5   18.90    6.30
   6   3  -5   29.90    4.50
   6   3  -5   44.20    6.20
  -6  -3   5   21.70    6.80
  -6  -3   5   32.70    4.80
  -6  -3   5   26.40    4.40
  -6  -3   5   29.10    5.30
   5   3  -5   71.19    5.30
   5   3  -5   63.29    5.40
   5   3  -5   57.19    6.20
   5   3  -5   50.69    6.50
  -5  -3   5   74.29    7.30
  -5  -3   5   43.50    6.70
  -5  -3   5   64.39    5.70
  -5  -3   5   61.49    5.50
  -5  -3   5   54.09    7.80
   4   3  -5    1.70    3.30
   4   3  -5    2.00    3.00
   4   3  -5    0.50    2.10
   4   3  -5    2.20    3.70
  -4  -3   5   -1.40    2.70
  -4  -3   5    1.30    2.10
  -4  -3   5   -2.90    3.40
  -4  -3   5    1.40    2.30
  -4  -3   5   -0.30    2.10
  -4  -3   5    5.80    3.40
   3   3  -5  211.68    8.60
   3   3  -5  215.48    7.30
   3   3  -5  200.18    9.10
   3   3  -5  217.58    9.30
  -3  -3   5  216.48    9.00
  -3  -3   5  216.28    9.40
  -3  -3   5  211.78    7.30
  -3  -3   5  216.28    7.30
  -3  -3   5  204.88    7.30
   2   3  -5   56.69    5.30
   2   3  -5   58.39    3.20
   2   3  -5   61.19    5.10
   2   3  -5   52.39    4.90
   2   3  -5   52.99    4.60
  -2  -3   5   52.19    3.30
  -2  -3   5   57.19    3.70
  -2  -3   5   61.29    5.20
  -2  -3   5   48.20    4.00
  -2  -3   5   48.70    4.70
  -2  -3   5   54.39    3.30
   1   3  -5  142.39    4.80
   1   3  -5  148.39    6.20
   1   3  -5  141.89    6.90
   1   3  -5  133.89    5.50
  -1  -3   5  129.99    5.40
  -1  -3   5  152.18    6.40
  -1  -3   5  144.29    4.80
  -1  -3   5  142.89    4.90
  -1  -3   5  141.59    6.70
  -1  -3   5  138.79    6.50
   0   3  -5  370.36   11.80
   0   3  -5  380.76   10.10
   0   3  -5  382.96   11.20
   0   3  -5  377.56   10.70
   0  -3   5  374.36   11.80
   0  -3   5  392.66   12.30
   0  -3   5  384.76   10.20
   0  -3   5  373.96   11.10
   0  -3   5  370.56   10.80
   0  -3   5  372.36   10.20
  -1   3  -5  424.96   11.70
  -1   3  -5  416.16   11.50
  -1   3  -5  405.06   12.50
  -1   3  -5  432.06   11.00
  -1   3  -5  415.46   12.80
   1  -3   5  419.86   12.70
   1  -3   5  422.16   11.70
   1  -3   5  444.36   11.10
   1  -3   5  423.46   11.80
   1  -3   5  416.96   12.90
  -2   3  -5   96.99    5.00
  -2   3  -5   98.39    5.90
  -2   3  -5   93.09    4.70
  -2   3  -5   97.09    3.20
   2  -3   5   96.99    5.00
   2  -3   5   98.49    5.50
   2  -3   5   90.49    5.10
   2  -3   5   91.39    6.00
  -3   3  -5   65.79    4.90
  -3   3  -5   61.29    5.50
  -3   3  -5   60.99    4.60
  -3   3  -5   68.39    2.80
   3  -3   5   66.69    5.30
   3  -3   5   56.99    5.00
   3  -3   5   58.59    4.90
   3  -3   5   60.09    3.10
   3  -3   5   65.99    4.50
  -4   3  -5    0.20    2.70
  -4   3  -5   -0.50    1.50
  -4   3  -5    3.60    2.70
  -4   3  -5    1.40    2.70
   4  -3   5   -0.90    2.90
   4  -3   5   -0.60    2.40
   4  -3   5    1.80    2.80
   4  -3   5   -0.30    2.60
  -5   3  -5  172.58    6.50
  -5   3  -5  176.78    8.70
  -5   3  -5  168.38    8.60
  -5   3  -5  168.88    8.80
   5  -3   5  163.18    8.30
   5  -3   5  176.08    9.30
   5  -3   5  148.09    8.90
   5  -3   5  169.68    9.10
  -6   3  -5    2.90    2.50
  -6   3  -5   -0.20    4.00
  -6   3  -5    7.20    4.40
  -6   3  -5   -0.30    4.10
   6  -3   5    3.70    3.30
   6  -3   5   -4.90    3.70
   6  -3   5   13.70    5.00
   6  -3   5    1.70    3.50
  -7   3  -5   26.30    5.10
  -7   3  -5   11.80    3.60
  -7   3  -5   12.20    5.60
   7  -3   5   15.10    5.10
   7  -3   5   20.70    7.60
   7  -3   5   13.30    5.20
   7  -3   5   15.70    4.00
  -8   3  -5    1.60    5.50
  -8   3  -5    2.40    3.80
   8  -3   5   14.00    5.50
   8  -3   5   -0.70    4.40
   8  -3   5    3.80    5.60
   8   2  -5    3.60    6.70
   8   2  -5    5.50    3.90
   8   2  -5    2.90    4.60
  -8  -2   5    9.90    6.80
  -8  -2   5    5.50    5.40
  -8  -2   5    6.80    4.60
  -8  -2   5    5.30    5.80
   7   2  -5   -0.30    5.10
   7   2  -5   -2.20    3.40
   7   2  -5    4.60    3.50
  -7  -2   5    2.20    4.10
  -7  -2   5    3.20    4.80
  -7  -2   5    1.50    4.90
  -7  -2   5    5.90    4.70
  -7  -2   5    1.70    3.80
   6   2  -5  162.98   10.40
   6   2  -5  144.89    7.60
   6   2  -5  139.29    7.60
   6   2  -5  147.09    7.50
  -6  -2   5  142.09    7.70
  -6  -2   5  167.38   10.40
  -6  -2   5  152.48    8.90
  -6  -2   5  147.59    7.90
  -6  -2   5  124.89    7.90
   5   2  -5    5.50    2.50
   5   2  -5    3.50    3.80
   5   2  -5    2.80    2.40
   5   2  -5    2.10    2.80
  -5  -2   5    1.40    2.50
  -5  -2   5    3.30    3.70
  -5  -2   5    1.10    2.60
  -5  -2   5   -0.70    2.60
  -5  -2   5    2.70    3.20
   4   2  -5   36.20    3.40
   4   2  -5   38.50    5.70
   4   2  -5   48.50    4.60
   4   2  -5   37.40    3.60
  -4  -2   5   40.00    3.60
  -4  -2   5   43.50    6.00
  -4  -2   5   38.30    5.20
  -4  -2   5   26.20    4.00
  -4  -2   5   44.20    3.60
   3   2  -5  386.36   13.20
   3   2  -5  406.96   11.60
   3   2  -5  386.66   12.20
   3   2  -5  417.16   10.70
  -3  -2   5  395.56   13.00
  -3  -2   5  396.26    9.70
  -3  -2   5  391.36   11.60
  -3  -2   5  381.86   10.60
  -3  -2   5  364.76   10.60
   2   2  -5   68.29    4.70
   2   2  -5   69.89    2.80
   2   2  -5   71.89    4.80
   2   2  -5   77.59    5.30
  -2  -2   5   71.29    4.30
  -2  -2   5   76.09    5.00
  -2  -2   5   71.39    4.50
  -2  -2   5   73.69    5.00
  -2  -2   5   67.49    2.80
  -2  -2   5   67.59    5.10
   1   2  -5  459.45   13.40
   1   2  -5  463.05   11.10
   1   2  -5  461.65   12.60
   1   2  -5  456.65   12.90
   1   2  -5  435.16   11.00
  -1  -2   5  457.15   13.60
  -1  -2   5  463.85   13.50
  -1  -2   5  449.66   11.10
  -1  -2   5  445.66   12.60
  -1  -2   5  447.96   13.20
  -1  -2   5  448.06   11.10
  -1  -2   5  470.05   12.90
   0   2  -5  576.64   15.90
   0   2  -5  580.64   14.30
   0   2  -5  571.54   16.10
   0  -2   5  575.04   15.80
   0  -2   5  589.74   14.60
   0  -2   5  579.34   14.30
   0  -2   5  580.94   16.10
   0  -2   5  586.54   14.30
   0  -2   5  575.34   16.10
   0  -2   5  575.44   15.90
  -1   2  -5   18.10    2.30
  -1   2  -5   19.80    2.90
  -1   2  -5   18.50    3.30
   1  -2   5   21.80    3.20
   1  -2   5   20.10    2.40
   1  -2   5   18.40    2.20
   1  -2   5   13.70    2.80
   1  -2   5   19.70    2.90
  -2   2  -5  849.72   21.70
  -2   2  -5  835.12   21.80
  -2   2  -5  844.42   22.70
  -2   2  -5  844.02   22.90
   2  -2   5  844.52   20.80
   2  -2   5  864.01   22.40
   2  -2   5  851.71   21.80
   2  -2   5  826.12   21.70
   2  -2   5  838.12   22.80
  -3   2  -5   52.39    5.10
  -3   2  -5   59.59    4.90
  -3   2  -5   50.39    2.50
  -3   2  -5   58.19    5.40
  -3   2  -5   59.19    4.40
   3  -2   5   54.79    4.70
   3  -2   5   52.89    4.50
   3  -2   5   60.19    5.20
   3  -2   5   59.49    4.80
  -4   2  -5    8.50    3.40
  -4   2  -5    6.40    1.80
  -4   2  -5    8.90    2.80
  -4   2  -5   12.30    3.70
  -4   2  -5    6.80    3.20
   4  -2   5   12.50    3.30
   4  -2   5    9.20    3.10
   4  -2   5    8.70    3.50
  -5   2  -5   11.10    3.70
  -5   2  -5   -0.30    3.90
  -5   2  -5    2.70    3.40
  -5   2  -5    0.90    2.10
   5  -2   5    3.60    3.50
   5  -2   5    2.00    3.80
   5  -2   5    2.10    3.50
  -6   2  -5   42.50    6.40
  -6   2  -5   37.10    4.80
  -6   2  -5   42.60    5.80
  -6   2  -5   41.20    7.70
   6  -2   5   46.10    6.40
   6  -2   5   38.90    5.60
   6  -2   5   36.80    6.10
  -7   2  -5   15.30    6.70
  -7   2  -5   23.80    3.90
  -7   2  -5   17.30    9.90
   7  -2   5    7.10    6.80
   7  -2   5   17.60    5.60
   7  -2   5   18.70    5.70
  -8   2  -5    5.10    6.80
  -8   2  -5   -3.90    5.40
  -8   2  -5    7.90    4.40
   8  -2   5    3.20    5.90
   8  -2   5   -2.10    5.40
   8   1  -5    0.80    5.90
   8   1  -5   -5.50    3.00
  -8  -1   5    1.70    4.20
  -8  -1   5   -4.20    4.90
  -8  -1   5    7.00    8.60
  -8  -1   5   -8.60    5.50
  -8  -1   5   -2.30    4.10
   7   1  -5   14.20    4.10
   7   1  -5   15.30    3.50
   7   1  -5   24.70    6.00
   7   1  -5   19.10    4.10
  -7  -1   5   14.20    4.20
  -7  -1   5   18.00    3.80
  -7  -1   5   19.20    4.50
  -7  -1   5   19.00    4.10
   6   1  -5  147.59    7.20
   6   1  -5  127.09    9.90
   6   1  -5  148.49    6.80
   6   1  -5  137.89    9.70
  -6  -1   5  143.09    7.20
  -6  -1   5  138.49    7.30
  -6  -1   5  141.29    6.90
  -6  -1   5  152.18    8.30
  -6  -1   5  157.58    9.40
   5   1  -5   35.70    4.10
   5   1  -5   38.40    3.80
   5   1  -5   36.40    5.20
   5   1  -5   32.40    3.80
  -5  -1   5   39.60    4.10
  -5  -1   5   36.20    3.90
  -5  -1   5   42.70    5.20
  -5  -1   5   36.60    5.60
  -5  -1   5   35.40    4.00
   4   1  -5    0.00    1.50
   4   1  -5    1.50    2.90
   4   1  -5    0.50    2.20
   4   1  -5   -0.50    1.50
  -4  -1   5    0.70    0.90
  -4  -1   5    2.20    1.80
  -4  -1   5    2.10    1.60
  -4  -1   5    2.20    2.70
  -4  -1   5    1.30    1.60
  -4  -1   5   -0.30    2.40
   3   1  -5  816.72   20.90
   3   1  -5  884.01   23.80
   3   1  -5  886.21   22.60
  -3  -1   5  810.72   21.20
  -3  -1   5  814.02   21.00
  -3  -1   5  889.01   23.50
  -3  -1   5  947.71   22.70
  -3  -1   5  876.71   22.80
  -3  -1   5  901.21   23.80
  -3  -1   5  897.31   23.70
   2   1  -5   19.00    3.10
   2   1  -5   20.60    3.00
   2   1  -5   26.20    3.90
  -2  -1   5   27.90    3.70
  -2  -1   5   20.50    2.80
  -2  -1   5   20.10    3.10
  -2  -1   5   17.60    2.60
  -2  -1   5   20.80    2.80
  -2  -1   5   25.30    2.80
   1   1  -5   66.79    4.70
   1   1  -5   66.09    4.50
   1   1  -5   67.39    4.40
  -1  -1   5   66.39    4.50
  -1  -1   5   67.59    3.70
  -1  -1   5   69.69    4.10
  -1  -1   5   63.99    4.10
  -1  -1   5   68.69    4.50
  -1  -1   5   70.79    4.60
   0   1  -5  228.68    8.40
   0   1  -5  235.58    6.50
   0   1  -5  239.68    7.90
   0   1  -5  225.58    7.70
   0  -1   5  234.28    6.60
   0  -1   5  230.68    6.60
   0  -1   5  241.48    8.20
   0  -1   5  230.58    7.90
   0  -1   5  230.08    6.30
   0  -1   5  228.88    8.10
   0  -1   5  230.28    8.10
  -1   1  -5  340.87    9.90
  -1   1  -5  336.07   10.80
  -1   1  -5  348.37    9.90
  -1   1  -5  333.07   11.00
  -1   1  -5  346.07    9.80
   1  -1   5  350.46    9.90
   1  -1   5  345.37    9.80
   1  -1   5  344.07    9.90
   1  -1   5  346.67   11.10
   1  -1   5  352.66   11.20
  -2   1  -5   28.50    1.80
  -2   1  -5   27.30    4.00
  -2   1  -5   25.20    3.60
  -2   1  -5   29.80    3.50
  -2   1  -5   26.60    3.70
  -2   1  -5   26.60    2.70
   2  -1   5   27.40    3.60
   2  -1   5   26.60    4.10
   2  -1   5   26.00    3.70
  -3   1  -5  198.58    7.90
  -3   1  -5  204.78    9.00
  -3   1  -5  190.28    6.40
  -3   1  -5  192.18    7.90
  -3   1  -5  202.28    8.40
   3  -1   5  196.78    8.10
   3  -1   5  189.58    7.80
   3  -1   5  200.88    8.90
  -4   1  -5  151.18    6.00
  -4   1  -5  154.18    8.50
  -4   1  -5  154.48    7.70
  -4   1  -5  155.48    7.80
  -4   1  -5  165.38    8.50
   4  -1   5  157.38    8.30
   4  -1   5  132.09    9.20
   4  -1   5  149.39    7.60
  -5   1  -5  107.49    6.00
  -5   1  -5  114.59    8.00
  -5   1  -5  116.99    8.00
  -5   1  -5  111.39    8.10
  -5   1  -5  117.09    8.00
   5  -1   5  107.19    7.80
   5  -1   5  106.49    8.50
   5  -1   5  108.99    7.80
  -6   1  -5   45.10    6.70
  -6   1  -5   50.59    6.40
  -6   1  -5   55.79    7.70
  -6   1  -5   69.39    9.40
  -6   1  -5   50.49    5.80
   6  -1   5   62.19    9.60
   6  -1   5   61.59    8.80
   6  -1   5   56.79    7.20
  -7   1  -5   -4.00    3.50
  -7   1  -5    3.00    5.40
  -7   1  -5   -5.50    4.80
   7  -1   5   -2.50    4.70
   9   0  -5    2.50    4.40
   9   0  -5   -1.10    2.60
   9   0  -5   -3.30    6.00
  -9   0   5  -11.30    5.20
  -9   0   5   -0.50    4.50
  -9   0   5   16.80    6.80
  -9   0   5   -4.10    4.60
   8   0  -5   18.70    6.20
   8   0  -5   19.80    3.00
  -8   0   5   27.60    5.40
  -8   0   5   21.70    3.90
  -8   0   5   22.20    5.20
  -8   0   5   25.10    4.90
  -8   0   5   36.10    6.40
   7   0  -5  109.79    4.10
   7   0  -5  115.49    6.80
   7   0  -5  119.99    7.60
   7   0  -5  105.99    5.50
   7   0  -5  115.19    9.00
  -7   0   5  109.49    5.80
  -7   0   5  125.09    8.20
  -7   0   5  119.29    7.60
  -7   0   5  106.69    8.80
  -7   0   5  118.49    7.40
   6   0  -5  114.49    6.00
   6   0  -5  113.49    5.40
   6   0  -5  122.29    6.20
   6   0  -5  112.59    4.30
   6   0  -5  118.79    8.20
  -6   0   5  110.29    5.20
  -6   0   5  112.19    7.90
  -6   0   5  111.69    6.20
  -6   0   5  126.99    7.70
  -6   0   5  111.29    6.30
   5   0  -5  110.39    5.20
   5   0  -5  109.79    4.30
   5   0  -5  106.89    5.20
   5   0  -5  104.79    4.90
   5   0  -5  111.19    7.20
  -5   0   5  114.19    6.60
  -5   0   5  109.79    7.50
  -5   0   5   97.49    5.20
  -5   0   5  106.29    5.30
  -5   0   5  111.89    4.40
  -5   0   5  106.49    4.40
   4   0  -5   17.50    2.50
   4   0  -5   21.40    3.50
   4   0  -5   17.20    2.50
   4   0  -5   21.40    2.90
   4   0  -5   24.20    4.00
   4   0  -5   23.60    3.20
  -4   0   5   22.40    2.80
  -4   0   5   17.80    2.30
  -4   0   5   17.80    3.30
  -4   0   5   18.20    2.20
  -4   0   5   24.80    3.10
  -4   0   5   18.20    3.70
  -4   0   5   20.20    2.80
   3   0  -5  468.85   12.10
   3   0  -5  443.36   11.20
   3   0  -5  431.56   13.40
   3   0  -5  440.36   12.50
   3   0  -5  442.76   13.80
  -3   0   5  449.26   12.10
  -3   0   5  443.56   13.20
  -3   0   5  436.96   12.50
  -3   0   5  429.76   11.20
  -3   0   5  467.45   13.80
   2   0  -5   80.79    5.10
   2   0  -5   88.89    2.60
   2   0  -5   89.79    5.60
   2   0  -5   86.19    2.60
  -2   0   5   91.99    4.40
  -2   0   5   90.89    3.90
  -2   0   5   86.69    2.60
  -2   0   5   87.79    4.70
  -2   0   5   90.99    2.70
  -2   0   5   91.99    5.30
  -2   0   5   84.79    4.90
  -2   0   5   88.79    4.90
   1   0  -5    1.30    2.20
   1   0  -5    3.90    1.10
   1   0  -5    5.50    2.70
   1   0  -5    3.30    1.80
  -1   0   5    3.50    1.80
  -1   0   5    4.80    2.30
  -1   0   5    4.60    2.20
  -1   0   5    5.10    2.20
  -1   0   5    3.80    1.10
  -1   0   5    3.60    2.30
  -1   0   5    3.90    1.10
  -1   0   5    6.10    2.30
   0   0  -5    0.50    2.10
   0   0  -5    1.80    1.40
   0   0  -5    0.50    1.50
   0   0  -5   -0.90    2.00
   0   0  -5   -1.00    2.30
   0   0   5   -1.00    2.10
   0   0   5    0.80    2.10
   0   0   5   -1.70    1.80
   0   0   5   -0.70    2.20
   0   0   5   -1.60    1.50
   0   0   5    0.90    1.50
  -1   0  -5  296.67    9.80
  -1   0  -5  290.57   10.20
  -1   0  -5  298.17   10.00
  -1   0  -5  304.27    9.20
  -1   0  -5  298.07    9.00
   1   0   5  296.87   10.10
   1   0   5  308.67   10.20
   1   0   5  303.77    8.20
   1   0   5  300.07    9.30
   1   0   5  289.07    9.20
  -2   0  -5    6.60    1.70
  -2   0  -5    9.50    2.50
  -2   0  -5    6.20    1.70
  -2   0  -5    5.30    2.50
  -2   0  -5    8.70    3.20
  -2   0  -5    4.50    2.30
   2   0   5    4.40    1.60
   2   0   5    7.30    2.80
   2   0   5    3.80    2.80
   2   0   5    5.60    2.30
  -3   0  -5  198.48    8.10
  -3   0  -5  203.48    8.50
  -3   0  -5  199.68    7.10
  -3   0  -5  193.68    8.90
  -3   0  -5  205.88    8.90
  -3   0  -5  198.78    6.20
   3   0   5  192.48    8.30
   3   0   5  198.18    7.10
   3   0   5  211.68    9.20
   3   0   5  195.28    8.50
  -4   0  -5   39.90    5.10
  -4   0  -5   39.20    4.30
  -4   0  -5   35.60    5.00
  -4   0  -5   42.20    5.40
  -4   0  -5   39.80    2.40
  -4   0  -5   32.20    4.80
   4   0   5   39.30    5.10
   4   0   5   38.50    5.90
   4   0   5   30.00    4.40
   4   0   5   43.50    5.60
  -5   0  -5   74.19    5.90
  -5   0  -5   65.29    6.90
  -5   0  -5   72.79    7.70
  -5   0  -5   72.69    7.40
  -5   0  -5   66.19    7.30
   5   0   5   66.99    7.60
   5   0   5   69.29    7.50
   5   0   5   73.49    7.20
  -6   0  -5   25.20    5.70
  -6   0  -5   14.80    3.90
   6   0   5   20.10    5.50
   6   0   5   25.70    6.60
   6   0   5   18.80    5.80
  -7   0  -5   11.00    4.80
  -7   0  -5    3.80    5.30
  -7   0  -5   12.20    6.10
   7   0   5   14.70    6.00
   7   0   5   13.20    5.90
   9  -1  -5   -2.10    4.20
   9  -1  -5   -1.00    6.00
   9  -1  -5   -2.20    2.50
  -9   1   5  -10.80    5.40
  -9   1   5    9.10    5.30
  -9   1   5   -1.10    3.10
  -9   1   5   -1.10    4.70
   8  -1  -5    6.80    5.70
   8  -1  -5    0.40    2.30
   8  -1  -5    1.20    3.20
  -8   1   5    4.10    4.20
  -8   1   5    1.30    6.40
  -8   1   5    2.90    4.80
  -8   1   5    2.90    2.30
  -8   1   5    8.40    4.30
   7  -1  -5    3.30    4.30
   7  -1  -5    6.70    2.30
   7  -1  -5    0.00    2.80
   7  -1  -5    5.10    3.10
  -7   1   5    2.80    3.30
  -7   1   5    9.90    3.40
  -7   1   5   -0.60    4.40
  -7   1   5    4.10    1.80
  -7   1   5   -0.40    3.40
   6  -1  -5    0.00    3.10
   6  -1  -5   -1.00    2.20
   6  -1  -5   -1.20    1.80
   6  -1  -5    1.80    3.30
   6  -1  -5    0.10    2.30
  -6   1   5   -4.20    3.40
  -6   1   5   -0.50    2.40
  -6   1   5   -0.80    3.10
  -6   1   5    0.50    2.10
  -6   1   5    0.10    1.10
  -6   1   5   -0.60    3.60
   5  -1  -5    4.80    3.30
   5  -1  -5    2.20    2.80
   5  -1  -5    7.10    2.20
   5  -1  -5    2.90    1.80
   5  -1  -5    4.20    1.90
  -5   1   5    6.20    2.10
  -5   1   5    7.60    3.00
  -5   1   5    5.90    2.10
  -5   1   5    8.30    2.30
   4  -1  -5   95.19    4.80
   4  -1  -5   94.89    4.20
   4  -1  -5  104.49    6.00
   4  -1  -5   99.99    6.10
   4  -1  -5   91.29    4.40
  -4   1   5  101.39    4.50
  -4   1   5   99.49    4.30
  -4   1   5  102.89    6.20
  -4   1   5   96.39    4.30
  -4   1   5   99.99    4.90
   3  -1  -5  177.38    6.50
   3  -1  -5  165.28    7.00
   3  -1  -5  168.58    7.50
   3  -1  -5  175.68    5.40
  -3   1   5  167.48    6.50
  -3   1   5  177.98    6.40
  -3   1   5  178.48    7.40
  -3   1   5  161.38    5.00
  -3   1   5  170.68    5.40
  -3   1   5  176.78    5.50
   2  -1  -5  126.39    5.40
   2  -1  -5  123.89    6.40
   2  -1  -5  125.19    5.60
   2  -1  -5  123.39    4.60
   2  -1  -5  124.99    4.30
  -2   1   5  124.89    6.00
  -2   1   5  128.59    4.40
  -2   1   5  137.59    6.00
  -2   1   5  127.39    4.70
  -2   1   5  124.79    4.30
  -2   1   5  118.89    5.50
   1  -1  -5 1289.57   31.20
   1  -1  -5 1231.08   31.40
   1  -1  -5 1176.28   31.20
   1  -1  -5 1252.77   30.60
   1  -1  -5 1255.87   29.90
   1  -1  -5 1236.38   29.90
  -1   1   5 1218.18   30.20
  -1   1   5 1243.08   30.60
  -1   1   5 1205.78   29.90
  -1   1   5 1290.77   31.50
  -1   1   5 1252.37   29.90
  -1   1   5 1234.98   31.20
   0  -1  -5   10.00    3.00
   0  -1  -5    7.20    2.10
   0  -1  -5    7.30    2.30
   0   1   5   12.20    2.10
   0   1   5   10.50    2.80
   0   1   5   11.70    2.80
   0   1   5    9.40    2.20
   0   1   5   10.00    2.90
   0   1   5    7.10    2.10
  -1  -1  -5  292.27   10.30
  -1  -1  -5  296.37    9.00
  -1  -1  -5  285.27   12.20
  -1  -1  -5  298.17    9.70
  -1  -1  -5  280.37   10.00
   1   1   5  278.17   10.00
   1   1   5  285.87   10.00
   1   1   5  292.67    9.70
   1   1   5  297.17    8.90
   1   1   5  283.67    9.60
   1   1   5  291.97   10.30
  -2  -1  -5   66.09    5.40
  -2  -1  -5   65.79    5.50
  -2  -1  -5   63.69    5.00
  -2  -1  -5   59.69    4.40
  -2  -1  -5   58.99    4.90
   2   1   5   64.19    4.30
   2   1   5   63.69    5.50
   2   1   5   67.09    6.10
   2   1   5   63.99    5.50
   2   1   5   64.29    5.10
  -3  -1  -5    5.10    3.30
  -3  -1  -5    1.80    2.40
  -3  -1  -5    0.90    2.80
  -3  -1  -5    0.60    3.40
  -3  -1  -5   -5.60    3.00
   3   1   5   -0.90    3.10
   3   1   5    4.40    2.80
   3   1   5   -2.10    3.10
   3   1   5   -2.40    2.20
   3   1   5    3.20    3.50
  -4  -1  -5   26.10    4.70
  -4  -1  -5   28.00    3.90
  -4  -1  -5   34.90    5.30
  -4  -1  -5   32.70    5.00
  -4  -1  -5   22.70    4.80
   4   1   5   30.20    5.40
   4   1   5   29.00    4.90
   4   1   5   39.10    5.10
   4   1   5   31.20    5.40
   4   1   5   28.40    4.80
  -5  -1  -5   24.70    5.20
  -5  -1  -5   23.50    5.30
  -5  -1  -5   22.10    4.40
  -5  -1  -5   12.60    5.60
  -5  -1  -5   16.20    5.00
   5   1   5   28.70    5.90
   5   1   5   18.20    4.60
   5   1   5   23.80    4.30
   5   1   5   23.60    7.90
  -6  -1  -5    6.90    4.20
  -6  -1  -5    5.80    5.00
  -6  -1  -5    9.00    2.00
  -6  -1  -5   24.60    5.30
   6   1   5    6.40    4.90
   6   1   5   10.70    4.50
   6   1   5    6.90    5.20
   9  -2  -5   15.40    5.30
   9  -2  -5    9.20    6.60
   9  -2  -5    0.00    4.30
  -9   2   5    3.30    5.20
  -9   2   5   22.00    6.60
  -9   2   5   13.30    5.20
   8  -2  -5   63.89    6.00
   8  -2  -5   68.99    8.20
   8  -2  -5   54.89    7.80
  -8   2   5   53.99    8.00
  -8   2   5   44.40    5.80
  -8   2   5   53.69    7.60
   7  -2  -5    7.90    4.00
   7  -2  -5    2.80    2.90
   7  -2  -5    2.80    2.80
   7  -2  -5    2.20    2.60
  -7   2   5    3.70    3.00
  -7   2   5    1.10    3.20
  -7   2   5    4.30    2.90
   6  -2  -5  102.99    5.70
   6  -2  -5  101.99    7.70
   6  -2  -5   97.59    5.70
   6  -2  -5  104.19    6.90
   6  -2  -5  105.09    5.60
  -6   2   5  111.99    6.20
  -6   2   5   93.89    5.90
  -6   2   5   97.69    5.90
   5  -2  -5    7.90    3.30
   5  -2  -5    6.90    2.20
   5  -2  -5    5.60    2.70
   5  -2  -5    4.60    2.90
   5  -2  -5    6.80    2.40
  -5   2   5    4.70    2.20
  -5   2   5    7.20    2.60
  -5   2   5    5.40    2.40
  -5   2   5    8.30    1.70
   4  -2  -5   -0.40    2.00
   4  -2  -5    1.60    1.80
   4  -2  -5    3.90    2.60
   4  -2  -5    0.10    2.70
   4  -2  -5    0.50    1.70
  -4   2   5    1.00    2.30
  -4   2   5    1.60    1.80
  -4   2   5    1.50    1.90
  -4   2   5    0.90    1.80
   3  -2  -5   67.19    5.30
   3  -2  -5   60.59    3.60
   3  -2  -5   63.69    3.60
   3  -2  -5   65.09    2.90
   3  -2  -5   64.49    4.50
   3  -2  -5   64.29    4.40
  -3   2   5   60.79    3.70
  -3   2   5   67.59    5.00
  -3   2   5   60.19    2.90
  -3   2   5   62.29    4.90
  -3   2   5   60.29    3.70
   2  -2  -5   41.10    3.30
   2  -2  -5   40.40    3.30
   2  -2  -5   36.90    4.00
   2  -2  -5   44.60    3.30
   2  -2  -5   34.70    4.40
   2  -2  -5   43.70    3.20
  -2   2   5   40.90    3.40
  -2   2   5   42.50    4.30
  -2   2   5   36.20    3.40
  -2   2   5   41.20    3.40
  -2   2   5   42.90    4.40
   1  -2  -5 1272.67   32.90
   1  -2  -5 1327.47   32.30
   1  -2  -5 1304.47   31.90
   1  -2  -5 1298.97   32.80
  -1   2   5 1277.57   32.30
  -1   2   5 1339.47   33.10
  -1   2   5 1305.17   32.40
  -1   2   5 1239.18   31.00
  -1   2   5 1308.07   32.00
  -1   2   5 1288.67   32.90
  -1   2   5 1292.17   31.90
   0  -2  -5  159.78    7.10
   0  -2  -5  157.78    6.50
   0  -2  -5  165.98    7.40
   0   2   5  164.28    7.00
   0   2   5  162.68    6.80
   0   2   5  161.18    6.70
   0   2   5  163.38    6.80
   0   2   5  152.08    7.20
   0   2   5  166.38    7.20
  -1  -2  -5  569.94   16.80
  -1  -2  -5  535.25   16.30
  -1  -2  -5  560.24   16.20
  -1  -2  -5  545.15   15.80
  -1  -2  -5  547.35   16.00
   1   2   5  569.64   16.50
   1   2   5  564.54   16.30
   1   2   5  561.04   16.30
   1   2   5  561.94   15.80
   1   2   5  547.55   16.80
   1   2   5  553.44   16.60
  -2  -2  -5  617.74   18.80
  -2  -2  -5  590.74   17.60
  -2  -2  -5  631.84   18.30
  -2  -2  -5  617.24   18.20
  -2  -2  -5  606.14   18.30
   2   2   5  613.44   17.70
   2   2   5  616.64   18.50
   2   2   5  625.94   18.40
   2   2   5  648.54   18.80
   2   2   5  596.04   18.90
  -3  -2  -5   94.89    6.40
  -3  -2  -5   91.99    6.80
  -3  -2  -5   78.79    7.00
  -3  -2  -5   79.89    7.30
  -3  -2  -5   95.19    7.10
   3   2   5   93.69    8.20
   3   2   5   90.99    6.50
   3   2   5   84.69    6.90
   3   2   5   75.29    7.50
   3   2   5   86.69    7.20
  -4  -2  -5  217.38   11.90
  -4  -2  -5  239.48   10.20
  -4  -2  -5  218.08   10.60
  -4  -2  -5  225.78   11.20
   4   2   5  231.38   11.40
   4   2   5  206.88   11.30
   4   2   5  223.48   10.40
   4   2   5  222.18   11.30
   4   2   5  225.38   10.50
  -5  -2  -5    0.80    4.00
  -5  -2  -5    8.40    5.00
  -5  -2  -5    3.50    4.50
   5   2   5    7.10    4.10
   5   2   5   12.50    5.60
   5   2   5   -0.20    6.10
   5   2   5    9.30    4.50
   5   2   5    1.90    5.40
  -6  -2  -5   12.30    5.20
  -6  -2  -5   17.30    5.50
  -6  -2  -5   17.50    6.30
   6   2   5   19.20    6.80
   6   2   5   13.10    7.10
   6   2   5   16.10    9.50
   6   2   5   10.70    6.50
   9  -3  -5   -2.70    3.90
   9  -3  -5    1.00    5.00
  -9   3   5   -1.60    5.50
  -9   3   5    3.10    4.40
  -9   3   5   -2.50    4.90
   8  -3  -5   -0.50    4.30
   8  -3  -5    6.50    3.40
   8  -3  -5    8.20    3.40
  -8   3   5   -2.50    4.20
  -8   3   5    4.70    6.40
   7  -3  -5   11.40    3.20
   7  -3  -5    7.70    3.10
   7  -3  -5    2.40    2.90
   7  -3  -5    7.30    4.10
  -7   3   5    5.40    3.50
  -7   3   5    4.40    3.40
  -7   3   5    6.60    3.50
   6  -3  -5   30.30    4.40
   6  -3  -5   35.80    4.50
   6  -3  -5   28.50    4.60
   6  -3  -5   41.70    5.00
  -6   3   5   35.90    4.90
  -6   3   5   28.60    2.40
  -6   3   5   31.70    4.20
  -6   3   5   27.90    3.80
   5  -3  -5   -2.20    2.20
   5  -3  -5    2.60    2.40
   5  -3  -5    1.10    2.80
   5  -3  -5    0.00    2.90
   5  -3  -5    1.80    2.00
  -5   3   5   -0.20    2.30
  -5   3   5    1.20    1.70
  -5   3   5    0.50    2.20
  -5   3   5    1.50    2.80
   4  -3  -5  142.49    6.50
   4  -3  -5  137.69    4.20
   4  -3  -5  146.99    6.10
   4  -3  -5  151.68    7.30
   4  -3  -5  149.69    7.80
   4  -3  -5  152.98    6.20
  -4   3   5  135.89    6.20
  -4   3   5  145.69    7.00
  -4   3   5  141.89    6.20
   3  -3  -5   15.90    3.20
   3  -3  -5   15.60    2.60
   3  -3  -5   11.50    1.80
   3  -3  -5   15.30    3.00
   3  -3  -5   12.70    2.20
  -3   3   5    9.90    2.40
  -3   3   5   13.20    3.30
  -3   3   5   12.20    2.50
  -3   3   5   13.50    2.10
   2  -3  -5    6.00    2.20
   2  -3  -5    5.10    2.20
   2  -3  -5   10.00    2.70
   2  -3  -5    4.90    2.40
  -2   3   5    6.30    2.40
  -2   3   5    7.40    2.40
  -2   3   5    3.10    2.50
  -2   3   5    5.50    2.60
  -2   3   5    3.70    2.50
  -2   3   5    4.90    2.90
   1  -3  -5  196.08    7.70
   1  -3  -5  188.48    7.50
   1  -3  -5  197.28    7.50
   1  -3  -5  197.18    8.40
  -1   3   5  182.48    7.60
  -1   3   5  182.88    8.10
  -1   3   5  186.28    7.60
  -1   3   5  198.78    8.10
  -1   3   5  185.28    7.60
  -1   3   5  195.88    8.10
   0  -3  -5   21.60    3.40
   0  -3  -5   24.10    3.40
   0  -3  -5   27.10    3.80
   0  -3  -5   19.90    3.70
   0  -3  -5   20.90    3.50
   0  -3  -5   22.40    3.50
   0   3   5   24.40    3.50
   0   3   5   21.90    3.50
   0   3   5   30.90    3.90
   0   3   5   23.10    3.80
   0   3   5   28.60    4.10
   0   3   5   25.70    3.60
   0   3   5   21.50    2.10
  -1  -3  -5    5.60    3.10
  -1  -3  -5    7.80    3.10
  -1  -3  -5    5.00    3.10
  -1  -3  -5    6.50    3.20
   1   3   5    6.30    3.20
   1   3   5    7.20    3.40
   1   3   5    5.00    3.20
   1   3   5    2.80    2.90
   1   3   5    2.80    5.10
   1   3   5    5.80    3.60
  -2  -3  -5  134.89    8.20
  -2  -3  -5  142.29    7.80
  -2  -3  -5  140.99    8.00
  -2  -3  -5  138.29    8.30
  -2  -3  -5  130.99    8.10
   2   3   5  132.69    8.20
   2   3   5  161.18    8.20
   2   3   5  144.59    8.10
   2   3   5  152.38    9.10
   2   3   5  137.79    8.50
  -3  -3  -5   42.90    5.80
  -3  -3  -5   36.70    5.70
  -3  -3  -5   40.80    5.10
  -3  -3  -5   45.90    6.70
   3   3   5   42.60    6.20
   3   3   5   38.00    6.10
   3   3   5   35.80    5.70
   3   3   5   42.30    5.60
   3   3   5   47.70    6.30
  -4  -3  -5   30.80    5.00
  -4  -3  -5   20.20    4.70
  -4  -3  -5   19.50    5.00
   4   3   5   25.60    5.80
   4   3   5   23.00    5.70
   4   3   5   33.90    4.80
   4   3   5   26.70    6.10
   4   3   5   28.10    7.80
  -5  -3  -5    8.50    4.90
  -5  -3  -5    3.60    4.90
  -5  -3  -5   -6.20    4.30
   5   3   5    6.50    4.10
   5   3   5   -0.10    5.80
   5   3   5   10.10    5.70
   5   3   5    2.70    6.20
   9  -4  -5   27.10    5.00
   9  -4  -5   31.40    6.10
  -9   4   5   17.30    5.00
  -9   4   5   31.10    6.10
   8  -4  -5   -0.20    3.50
   8  -4  -5    4.10    4.80
   8  -4  -5   -3.80    3.50
  -8   4   5   -3.20    4.40
  -8   4   5   -6.60    3.60
  -8   4   5   -0.70    4.10
   7  -4  -5    0.40    3.00
   7  -4  -5    3.90    3.90
   7  -4  -5   -2.20    3.00
   7  -4  -5   -3.40    3.00
  -7   4   5    1.10    3.70
  -7   4   5    0.50    3.30
  -7   4   5    6.00    3.90
   6  -4  -5   74.29    6.40
   6  -4  -5   72.19    7.00
   6  -4  -5   79.99    6.30
   6  -4  -5   64.29    5.60
  -6   4   5   68.89    3.60
  -6   4   5   65.39    6.30
  -6   4   5   74.09    5.90
  -6   4   5   72.39    6.60
   5  -4  -5   -1.20    2.30
   5  -4  -5    1.10    2.60
   5  -4  -5    0.60    2.90
   5  -4  -5    4.20    2.80
   5  -4  -5   -3.10    3.40
  -5   4   5    3.30    3.00
  -5   4   5   -1.30    2.80
  -5   4   5   -0.60    2.70
   4  -4  -5   13.90    1.90
   4  -4  -5   12.60    2.80
   4  -4  -5   16.50    2.60
   4  -4  -5   13.50    3.30
   4  -4  -5   15.00    2.90
  -4   4   5    9.90    2.90
  -4   4   5   17.30    3.40
  -4   4   5   17.50    3.80
   3  -4  -5   40.70    4.30
   3  -4  -5   36.20    3.60
   3  -4  -5   44.60    4.40
   3  -4  -5   34.50    4.90
   3  -4  -5   36.20    2.90
  -3   4   5   34.80    4.90
  -3   4   5   38.70    4.90
  -3   4   5   36.50    5.10
  -3   4   5   41.10    4.50
  -3   4   5   36.50    4.50
   2  -4  -5  136.19    7.10
   2  -4  -5  143.49    6.50
   2  -4  -5  144.19    6.70
   2  -4  -5  140.99    6.70
  -2   4   5  133.49    6.80
  -2   4   5  121.49    6.70
  -2   4   5  136.19    6.70
  -2   4   5  143.49    7.80
  -2   4   5  134.19    7.60
  -2   4   5  129.19    7.00
   1  -4  -5   42.40    4.70
   1  -4  -5   40.10    5.10
   1  -4  -5   39.00    5.00
   1  -4  -5   41.90    5.30
  -1   4   5   42.50    5.10
  -1   4   5   42.00    5.30
  -1   4   5   36.70    5.20
  -1   4   5   38.30    5.60
  -1   4   5   43.80    5.10
   0  -4  -5   90.69    6.30
   0  -4  -5   96.99    6.90
   0  -4  -5   89.29    6.60
   0  -4  -5   98.19    7.00
   0  -4  -5  103.29    6.80
   0  -4  -5   98.09    6.40
   0   4   5   99.39    7.00
   0   4   5   95.29    6.90
   0   4   5   89.49    6.60
   0   4   5   86.09    6.70
  -1  -4  -5  117.19    7.80
  -1  -4  -5  113.59    7.40
  -1  -4  -5  118.19    7.30
  -1  -4  -5  111.69    7.70
  -1  -4  -5  133.29    9.00
   1   4   5  119.99    8.40
   1   4   5  130.29    8.10
   1   4   5  113.19    7.50
   1   4   5  117.79    7.40
   1   4   5  122.89    8.80
   1   4   5  117.29    7.20
  -2  -4  -5  129.59    8.80
  -2  -4  -5  179.88    9.90
  -2  -4  -5  150.78    9.00
  -2  -4  -5  132.49    8.10
   2   4   5  152.58    9.90
   2   4   5  142.09    8.80
   2   4   5  133.39    9.60
   2   4   5  148.19    9.30
   2   4   5  148.69    9.20
  -3  -4  -5   52.09    6.70
  -3  -4  -5   39.60    5.80
  -3  -4  -5   51.09    7.10
   3   4   5   40.40    6.30
   3   4   5   56.49    7.40
   3   4   5   54.49    7.00
   3   4   5   40.30    6.80
   3   4   5   47.70    6.80
  -4  -4  -5    3.70    5.60
  -4  -4  -5    8.80    5.20
  -4  -4  -5    6.00    4.60
   4   4   5    5.70    5.30
   4   4   5   -3.80    5.60
   4   4   5  -12.40    6.60
   4   4   5   -0.70    4.00
   9  -5  -5   11.50    4.50
   9  -5  -5    8.00    5.60
   9  -5  -5    1.10    5.30
  -9   5   5   -8.60    4.80
  -9   5   5   -2.90    4.60
  -9   5   5    6.70    6.50
   8  -5  -5    4.80    4.50
   8  -5  -5   14.10    4.30
   8  -5  -5   -5.00    6.70
  -8   5   5   10.20    4.40
  -8   5   5    2.80    5.00
  -8   5   5   12.20    5.50
   7  -5  -5    3.10    4.40
   7  -5  -5    0.90    3.80
   7  -5  -5    8.90    4.00
   7  -5  -5    3.10    3.30
  -7   5   5   -2.30    4.20
  -7   5   5    1.00    3.80
  -7   5   5    4.70    4.30
   6  -5  -5  155.88    8.30
   6  -5  -5  154.68    8.30
   6  -5  -5  158.98    9.10
   6  -5  -5  165.28    9.70
  -6   5   5  157.58    8.80
  -6   5   5  163.48    9.00
  -6   5   5  152.98    8.40
   5  -5  -5   37.90    5.40
   5  -5  -5   48.10    5.70
   5  -5  -5   40.60    5.40
   5  -5  -5   36.10    3.20
   5  -5  -5   41.60    4.60
  -5   5   5   41.00    5.60
  -5   5   5   41.20    5.40
  -5   5   5   35.00    4.50
   4  -5  -5   27.50    3.30
   4  -5  -5   28.80    3.70
   4  -5  -5   26.60    4.00
   4  -5  -5   28.60    4.50
   4  -5  -5   29.40    4.10
  -4   5   5   27.20    4.90
  -4   5   5   24.60    4.10
  -4   5   5   30.30    4.40
  -4   5   5   31.90    5.30
  -4   5   5   25.50    4.10
   3  -5  -5   -1.70    2.50
   3  -5  -5    1.40    2.80
   3  -5  -5   -1.70    3.20
   3  -5  -5    0.10    2.30
  -3   5   5    1.20    3.10
  -3   5   5   -0.40    2.90
  -3   5   5   -1.40    3.00
  -3   5   5    3.80    3.60
  -3   5   5   -1.60    2.70
   2  -5  -5    0.90    2.70
   2  -5  -5    4.20    2.90
   2  -5  -5    1.60    2.80
   2  -5  -5    6.20    3.60
  -2   5   5    6.30    3.20
  -2   5   5    3.10    3.20
  -2   5   5    4.10    3.40
  -2   5   5    1.40    2.90
  -2   5   5   -0.10    3.70
   1  -5  -5   -1.00    3.20
   1  -5  -5   -5.90    2.90
   1  -5  -5    0.40    3.30
   1  -5  -5   -0.10    3.40
  -1   5   5    7.60    3.90
  -1   5   5    5.10    3.70
  -1   5   5    1.40    3.50
  -1   5   5    1.40    3.20
  -1   5   5    1.20    3.10
  -1   5   5    3.30    3.60
   0  -5  -5    7.40    3.70
   0  -5  -5   -6.60    4.10
   0  -5  -5    5.80    3.60
   0  -5  -5    8.00    3.80
   0  -5  -5   -2.80    3.70
   0   5   5    9.40    4.00
   0   5   5    6.10    4.10
   0   5   5    0.40    4.10
   0   5   5    3.30    3.20
   0   5   5    0.70    3.80
   0   5   5    5.10    3.90
  -1  -5  -5    2.70    3.50
  -1  -5  -5   -2.40    4.90
  -1  -5  -5    1.10    4.40
  -1  -5  -5   -1.10    4.10
  -1  -5  -5   11.80    3.80
   1   5   5   -4.70    4.60
   1   5   5    5.50    4.40
   1   5   5    5.70    3.80
   1   5   5    2.30    3.80
   1   5   5   -0.60    3.90
  -2  -5  -5   13.50    4.80
  -2  -5  -5   24.10    4.80
  -2  -5  -5   23.20    4.50
   2   5   5   27.10    6.90
   2   5   5   21.70    5.40
   2   5   5   24.90    6.60
   2   5   5   26.60    3.80
   2   5   5   26.10    4.80
   2   5   5   16.70    5.60
  -3  -5  -5    5.00    4.30
  -3  -5  -5   -2.10    4.50
  -3  -5  -5   13.20    5.60
   3   5   5   10.20    5.40
   3   5   5    4.40    5.20
   3   5   5    6.20    3.20
   3   5   5   -4.40    7.80
   9  -6  -5   34.70    6.60
   9  -6  -5   42.90    6.70
  -9   6   5   51.49    7.30
  -9   6   5   39.90    7.90
  -9   6   5   39.00    7.20
   8  -6  -5    6.40    5.30
   8  -6  -5   -2.30    3.80
  -8   6   5   -5.10    5.90
  -8   6   5    4.60    5.90
  -8   6   5    3.90    4.40
   7  -6  -5   66.99    7.30
  -7   6   5   86.09    8.70
  -7   6   5   63.79    7.90
  -7   6   5   77.69    8.60
   6  -6  -5   45.00    3.40
   6  -6  -5   35.90    5.50
   6  -6  -5   47.80    6.70
  -6   6   5   52.59    7.30
  -6   6   5   43.80    5.80
  -6   6   5   33.30    5.70
   5  -6  -5  250.77   10.80
   5  -6  -5  248.88   11.70
   5  -6  -5  241.58    8.70
   5  -6  -5  235.58    8.50
  -5   6   5  260.17   12.70
  -5   6   5  243.08   11.90
  -5   6   5  258.97   11.00
  -5   6   5  248.28   11.60
   4  -6  -5   -1.20    2.80
   4  -6  -5    1.90    3.20
   4  -6  -5    1.70    1.50
  -4   6   5    8.20    4.60
  -4   6   5    1.00    3.50
  -4   6   5   -3.70    3.20
  -4   6   5    1.30    3.90
  -4   6   5    1.10    3.80
   3  -6  -5  163.68    8.50
   3  -6  -5  143.79   12.70
   3  -6  -5  157.78    7.80
  -3   6   5  148.99    8.50
  -3   6   5  154.58    9.30
  -3   6   5  164.88    9.00
  -3   6   5  166.78    8.80
  -3   6   5  148.99    9.40
   2  -6  -5   32.70    5.80
   2  -6  -5   28.30    4.60
   2  -6  -5   28.50    4.90
  -2   6   5   37.60    5.60
  -2   6   5   22.00    5.10
  -2   6   5   30.70    5.40
  -2   6   5   25.20    4.30
  -2   6   5   31.00    5.00
   1  -6  -5  111.99    8.30
   1  -6  -5   97.29    8.90
   1  -6  -5  111.29    7.90
  -1   6   5  119.19    7.40
  -1   6   5  115.29    8.30
  -1   6   5  120.29    8.60
  -1   6   5  104.49    8.50
  -1   6   5  100.89    9.30
   0  -6  -5   55.59    7.20
   0  -6  -5   64.49    7.50
   0  -6  -5   64.79    9.30
   0  -6  -5   60.19    7.10
   0   6   5   60.39    7.80
   0   6   5   63.39    7.60
   0   6   5   69.59    8.90
   0   6   5   55.49    7.10
   0   6   5   66.99    9.20
  -1  -6  -5   12.60    4.80
  -1  -6  -5    8.30    6.20
   1   6   5    8.80    5.50
   1   6   5   11.20    6.30
   1   6   5    6.90    4.90
   1   6   5    4.50    6.30
  -2  -6  -5   74.39    8.50
  -2  -6  -5   46.60    7.80
   2   6   5   63.29    8.40
   2   6   5   62.39    9.10
   2   6   5   48.00    7.70
   9  -7  -5   17.10    7.00
   9  -7  -5   -0.60    5.10
  -9   7   5   22.10    5.90
  -9   7   5    8.40    6.90
  -9   7   5    6.40    8.40
   8  -7  -5   -1.10    4.90
   8  -7  -5    3.00    5.90
  -8   7   5   14.60    6.60
  -8   7   5   12.00    5.50
  -8   7   5    3.60    5.90
   7  -7  -5    3.80    1.70
   7  -7  -5    7.60    1.90
   7  -7  -5   -8.40    5.10
   7  -7  -5    0.40    4.40
  -7   7   5    9.70    6.10
  -7   7   5    8.70    5.60
  -7   7   5   10.50    4.60
   6  -7  -5   16.10    4.70
   6  -7  -5    2.10    2.40
   6  -7  -5    5.90    3.00
  -6   7   5   10.20    5.30
  -6   7   5    3.80    4.50
  -6   7   5    5.60    5.00
   5  -7  -5   11.10    4.40
   5  -7  -5    6.00    2.20
   5  -7  -5    4.70    3.20
  -5   7   5    8.00    4.70
  -5   7   5   -3.60    4.40
  -5   7   5   12.80    6.10
  -5   7   5    0.80    4.10
  -5   7   5   10.10    5.00
   4  -7  -5    2.40    3.20
   4  -7  -5    3.70    4.20
  -4   7   5   -1.80    4.30
  -4   7   5   -4.00    5.10
  -4   7   5   -5.10    3.50
  -4   7   5   13.10    5.00
  -4   7   5   -1.80    5.20
   3  -7  -5    2.40    3.70
   3  -7  -5    2.60    4.00
   3  -7  -5  -11.80    4.90
  -3   7   5    0.30    5.20
  -3   7   5   -6.80    3.60
  -3   7   5   -5.10    4.70
  -3   7   5    0.40    4.20
  -3   7   5    8.30    4.50
   2  -7  -5    8.90    6.30
   2  -7  -5   -0.80    3.60
   2  -7  -5    1.30    5.50
  -2   7   5    0.90    3.70
  -2   7   5   -3.20    4.70
  -2   7   5   -2.00    4.20
  -2   7   5   -1.00    5.50
  -2   7   5   -5.00    4.90
   1  -7  -5   21.00    5.10
  -1   7   5   15.70    6.70
  -1   7   5   12.60    4.70
  -1   7   5   18.50    5.60
  -1   7   5   12.60    3.90
   0  -7  -5    1.80    5.10
   0   7   5   17.50    6.00
   0   7   5    1.70    3.80
   0   7   5   -3.60    4.70
   0   7   5   -7.80    6.60
  -1  -7  -5   13.60    6.30
  -1  -7  -5   19.30    6.10
   1   7   5   21.50    5.90
   1   7   5   23.50    7.30
   8  -8  -5   27.90    6.40
   8  -8  -5    7.00    6.90
  -8   8   5   22.50    8.70
  -8   8   5   24.90    6.70
  -8   8   5   13.60    3.40
   7  -8  -5    5.70    4.70
  -7   8   5    2.70    7.40
  -7   8   5    5.20    5.20
  -7   8   5   10.10    6.00
   6  -8  -5    9.50    4.70
   6  -8  -5   19.00    3.20
   6  -8  -5   17.30    5.60
  -6   8   5    1.20    5.80
  -6   8   5   22.40    8.40
  -6   8   5   12.80    5.00
  -6   8   5   12.50    6.20
   5  -8  -5    6.80    4.80
   5  -8  -5    0.60    3.80
  -5   8   5    4.70    4.70
  -5   8   5    5.30    6.00
  -5   8   5   -3.20    4.50
  -5   8   5    6.50    4.80
   4  -8  -5   33.10    5.00
   4  -8  -5   44.60    6.30
  -4   8   5   28.20    6.40
  -4   8   5   28.50    5.90
  -4   8   5   36.60    5.60
  -4   8   5   27.50    6.90
   3  -8  -5   -0.30    4.70
   3  -8  -5   -3.40    4.20
  -3   8   5    8.30    6.10
  -3   8   5    8.40    5.40
  -3   8   5    0.90    5.20
  -3   8   5    6.20    4.40
   2  -8  -5   -3.60    5.30
  -2   8   5    3.60    5.40
  -2   8   5    6.30    5.30
  -2   8   5  -19.50    9.90
  -2   8   5    8.90    5.50
   1  -8  -5   32.00    6.30
  -1   8   5   17.20    6.40
  -1   8   5   19.80    7.00
  -1   8   5   29.90    6.00
   6  -9  -5   -0.80    6.90
  -6   9   5    9.30    6.00
  -6   9   5    2.50   13.50
  -6   9   5   -0.60    6.10
   5  -9  -5   -9.70    4.80
  -5   9   5    9.40    8.90
  -5   9   5   -3.20    5.60
  -5   9   5    0.30    6.40
   4  -9  -5   -5.30    5.80
  -4   9   5   -9.80   12.60
  -4   9   5    7.40    6.00
  -4   9   5   -1.20    6.30
  -4   9   5   -2.40    4.90
   3  -9  -5   -3.90    5.50
  -3   9   5    9.00    6.20
  -1  10  -6    4.40    6.30
  -1  10  -6   14.40    5.50
   1 -10   6    0.70    7.40
   1 -10   6    3.10    5.40
   1 -10   6   19.00    7.10
   1 -10   6    4.50    5.80
  -2  10  -6    8.10    4.80
  -2  10  -6   10.20    6.40
  -2  10  -6    9.10    2.50
   2 -10   6    2.60    5.90
   2 -10   6    9.60    5.50
   2 -10   6   14.80    7.60
  -3  10  -6   10.60    6.60
  -3  10  -6   14.90    3.50
  -3  10  -6   -2.90    5.30
   3 -10   6    7.70    6.80
   3 -10   6   10.00    7.80
   3 -10   6    5.50    5.20
  -4  10  -6    4.40    4.00
  -4  10  -6   16.90    5.30
  -4  10  -6    2.40    5.80
   4 -10   6    7.00    5.00
   4 -10   6    0.60    7.10
  -5  10  -6    7.50    5.20
  -5  10  -6   -7.20    4.80
   5 -10   6   -2.70    5.60
   5 -10   6  -10.20   13.00
   5 -10   6    9.10    5.60
   1   9  -6   11.00    7.00
   1   9  -6    5.80    5.20
  -1  -9   6    0.00    6.70
  -1  -9   6   12.00    4.80
  -1  -9   6    8.10    7.00
  -1  -9   6   -0.20    4.90
   0   9  -6    4.80    6.80
   0   9  -6   -5.90    4.20
   0  -9   6   -8.30    4.80
   0  -9   6   -2.70    5.20
   0  -9   6    9.30    6.00
   0  -9   6   -5.60    4.20
   0  -9   6    3.10    6.30
  -1   9  -6   -4.00    5.50
  -1   9  -6   11.00    4.40
   1  -9   6   -2.30    4.80
   1  -9   6   10.30    5.20
   1  -9   6    9.90    4.90
   1  -9   6    8.20    4.50
   1  -9   6   -1.30    9.00
  -2   9  -6   -1.00    2.40
  -2   9  -6   -1.10    4.80
  -2   9  -6    1.30    4.30
  -2   9  -6    8.60    5.70
   2  -9   6    9.10    5.40
   2  -9   6    3.50    4.80
   2  -9   6   15.40    4.90
   2  -9   6    3.80    5.20
   2  -9   6    2.00    4.80
  -3   9  -6   -1.00    3.10
  -3   9  -6   -4.70    4.40
  -3   9  -6    4.50    4.40
  -3   9  -6   -7.30    5.00
   3  -9   6    2.30    6.50
   3  -9   6    4.00    5.00
   3  -9   6    9.00    4.70
   3  -9   6   -3.30    4.40
  -4   9  -6   15.40    4.10
  -4   9  -6    7.10    4.80
  -4   9  -6    8.80    4.30
   4  -9   6    5.30    5.90
   4  -9   6   10.00    4.80
  -5   9  -6   -0.30    4.60
  -5   9  -6   -4.60    4.30
  -5   9  -6    8.30    4.50
   5  -9   6    0.00    4.70
   5  -9   6    8.60    4.90
   5  -9   6    8.30    6.50
  -6   9  -6   -0.70    4.60
  -6   9  -6    6.70    4.90
  -6   9  -6   -4.20    4.90
   6  -9   6   -3.30    6.80
   6  -9   6    3.00    5.10
   6  -9   6    3.20    4.60
   3   8  -6    2.80    4.70
  -3  -8   6    0.80    6.60
  -3  -8   6    3.80    4.80
  -3  -8   6   -3.00    4.40
  -3  -8   6  -12.10    6.70
   2   8  -6   56.09    7.40
   2   8  -6   51.89    7.90
  -2  -8   6   44.30    6.80
  -2  -8   6   36.10    5.50
  -2  -8   6   47.00    7.90
  -2  -8   6   35.40    7.20
   1   8  -6   11.70    5.70
   1   8  -6    0.90    3.70
  -1  -8   6    0.90    4.80
  -1  -8   6    1.20    6.60
  -1  -8   6   -1.80    6.50
  -1  -8   6   -3.10    7.50
  -1  -8   6    0.40    3.50
   0   8  -6   -0.70    4.80
   0   8  -6    9.70    5.40
   0   8  -6    4.60    3.80
   0  -8   6    3.90    4.30
   0  -8   6    6.20    4.40
   0  -8   6    0.00    4.70
   0  -8   6    5.40    4.10
  -1   8  -6   21.60    2.60
  -1   8  -6   19.50    4.50
  -1   8  -6   12.60    4.50
  -1   8  -6   23.60    9.10
   1  -8   6   23.00    5.00
   1  -8   6   22.70    4.50
   1  -8   6   24.40    5.20
   1  -8   6   30.20    5.20
  -2   8  -6   -2.70    5.00
  -2   8  -6    5.50    2.60
  -2   8  -6    1.40    4.40
  -2   8  -6    4.30    6.20
  -2   8  -6    5.50    3.70
   2  -8   6    1.80    4.30
   2  -8   6    4.30    3.90
   2  -8   6    5.70    4.30
   2  -8   6    2.30    3.90
  -3   8  -6    8.40    3.80
  -3   8  -6    4.10    4.20
  -3   8  -6    4.50    3.30
  -3   8  -6    5.40    3.60
   3  -8   6    8.40    4.30
   3  -8   6    0.40    4.30
   3  -8   6    4.60    4.60
  -4   8  -6    2.80    4.40
  -4   8  -6    1.10    3.50
  -4   8  -6   -0.10    3.70
   4  -8   6    1.40    4.50
   4  -8   6    8.00    4.00
   4  -8   6   -1.20    4.90
   4  -8   6   -4.00    4.80
  -5   8  -6    1.90    4.30
  -5   8  -6    4.70    3.50
  -5   8  -6    0.70    4.40
   5  -8   6    4.00    7.30
   5  -8   6    1.70    5.30
   5  -8   6   -1.40    4.10
  -6   8  -6   -0.80    5.10
   6  -8   6   -8.40    5.50
   6  -8   6   -3.60    4.70
   6  -8   6    0.20    4.70
  -7   8  -6   -4.80    3.90
   7  -8   6    0.90    7.70
   7  -8   6   11.10    5.70
   7  -8   6   -3.50    5.10
   4   7  -6    2.80    4.40
   4   7  -6    8.90    6.10
   4   7  -6    2.80    6.90
  -4  -7   6    1.30    9.20
  -4  -7   6   -1.10    6.10
  -4  -7   6   10.60    4.20
   3   7  -6   -6.50    3.50
   3   7  -6   -3.20    5.40
  -3  -7   6    6.30    5.80
  -3  -7   6    3.60    3.70
  -3  -7   6   -5.10    4.50
  -3  -7   6    2.60    2.50
   2   7  -6   17.20    5.40
   2   7  -6   13.60    3.70
  -2  -7   6   11.20    4.80
  -2  -7   6    9.60    4.20
  -2  -7   6    8.80    4.10
  -2  -7   6    6.10    5.50
  -2  -7   6    4.50    3.00
   1   7  -6    0.90    4.70
   1   7  -6   -1.50    3.80
   1   7  -6   -6.00    2.90
   1   7  -6   -4.40    3.00
  -1  -7   6   -2.60    3.50
  -1  -7   6   -0.20    4.30
  -1  -7   6   -3.40    3.50
  -1  -7   6    5.50    3.40
   0   7  -6  102.39    7.60
   0   7  -6   95.99    8.50
   0   7  -6  100.29    6.70
   0   7  -6   98.89    4.30
   0   7  -6  112.79    6.60
   0  -7   6  113.99    7.50
   0  -7   6  103.09    7.10
   0  -7   6   87.49    6.90
   0  -7   6  101.59    8.50
   0  -7   6   97.99    6.90
  -1   7  -6   -0.70    3.90
  -1   7  -6   -0.50    2.80
  -1   7  -6    3.40    2.30
  -1   7  -6    2.80    3.00
  -1   7  -6    0.70    3.60
   1  -7   6    5.10    3.90
   1  -7   6    3.50    3.70
   1  -7   6   -3.10    3.30
   1  -7   6    4.20    3.10
   1  -7   6   -0.90    3.60
  -2   7  -6  148.99    9.10
  -2   7  -6  138.39    6.90
  -2   7  -6  141.79    7.80
  -2   7  -6  149.59    7.80
  -2   7  -6  141.59    8.40
   2  -7   6  158.78    8.30
   2  -7   6  148.09    8.10
   2  -7   6  145.99    8.20
   2  -7   6  143.69    8.80
  -3   7  -6    2.80    3.30
  -3   7  -6    1.70    3.00
  -3   7  -6    1.40    3.10
  -3   7  -6    0.80    2.80
  -3   7  -6   -1.60    3.70
   3  -7   6    4.60    3.90
   3  -7   6    1.90    3.70
   3  -7   6    1.90    3.30
  -4   7  -6   80.29    7.30
  -4   7  -6   75.99    7.30
   4  -7   6   79.29    8.00
   4  -7   6   83.79    7.20
   4  -7   6   82.19    7.70
   4  -7   6   70.89    7.40
  -5   7  -6    5.60    3.90
   5  -7   6    3.60    4.70
   5  -7   6   -1.00    3.90
  -6   7  -6   59.99    5.80
  -6   7  -6   54.09    7.60
   6  -7   6   57.89    7.80
   6  -7   6   53.79   10.50
   6  -7   6   55.69   10.00
  -7   7  -6    7.50    3.70
  -7   7  -6    3.40    4.90
   7  -7   6   11.40    4.90
   7  -7   6    6.20    5.00
   7  -7   6    5.30    7.20
  -8   7  -6   27.30    6.30
  -8   7  -6    6.60    4.20
   8  -7   6    4.00    6.10
   8  -7   6   26.00    6.50
   5   6  -6    9.30    6.50
   5   6  -6    8.00    5.90
   5   6  -6   12.40    4.80
  -5  -6   6   13.70    6.40
  -5  -6   6    3.70    5.50
  -5  -6   6    0.20    4.30
   4   6  -6    1.00    5.10
   4   6  -6    9.50    6.70
   4   6  -6   10.20    3.80
  -4  -6   6   10.20    5.90
  -4  -6   6    7.90    4.50
  -4  -6   6    8.40    6.30
  -4  -6   6    2.00    3.40
   3   6  -6   19.50    4.20
   3   6  -6   22.90    4.10
   3   6  -6   20.70    5.10
   3   6  -6   15.60    6.20
   3   6  -6   13.30    4.90
  -3  -6   6   21.50    3.90
  -3  -6   6   13.00    2.10
  -3  -6   6   19.90    4.60
  -3  -6   6   20.00    5.10
  -3  -6   6   14.00    5.60
   2   6  -6   41.80    5.10
   2   6  -6   29.00    3.90
   2   6  -6   32.10    5.70
   2   6  -6   22.70    4.90
  -2  -6   6   31.20    5.60
  -2  -6   6   27.60    3.80
  -2  -6   6   34.70    5.00
  -2  -6   6   30.60    3.30
  -2  -6   6   30.80    4.10
   1   6  -6   93.19    5.90
   1   6  -6   94.79    7.60
   1   6  -6   86.69    7.10
   1   6  -6   92.99    8.10
  -1  -6   6   94.79    6.20
  -1  -6   6   98.19    7.50
  -1  -6   6  102.99    6.10
  -1  -6   6   97.19    7.80
  -1  -6   6   89.79    5.70
   0   6  -6   25.00    3.20
   0   6  -6   29.30    5.10
   0   6  -6   24.50    3.50
   0   6  -6   21.10    3.40
   0   6  -6   35.40    5.30
   0  -6   6   18.20    4.10
   0  -6   6   26.60    3.50
   0  -6   6   24.50    4.60
   0  -6   6   23.00    3.70
  -1   6  -6  157.08    7.00
  -1   6  -6  143.19    8.10
  -1   6  -6  149.19    6.80
  -1   6  -6  120.69   10.60
  -1   6  -6  132.29    6.40
   1  -6   6  152.08    7.20
   1  -6   6  144.49    8.10
   1  -6   6  152.48    7.20
   1  -6   6  151.88    7.50
   1  -6   6  156.68    7.80
  -2   6  -6   52.09    5.00
  -2   6  -6   50.19    4.90
  -2   6  -6   55.09    5.30
  -2   6  -6   59.99    5.90
  -2   6  -6   47.30    5.00
   2  -6   6   55.49    5.30
   2  -6   6   53.19    5.30
   2  -6   6   50.79    6.40
   2  -6   6   54.29    5.30
  -3   6  -6  393.66   13.20
  -3   6  -6  360.96   12.50
  -3   6  -6  367.76   11.70
  -3   6  -6  365.66   12.40
  -3   6  -6  364.06   13.10
   3  -6   6  367.36   12.90
   3  -6   6  354.26   12.60
   3  -6   6  361.56   13.60
   3  -6   6  356.16   13.30
   3  -6   6  354.16   12.60
  -4   6  -6   -0.40    2.30
  -4   6  -6   -0.90    3.20
  -4   6  -6    3.00    3.50
  -4   6  -6   -1.80    3.10
   4  -6   6    7.60    3.40
   4  -6   6   -0.20    3.70
   4  -6   6    3.30    4.30
   4  -6   6    6.50    4.70
   4  -6   6    5.00    3.30
  -5   6  -6   77.39    5.30
  -5   6  -6   76.59    7.30
   5  -6   6   73.39    7.90
   5  -6   6   85.79    7.50
   5  -6   6   88.09    7.50
   5  -6   6   80.39    6.60
  -6   6  -6   -1.40    3.80
  -6   6  -6    2.60    2.60
   6  -6   6    3.90    4.10
   6  -6   6   -1.60    4.90
   6  -6   6   -6.60    4.20
   6  -6   6   -1.20    3.20
  -7   6  -6   62.79    7.30
  -7   6  -6   35.80    4.30
  -7   6  -6   40.90    6.40
   7  -6   6   39.50    7.60
   7  -6   6   43.20    6.50
   7  -6   6   38.80    6.40
   7  -6   6   30.70    5.20
  -8   6  -6   13.10    4.70
  -8   6  -6   14.80    4.10
  -8   6  -6   21.30    6.40
   8  -6   6    6.40    5.90
   8  -6   6   21.90    6.10
   8  -6   6    4.90    4.40
   6   5  -6   11.30    4.40
   6   5  -6   15.10    5.70
   6   5  -6    7.20    6.50
  -6  -5   6    1.70    9.00
  -6  -5   6    7.10    3.60
  -6  -5   6   -0.50    6.50
  -6  -5   6    2.30    4.80
   5   5  -6    2.50    5.10
   5   5  -6    7.30    7.90
   5   5  -6   -5.40    3.40
  -5  -5   6   -5.60    3.20
  -5  -5   6   19.70    7.10
  -5  -5   6    1.20    4.10
  -5  -5   6    1.80    2.50
  -5  -5   6    1.70    5.80
  -5  -5   6   -4.60    5.20
   4   5  -6   35.20    6.00
   4   5  -6   20.60    5.30
   4   5  -6   18.40    3.60
   4   5  -6   20.00    5.10
   4   5  -6   18.90    4.10
  -4  -5   6   21.80    5.60
  -4  -5   6   27.00    3.60
  -4  -5   6   20.30    4.40
  -4  -5   6   15.70    4.80
  -4  -5   6   21.10    3.70
   3   5  -6    0.60    3.80
   3   5  -6   -1.80    3.40
   3   5  -6    0.10    2.50
   3   5  -6    0.10    4.00
   3   5  -6    2.70    2.60
  -3  -5   6    1.70    1.80
  -3  -5   6    5.10    3.90
  -3  -5   6   -3.80    3.40
  -3  -5   6    2.40    1.40
  -3  -5   6    2.70    2.50
   2   5  -6   -4.80    3.40
   2   5  -6   -2.50    2.30
   2   5  -6    1.10    3.40
   2   5  -6    0.50    3.30
  -2  -5   6   -2.10    2.10
  -2  -5   6    4.10    3.50
  -2  -5   6   -1.80    2.90
  -2  -5   6   -1.00    2.40
  -2  -5   6    1.20    1.70
  -2  -5   6    2.10    1.90
   1   5  -6   35.90    4.90
   1   5  -6   33.80    3.60
   1   5  -6   27.90    3.70
   1   5  -6   37.20    5.40
  -1  -5   6   32.30    4.00
  -1  -5   6   30.00    4.10
  -1  -5   6   37.70    3.90
  -1  -5   6   29.90    4.30
  -1  -5   6   31.90    4.90
   0   5  -6   26.80    3.40
   0   5  -6   28.20    3.70
   0   5  -6   22.60    2.90
   0   5  -6   29.50    4.60
   0   5  -6   23.90    3.30
   0  -5   6   25.00    3.50
   0  -5   6   23.70    3.00
   0  -5   6   20.60    2.90
   0  -5   6   21.30    3.70
   0  -5   6   24.70    3.60
  -1   5  -6    2.40    2.10
  -1   5  -6    1.90    2.20
  -1   5  -6    5.40    3.40
  -1   5  -6    2.50    2.20
  -1   5  -6    4.80    2.10
   1  -5   6    3.80    2.70
   1  -5   6    3.60    2.20
   1  -5   6    3.40    2.90
   1  -5   6    5.90    2.60
   1  -5   6    4.00    2.30
  -2   5  -6    4.60    3.10
  -2   5  -6    8.30    2.10
  -2   5  -6    5.00    3.10
  -2   5  -6    8.60    2.60
  -2   5  -6    9.40    3.10
   2  -5   6    7.80    2.80
   2  -5   6    1.70    3.00
   2  -5   6    4.90    3.20
   2  -5   6    5.20    2.80
  -3   5  -6  165.68    8.10
  -3   5  -6  168.58    7.40
  -3   5  -6  166.98    7.70
  -3   5  -6  166.48    6.10
  -3   5  -6  165.18    8.00
   3  -5   6  156.38    8.30
   3  -5   6  153.58    7.60
   3  -5   6  162.88    7.70
   3  -5   6  158.38    7.70
  -4   5  -6   24.80    3.30
  -4   5  -6   25.80    4.00
  -4   5  -6   33.40    4.50
   4  -5   6   20.00    4.20
   4  -5   6   21.80    3.80
   4  -5   6   21.50    4.40
   4  -5   6   27.90    4.30
  -5   5  -6   10.90    2.50
  -5   5  -6   11.50    4.10
   5  -5   6   11.70    2.10
   5  -5   6    5.80    4.30
   5  -5   6   12.60    3.70
   5  -5   6   15.60    4.50
   5  -5   6    5.60    3.60
  -6   5  -6   26.50    4.10
  -6   5  -6   35.50    5.20
  -6   5  -6   33.00    4.20
   6  -5   6   26.70    5.50
   6  -5   6   29.40    6.00
   6  -5   6   28.30    4.30
  -7   5  -6   31.10    4.80
  -7   5  -6   26.50    5.80
   7  -5   6   15.30    6.50
   7  -5   6   25.00    5.60
   7  -5   6   22.50    4.30
   7  -5   6   28.40    6.00
  -8   5  -6   15.80    4.00
  -8   5  -6   -1.60    5.90
   8  -5   6   11.40    4.50
   8  -5   6    4.40    5.40
   8  -5   6   11.00    5.90
   7   4  -6  -11.00    6.00
   7   4  -6    6.80    4.50
   7   4  -6   -1.10    5.20
  -7  -4   6    1.10    6.10
  -7  -4   6    7.80    6.70
  -7  -4   6  -11.00    7.80
  -7  -4   6   11.00    4.70
  -7  -4   6   -6.60    5.00
   6   4  -6    3.40    5.40
   6   4  -6    3.60    4.50
   6   4  -6    2.30    3.40
  -6  -4   6    8.20    4.00
  -6  -4   6    5.10    4.50
  -6  -4   6    9.30    5.40
  -6  -4   6    5.70    3.70
  -6  -4   6    9.40    5.50
  -6  -4   6    4.80    6.40
   5   4  -6  156.68   10.50
   5   4  -6  148.29    9.30
   5   4  -6  157.58    9.70
   5   4  -6  145.99    7.50
  -5  -4   6  145.39    7.90
  -5  -4   6  161.98    9.50
  -5  -4   6  134.79    9.20
  -5  -4   6  153.38   12.10
  -5  -4   6  148.09    7.80
  -5  -4   6  156.68    7.20
   4   4  -6   17.50    4.10
   4   4  -6   13.00    2.90
   4   4  -6    9.80    4.60
   4   4  -6   13.00    4.50
  -4  -4   6   12.80    2.80
  -4  -4   6    8.00    2.90
  -4  -4   6   14.70    3.10
  -4  -4   6   11.00    4.20
  -4  -4   6   11.00    4.00
  -4  -4   6   14.00    5.00
   3   4  -6   47.50    5.90
   3   4  -6   36.70    3.90
   3   4  -6   39.90    5.80
   3   4  -6   36.10    3.80
   3   4  -6   49.20    6.30
  -3  -4   6   34.40    3.80
  -3  -4   6   37.20    2.30
  -3  -4   6   41.50    4.00
  -3  -4   6   41.50    6.40
  -3  -4   6   36.60    5.60
   2   4  -6  171.48    8.10
   2   4  -6  184.78    8.30
   2   4  -6  172.98    8.70
   2   4  -6  169.78    6.50
   2   4  -6  178.78    6.40
  -2  -4   6  181.18    8.60
  -2  -4   6  177.88    6.40
  -2  -4   6  189.08    8.70
  -2  -4   6  180.18    6.60
  -2  -4   6  182.78    6.20
  -2  -4   6  170.08    6.40
   1   4  -6   18.70    2.70
   1   4  -6   18.60    3.70
   1   4  -6   27.70    4.20
   1   4  -6   24.80    3.40
   1   4  -6   17.90    2.60
  -1  -4   6   23.30    2.70
  -1  -4   6   20.80    2.70
  -1  -4   6   18.40    2.30
  -1  -4   6   18.90    2.30
  -1  -4   6   20.30    3.30
  -1  -4   6   22.50    3.70
   0   4  -6   58.09    3.60
   0   4  -6   50.29    4.10
   0   4  -6   49.90    4.20
   0   4  -6   49.10    5.40
   0   4  -6   53.39    3.40
   0  -4   6   54.39    3.60
   0  -4   6   54.89    3.60
   0  -4   6   52.09    4.80
   0  -4   6   42.50    4.50
   0  -4   6   60.19    4.50
  -1   4  -6  168.48    6.00
  -1   4  -6  163.48    7.20
  -1   4  -6  166.38    6.30
  -1   4  -6  164.38    7.00
  -1   4  -6  164.78    7.90
   1  -4   6  168.58    7.90
   1  -4   6  162.08    6.30
   1  -4   6  172.08    6.20
   1  -4   6  163.68    6.40
  -2   4  -6    3.40    2.90
  -2   4  -6    4.00    2.30
  -2   4  -6    2.50    2.00
  -2   4  -6    2.30    2.70
  -2   4  -6    1.20    1.30
   2  -4   6    3.20    2.60
   2  -4   6    1.50    2.70
   2  -4   6    3.10    2.20
   2  -4   6    2.60    2.20
  -3   4  -6  140.89    6.80
  -3   4  -6  146.29    4.70
  -3   4  -6  147.59    7.60
  -3   4  -6  135.89    6.60
   3  -4   6  153.88    5.90
   3  -4   6  155.58    9.60
   3  -4   6  138.09    7.10
   3  -4   6  147.99    8.10
   3  -4   6  149.59    7.10
  -4   4  -6   -0.80    1.30
  -4   4  -6   -1.00    2.80
  -4   4  -6   -2.20    3.70
  -4   4  -6    0.90    2.70
   4  -4   6   -2.40    3.10
   4  -4   6    0.00    2.80
   4  -4   6   -2.60    1.40
   4  -4   6   -2.50    2.80
   4  -4   6    0.90    3.20
  -5   4  -6    7.80    3.80
  -5   4  -6    2.30    1.70
   5  -4   6    6.20    4.00
   5  -4   6    5.90    3.70
   5  -4   6   -0.20    3.80
   5  -4   6    5.10    3.30
  -6   4  -6   23.30    4.80
  -6   4  -6   13.10    2.60
  -6   4  -6   16.40    4.80
   6  -4   6   11.60    4.70
   6  -4   6    9.30    5.20
   6  -4   6   24.90    4.20
  -7   4  -6   -2.10    2.70
  -7   4  -6   -5.00    4.60
   7  -4   6   -1.70    6.30
   7  -4   6   -7.00    5.00
   7  -4   6    0.60    4.20
  -8   4  -6    7.50    3.80
  -8   4  -6    1.30    5.40
   8  -4   6    6.50    5.70
   8  -4   6   12.40    5.60
   8  -4   6    9.30    6.10
   7   3  -6   -0.60    5.40
   7   3  -6    2.60    3.50
   7   3  -6   -4.70    3.90
  -7  -3   6   -9.60    5.50
  -7  -3   6    0.20    5.00
  -7  -3   6   -2.20    5.50
  -7  -3   6   11.50    6.60
  -7  -3   6   -0.30    3.90
   6   3  -6    5.90    3.50
   6   3  -6    5.80    5.10
   6   3  -6    8.80    3.50
   6   3  -6    8.90    3.50
  -6  -3   6   13.60    4.60
  -6  -3   6   10.20    4.60
  -6  -3   6    9.60    4.00
  -6  -3   6    0.40    4.70
  -6  -3   6    5.30    3.40
   5   3  -6  100.29    5.80
   5   3  -6  109.99    8.80
   5   3  -6  119.79    7.40
  -5  -3   6   98.09    7.80
  -5  -3   6  104.29    6.10
  -5  -3   6  101.99    7.30
  -5  -3   6   99.79    6.40
  -5  -3   6  110.19    6.30
  -5  -3   6   96.69    8.80
   4   3  -6    0.50    2.00
   4   3  -6    3.10    3.10
   4   3  -6   -0.50    1.90
   4   3  -6    0.00    3.80
  -4  -3   6   -1.00    2.80
  -4  -3   6   -4.80    3.10
  -4  -3   6    3.30    2.30
  -4  -3   6   -2.00    2.20
  -4  -3   6    1.70    2.00
  -4  -3   6    2.80    3.30
   3   3  -6    5.00    3.20
   3   3  -6    9.70    1.90
   3   3  -6   11.50    3.70
   3   3  -6    4.90    2.70
   3   3  -6    7.20    3.40
  -3  -3   6    7.50    1.40
  -3  -3   6    9.10    3.40
  -3  -3   6    5.30    1.30
  -3  -3   6    8.30    3.30
  -3  -3   6    8.40    1.90
  -3  -3   6    7.60    3.70
  -3  -3   6    6.10    2.60
  -3  -3   6    9.60    1.80
   2   3  -6  304.67   10.40
   2   3  -6  297.07   10.60
   2   3  -6  289.07    8.30
   2   3  -6  303.47   11.30
  -2  -3   6  284.47    8.30
  -2  -3   6  298.27   10.50
  -2  -3   6  298.47    8.30
  -2  -3   6  290.07    9.50
  -2  -3   6  294.77   10.70
  -2  -3   6  311.97   11.00
   1   3  -6   81.69    5.50
   1   3  -6   84.59    3.40
   1   3  -6   86.49    4.90
   1   3  -6   89.09    4.90
  -1  -3   6   87.89    5.00
  -1  -3   6   81.69    6.50
  -1  -3   6   84.99    3.40
  -1  -3   6   76.59    4.40
  -1  -3   6   93.49    5.80
  -1  -3   6   85.69    4.80
  -1  -3   6   85.79    5.80
   0   3  -6   23.80    2.90
   0   3  -6   22.60    2.30
   0   3  -6   19.30    3.50
   0   3  -6   22.40    3.50
   0  -3   6   26.00    3.80
   0  -3   6   19.90    2.30
   0  -3   6   25.90    4.00
   0  -3   6   20.30    2.90
   0  -3   6   18.20    2.90
   0  -3   6   23.50    3.60
   0  -3   6   21.70    2.50
  -1   3  -6   62.09    5.20
  -1   3  -6   64.59    4.90
  -1   3  -6   66.39    3.70
  -1   3  -6   64.49    3.80
  -1   3  -6   65.19    2.80
   1  -3   6   65.79    3.90
   1  -3   6   66.29    4.50
   1  -3   6   64.29    5.00
   1  -3   6   69.79    2.90
   1  -3   6   66.09    3.90
   1  -3   6   62.69    5.20
  -2   3  -6   33.40    4.40
  -2   3  -6   26.00    3.60
  -2   3  -6   30.40    3.50
   2  -3   6   29.10    3.30
   2  -3   6   24.30    3.20
   2  -3   6   30.80    4.10
   2  -3   6   28.80    3.20
   2  -3   6   33.70    4.80
  -3   3  -6   18.50    3.60
  -3   3  -6   18.00    3.80
  -3   3  -6   17.40    3.10
  -3   3  -6   15.10    2.90
   3  -3   6   17.70    2.50
   3  -3   6   16.70    3.70
   3  -3   6   19.10    3.30
   3  -3   6   19.20    3.50
   3  -3   6   12.10    3.10
  -4   3  -6    2.50    1.30
  -4   3  -6    0.80    2.70
  -4   3  -6   -1.90    3.20
  -4   3  -6    3.00    2.80
  -4   3  -6    3.10    3.90
   4  -3   6    5.00    3.20
   4  -3   6    0.70    2.70
   4  -3   6    1.00    3.30
   4  -3   6    3.50    3.10
  -5   3  -6   -0.30    3.70
  -5   3  -6    4.40    1.80
  -5   3  -6    1.60    4.00
  -5   3  -6   -2.40    5.30
  -5   3  -6    2.10    6.10
   5  -3   6    8.00    4.10
   5  -3   6    5.20    3.50
   5  -3   6    0.60    3.40
   5  -3   6    6.90    4.00
  -6   3  -6    3.80    2.30
  -6   3  -6    1.20    4.20
  -6   3  -6    7.00    5.00
  -6   3  -6    0.50    4.90
  -6   3  -6   -2.00    4.80
   6  -3   6    6.90    4.00
   6  -3   6   -3.10    4.20
   6  -3   6    8.50    6.30
  -7   3  -6   -1.50    4.90
  -7   3  -6    6.00    3.20
  -7   3  -6    4.80    5.90
   7  -3   6    7.40    5.00
   7  -3   6    0.40    5.40
   7  -3   6   12.80    6.90
   7  -3   6    2.90    4.70
  -8   3  -6   -3.30    3.70
  -8   3  -6   11.20    5.80
  -8   3  -6    2.80    6.70
   8  -3   6   -0.20    5.50
   8  -3   6    5.00    6.00
   8  -3   6   -4.50    5.60
   8   2  -6   11.50    6.50
   8   2  -6   -7.40    3.80
  -8  -2   6    5.50    5.80
  -8  -2   6   -4.30    4.90
  -8  -2   6   -1.50    4.40
  -8  -2   6    4.20    6.00
   7   2  -6   97.69    7.10
   7   2  -6   94.79    7.30
   7   2  -6  116.99   10.10
  -7  -2   6  103.49    9.50
  -7  -2   6  110.59    8.20
  -7  -2   6  120.59    8.00
   6   2  -6   28.50    5.90
   6   2  -6   19.90    3.50
   6   2  -6   25.40    4.10
   6   2  -6   17.00    3.40
  -6  -2   6   18.80    5.20
  -6  -2   6   20.30    5.30
  -6  -2   6   20.10    3.70
  -6  -2   6   17.30    3.70
  -6  -2   6   16.60    3.70
   5   2  -6  247.38    8.50
   5   2  -6  237.68   11.20
   5   2  -6  246.18    8.60
   5   2  -6  244.08    9.60
  -5  -2   6  243.28   11.20
  -5  -2   6  240.28    9.40
  -5  -2   6  246.08   10.60
  -5  -2   6  244.28    8.60
  -5  -2   6  231.78    8.60
   4   2  -6   33.10    4.80
   4   2  -6   34.30    4.80
   4   2  -6   35.40    4.60
   4   2  -6   31.70    4.80
  -4  -2   6   36.60    4.80
  -4  -2   6   37.60    3.30
  -4  -2   6   49.10    6.00
  -4  -2   6   41.30    3.40
  -4  -2   6   32.50    4.30
   3   2  -6   86.89    6.20
   3   2  -6   89.99    3.40
   3   2  -6   93.49    5.70
   3   2  -6   95.89    3.70
  -3  -2   6   97.19    6.20
  -3  -2   6   92.09    5.40
  -3  -2   6  100.49    6.40
  -3  -2   6   88.29    5.10
  -3  -2   6   91.79    3.60
  -3  -2   6   95.49    3.60
  -3  -2   6   92.99    6.00
   2   2  -6   37.30    4.30
   2   2  -6   29.20    4.50
   2   2  -6   34.30    1.50
   2   2  -6   31.90    1.60
  -2  -2   6   32.50    4.20
  -2  -2   6   32.30    1.50
  -2  -2   6   36.90    4.50
  -2  -2   6   37.00    3.80
  -2  -2   6   27.50    4.20
  -2  -2   6   34.00    1.50
  -2  -2   6   31.10    3.80
   1   2  -6  222.48    5.50
   1   2  -6  213.58    8.50
   1   2  -6  215.68    8.20
   1   2  -6  213.08    5.50
  -1  -2   6  215.78    7.30
  -1  -2   6  220.98    8.50
  -1  -2   6  209.38    7.90
  -1  -2   6  216.88    5.50
  -1  -2   6  223.68    5.50
  -1  -2   6  223.88    8.30
  -1  -2   6  219.38    8.50
  -1  -2   6  217.28    7.90
   0   2  -6  293.77    8.10
   0   2  -6  298.67   10.10
   0  -2   6  311.57    8.30
   0  -2   6  294.57    8.20
   0  -2   6  302.27    9.90
   0  -2   6  309.37   10.20
   0  -2   6  309.67   10.30
   0  -2   6  306.87   10.10
   0  -2   6  304.47   10.40
   0  -2   6  306.57    8.20
  -1   2  -6  296.07    8.70
  -1   2  -6  279.27   10.30
  -1   2  -6  292.27    8.80
   1  -2   6  285.27   10.10
   1  -2   6  309.67   10.30
   1  -2   6  295.27    9.20
   1  -2   6  292.97    8.80
   1  -2   6  290.37    8.70
  -2   2  -6   61.39    4.50
  -2   2  -6   65.19    4.90
  -2   2  -6   61.79    5.60
  -2   2  -6   62.39    4.30
   2  -2   6   63.99    4.50
   2  -2   6   60.89    5.20
   2  -2   6   65.59    5.40
   2  -2   6   60.99    3.60
   2  -2   6   61.29    4.50
  -3   2  -6  455.05   14.30
  -3   2  -6  428.36   13.30
  -3   2  -6  419.96   13.40
  -3   2  -6  420.36   14.30
   3  -2   6  426.36   13.50
   3  -2   6  430.26   14.60
   3  -2   6  422.26   14.30
   3  -2   6  433.96   13.40
  -4   2  -6    4.80    3.30
  -4   2  -6    2.20    3.10
  -4   2  -6    4.80    2.30
  -4   2  -6    3.20    3.50
  -4   2  -6    5.70    3.00
   4  -2   6    6.90    3.70
   4  -2   6   11.00    3.60
   4  -2   6    4.30    3.00
  -5   2  -6  151.68    6.10
  -5   2  -6  152.78    8.70
  -5   2  -6  152.68    9.40
  -5   2  -6  143.19    9.50
   5  -2   6  158.98    9.50
   5  -2   6  148.49    8.50
   5  -2   6  149.29    9.70
  -6   2  -6   32.10    6.80
  -6   2  -6   30.80    7.50
  -6   2  -6   22.80    3.30
  -6   2  -6   25.80    5.70
  -6   2  -6   25.20    5.10
   6  -2   6   17.40    5.80
   6  -2   6   21.70    5.10
  -7   2  -6   19.30    5.40
  -7   2  -6   20.90    6.50
  -7   2  -6   37.60    5.70
   7  -2   6   23.20    5.90
   7  -2   6   30.20    6.50
   7  -2   6   19.10    8.10
   8   1  -6    3.80    5.90
   8   1  -6    2.60    3.10
   8   1  -6   -5.30    3.30
  -8  -1   6    5.20    4.10
  -8  -1   6    0.00    3.90
  -8  -1   6   -0.10    6.50
  -8  -1   6   -2.60    5.30
   7   1  -6   -4.90    2.90
   7   1  -6   -1.00    4.70
   7   1  -6    1.80    2.80
   7   1  -6   -1.80    3.10
  -7  -1   6   11.90    5.20
  -7  -1   6   -1.20    2.90
  -7  -1   6   -0.90    3.40
  -7  -1   6   -2.80    3.00
  -7  -1   6   -0.80    4.50
   6   1  -6   13.70    3.00
   6   1  -6   12.50    3.30
   6   1  -6   13.20    3.00
   6   1  -6   15.70    4.60
  -6  -1   6    8.90    2.90
  -6  -1   6   18.50    3.40
  -6  -1   6   24.20    4.50
  -6  -1   6   20.60    4.90
  -6  -1   6   17.10    3.20
   5   1  -6   10.30    2.30
   5   1  -6   15.80    2.40
   5   1  -6   13.00    4.30
   5   1  -6    9.20    2.80
  -5  -1   6   16.00    2.50
  -5  -1   6   15.40    2.10
  -5  -1   6   13.50    2.40
  -5  -1   6   14.30    4.30
  -5  -1   6   22.60    4.10
  -5  -1   6   13.60    2.60
   4   1  -6   62.79    4.70
   4   1  -6   66.79    3.60
   4   1  -6   66.09    6.10
  -4  -1   6   65.19    3.30
  -4  -1   6   58.59    3.30
  -4  -1   6   71.69    5.70
  -4  -1   6   62.69    3.40
  -4  -1   6   58.79    5.90
  -4  -1   6   58.19    5.10
   3   1  -6   17.50    3.50
   3   1  -6   24.70    3.80
   3   1  -6   26.80    1.50
   3   1  -6   21.40    1.50
  -3  -1   6   18.50    5.60
  -3  -1   6   29.00    4.70
  -3  -1   6   24.10    3.40
  -3  -1   6   28.80    2.90
  -3  -1   6   24.50    1.50
  -3  -1   6   23.40    3.30
  -3  -1   6   23.70    1.60
  -3  -1   6   21.90    3.40
   2   1  -6  215.68    8.70
   2   1  -6  220.88    8.80
   2   1  -6  224.58    8.10
  -2  -1   6  231.38    7.50
  -2  -1   6  220.28    8.10
  -2  -1   6  227.98    8.20
  -2  -1   6  213.18    8.40
  -2  -1   6  225.18    7.50
  -2  -1   6  234.08    8.70
  -2  -1   6  218.68    7.90
   1   1  -6  129.59    3.40
   1   1  -6  119.29    6.10
   1   1  -6  128.09    3.40
   1   1  -6  123.59    6.20
  -1  -1   6  129.99    6.30
  -1  -1   6  134.79    5.20
  -1  -1   6  136.39    3.50
  -1  -1   6  140.39    6.50
  -1  -1   6  129.59    5.90
  -1  -1   6  133.29    6.10
  -1  -1   6  124.69    3.40
  -1  -1   6  133.99    6.30
   0   1  -6   -1.80    2.40
   0   1  -6   -1.20    1.90
   0   1  -6    1.90    1.30
   0   1  -6   -0.40    2.00
   0  -1   6   -1.60    2.20
   0  -1   6   -0.30    1.10
   0  -1   6    0.90    2.10
   0  -1   6    0.50    2.40
   0  -1   6    0.40    2.40
   0  -1   6    0.50    1.30
  -1   1  -6   43.10    3.60
  -1   1  -6   41.50    3.30
  -1   1  -6   41.40    5.10
  -1   1  -6   41.90    4.40
  -1   1  -6   36.30    3.30
   1  -1   6   42.30    4.60
   1  -1   6   40.70    3.50
   1  -1   6   44.00    3.60
   1  -1   6   43.80    4.90
  -2   1  -6   18.30    3.50
  -2   1  -6   15.90    3.60
  -2   1  -6   20.80    2.70
  -2   1  -6   17.40    2.70
  -2   1  -6   17.80    2.90
   2  -1   6   18.90    3.10
   2  -1   6   18.40    3.50
   2  -1   6   12.70    2.80
  -3   1  -6   48.80    4.60
  -3   1  -6   39.40    5.30
  -3   1  -6   40.80    5.10
  -3   1  -6   50.69    5.10
   3  -1   6   44.70    4.90
   3  -1   6   40.40    5.90
   3  -1   6   42.10    4.90
  -4   1  -6   73.69    7.30
  -4   1  -6   66.59    4.30
  -4   1  -6   66.29    6.20
  -4   1  -6   75.79    6.90
  -4   1  -6   77.79    6.50
   4  -1   6   81.59    6.90
   4  -1   6   66.09    6.40
   4  -1   6   71.49    7.30
  -5   1  -6    2.90    4.40
  -5   1  -6    6.60    2.50
  -5   1  -6    0.70    4.60
  -5   1  -6   -2.60    4.30
  -5   1  -6    2.90    4.20
   5  -1   6    3.40    4.50
   5  -1   6    6.20    4.40
  -6   1  -6   11.10    3.40
  -6   1  -6    7.10    5.30
  -6   1  -6    8.70    4.90
   6  -1   6    6.20    5.80
   6  -1   6    4.10    5.10
  -7   1  -6   -4.90    5.60
  -7   1  -6   -5.10    3.80
  -7   1  -6    6.20    5.10
   7  -1   6   15.30    5.70
   7  -1   6   -4.30    5.30
   9   0  -6    6.90    4.40
   9   0  -6    8.90    6.90
   9   0  -6    5.80    2.90
  -9   0   6    1.20    6.40
  -9   0   6  -12.90    8.50
  -9   0   6   -6.20    7.30
  -9   0   6   13.20    6.90
  -9   0   6   -3.70    4.40
   8   0  -6    4.10    5.50
   8   0  -6    2.10    2.60
  -8   0   6    1.50    4.00
  -8   0   6   -1.90    4.60
  -8   0   6    4.80    5.20
  -8   0   6    5.50    3.10
  -8   0   6    0.40    5.00
   7   0  -6    3.70    2.50
   7   0  -6    4.40    7.00
   7   0  -6    7.80    3.20
   7   0  -6    4.00    1.50
   7   0  -6    5.30    3.20
  -7   0   6    5.00    3.20
  -7   0   6    8.40    3.90
  -7   0   6    3.20    3.50
  -7   0   6    5.60    2.40
  -7   0   6    6.20    4.60
   6   0  -6    2.30    2.20
   6   0  -6   -3.10    1.40
   6   0  -6    2.80    4.10
   6   0  -6    4.70    3.80
   6   0  -6   -0.30    2.20
  -6   0   6    6.60    3.60
  -6   0   6    0.00    1.80
  -6   0   6   -0.70    2.60
  -6   0   6    0.50    1.80
  -6   0   6   -3.40    3.80
  -6   0   6   -1.30    2.30
   5   0  -6    5.10    1.80
   5   0  -6    8.20    2.30
   5   0  -6    8.00    3.60
   5   0  -6    9.80    3.60
   5   0  -6    7.20    2.00
  -5   0   6    6.40    3.40
  -5   0   6    9.10    2.00
  -5   0   6    5.50    1.60
  -5   0   6    4.10    2.00
  -5   0   6    5.60    3.20
  -5   0   6    7.70    2.10
   4   0  -6   26.40    3.00
   4   0  -6   28.80    4.20
   4   0  -6   29.70    4.40
   4   0  -6   31.50    2.50
  -4   0   6   24.60    2.90
  -4   0   6   28.00    3.10
  -4   0   6   32.40    4.60
  -4   0   6   26.90    2.50
  -4   0   6   29.40    2.60
  -4   0   6   22.40    3.80
  -4   0   6   25.10    3.40
   3   0  -6  107.69    6.00
   3   0  -6  108.49    3.40
   3   0  -6  117.29    3.40
   3   0  -6  120.59    6.80
  -3   0   6  110.89    5.00
  -3   0   6  114.29    3.50
  -3   0   6  120.79    6.30
  -3   0   6  112.19    6.10
  -3   0   6  110.19    6.30
  -3   0   6  110.19    3.50
  -3   0   6  118.99    5.50
  -3   0   6  110.09    4.50
   2   0  -6   46.80    4.60
   2   0  -6   47.90    5.00
   2   0  -6   50.99    1.80
  -2   0   6   45.90    1.80
  -2   0   6   47.60    1.80
  -2   0   6   44.40    3.80
  -2   0   6   42.40    4.40
  -2   0   6   48.90    4.20
  -2   0   6   40.70    3.40
  -2   0   6   47.20    4.10
  -2   0   6   45.80    4.60
   1   0  -6  416.26   13.10
   1   0  -6  426.46   13.50
   1   0  -6  451.25   11.10
   1   0  -6  444.86   12.60
  -1   0   6  450.75   11.20
  -1   0   6  442.46   13.00
  -1   0   6  422.36   12.80
  -1   0   6  435.26   13.50
  -1   0   6  438.56   12.60
  -1   0   6  436.76   13.10
  -1   0   6  425.56   11.10
   0   0  -6  927.31   23.10
   0   0  -6  923.11   24.80
   0   0  -6  909.21   24.00
   0   0  -6  964.70   24.50
   0   0  -6  941.41   23.10
   0   0   6  901.71   24.30
   0   0   6  930.71   22.70
   0   0   6  919.41   24.60
   0   0   6  949.90   24.80
   0   0   6  938.31   23.20
   0   0   6  921.21   23.10
  -1   0  -6  533.35   16.00
  -1   0  -6  527.75   14.50
  -1   0  -6  530.85   14.70
   1   0   6  496.75   15.60
   1   0   6  524.85   14.70
   1   0   6  528.15   15.80
   1   0   6  521.15   13.70
   1   0   6  527.75   14.60
  -2   0  -6  424.36   11.70
  -2   0  -6  407.96   13.00
  -2   0  -6  407.06   13.90
  -2   0  -6  429.86   13.80
  -2   0  -6  409.16   12.80
  -2   0  -6  410.26   11.20
   2   0   6  421.46   14.10
   2   0   6  418.06   13.00
   2   0   6  405.26   11.90
   2   0   6  401.56   12.80
  -3   0  -6   54.19    4.10
  -3   0  -6   55.29    3.40
  -3   0  -6   62.89    5.70
  -3   0  -6   57.59    6.10
  -3   0  -6   49.30    6.20
  -3   0  -6   58.59    5.20
   3   0   6   57.19    6.80
   3   0   6   55.89    4.10
   3   0   6   59.09    5.80
   3   0   6   48.40    5.50
  -4   0  -6  164.98    7.30
  -4   0  -6  182.68    9.30
  -4   0  -6  181.08    9.20
  -4   0  -6  164.88    9.60
  -4   0  -6  182.18   10.00
   4   0   6  180.78    9.50
   4   0   6  175.98    9.70
   4   0   6  176.38    9.70
  -5   0  -6   58.09    7.40
  -5   0  -6   42.70    6.70
  -5   0  -6   42.30    5.30
  -5   0  -6   43.00    7.10
  -5   0  -6   50.89    6.90
   5   0   6   52.39    6.80
  -6   0  -6    5.30    7.30
  -6   0  -6   13.80    5.60
  -6   0  -6    9.00    3.80
   6   0   6   18.00    6.60
   6   0   6    6.30    5.70
   6   0   6   15.10    5.30
   9  -1  -6    5.30    4.40
   9  -1  -6   -3.20    2.50
   9  -1  -6    2.20    6.20
  -9   1   6    8.00    6.10
  -9   1   6    2.40    4.50
  -9   1   6    1.60    3.20
  -9   1   6   -4.10    5.50
   8  -1  -6    7.20    3.20
   8  -1  -6    2.80    3.00
   8  -1  -6   -0.10    4.80
  -8   1   6   -1.20    4.60
  -8   1   6    3.50    1.80
  -8   1   6    3.10    3.80
   7  -1  -6    7.60    2.40
   7  -1  -6   16.40    3.50
   7  -1  -6    7.60    4.60
   7  -1  -6   13.50    3.40
  -7   1   6   13.40    3.60
  -7   1   6   14.90    4.10
  -7   1   6   11.80    3.50
  -7   1   6   18.20    5.10
   6  -1  -6    6.10    2.50
   6  -1  -6    7.00    2.50
   6  -1  -6   15.30    4.30
   6  -1  -6   11.50    4.10
   6  -1  -6   10.30    2.30
  -6   1   6    5.90    2.60
  -6   1   6   12.30    2.90
  -6   1   6   10.60    4.00
  -6   1   6    8.90    2.60
  -6   1   6   17.50    3.50
   5  -1  -6   39.50    3.80
   5  -1  -6   35.60    3.40
   5  -1  -6   36.60    3.30
   5  -1  -6   30.60    4.50
   5  -1  -6   39.40    5.40
  -5   1   6   43.50    5.40
  -5   1   6   33.30    3.60
  -5   1   6   37.80    3.60
  -5   1   6   37.00    4.10
  -5   1   6   38.00    3.50
   4  -1  -6   -0.90    1.30
   4  -1  -6   -1.10    2.00
   4  -1  -6    1.70    3.00
   4  -1  -6    3.10    3.00
  -4   1   6    0.30    1.40
  -4   1   6    2.30    2.00
  -4   1   6    0.30    2.70
  -4   1   6    0.40    1.90
  -4   1   6   -0.20    0.90
  -4   1   6    1.00    1.60
   3  -1  -6   10.50    2.60
   3  -1  -6   12.40    3.30
   3  -1  -6   11.10    2.70
   3  -1  -6   11.80    1.60
  -3   1   6   11.60    2.70
  -3   1   6   11.30    2.70
  -3   1   6   15.00    1.70
  -3   1   6   11.10    1.80
  -3   1   6   11.40    3.50
  -3   1   6   12.20    1.60
   2  -1  -6   35.60    2.50
   2  -1  -6   36.60    4.70
   2  -1  -6   28.10    3.60
   2  -1  -6   33.50    3.80
   2  -1  -6   35.50    3.20
  -2   1   6   37.60    3.70
  -2   1   6   38.30    4.30
  -2   1   6   34.70    4.60
  -2   1   6   37.40    2.60
  -2   1   6   41.50    2.70
  -2   1   6   34.20    3.30
   1  -1  -6   66.69    3.60
   1  -1  -6   70.69    3.70
   1  -1  -6   60.19    5.00
   1  -1  -6   68.69    5.10
   1  -1  -6   71.09    4.30
  -1   1   6   72.49    4.20
  -1   1   6   59.99    5.80
  -1   1   6   66.49    4.40
  -1   1   6   59.69    3.60
  -1   1   6   68.49    4.70
  -1   1   6   58.29    5.10
  -1   1   6   62.29    3.60
   0  -1  -6  245.18    8.20
   0  -1  -6  239.38    9.60
   0  -1  -6  241.68    9.60
   0  -1  -6  248.88    8.80
   0   1   6  240.58    9.20
   0   1   6  244.08    9.20
   0   1   6  236.78    9.40
   0   1   6  243.18    8.00
   0   1   6  235.08    8.20
   0   1   6  260.87    9.90
  -1  -1  -6    5.80    2.90
  -1  -1  -6    1.60    2.60
  -1  -1  -6    3.70    2.20
  -1  -1  -6   -0.30    2.00
  -1  -1  -6    2.20    2.00
   1   1   6    8.10    2.50
   1   1   6    1.20    1.90
   1   1   6    3.60    2.30
   1   1   6    1.40    2.80
   1   1   6    2.80    2.90
   1   1   6    4.00    2.80
  -2  -1  -6   14.30    3.40
  -2  -1  -6   10.50    3.70
  -2  -1  -6   18.00    3.70
  -2  -1  -6   15.70    2.60
  -2  -1  -6   13.00    3.00
   2   1   6   14.30    2.70
   2   1   6   17.10    3.70
   2   1   6   12.80    3.50
   2   1   6   14.80    3.90
   2   1   6   10.40    3.20
  -3  -1  -6  157.98    8.10
  -3  -1  -6  145.69    8.30
  -3  -1  -6  144.89    8.10
  -3  -1  -6  147.29    7.00
  -3  -1  -6  149.19    8.70
   3   1   6  143.59    6.90
   3   1   6  156.58    8.80
   3   1   6  140.49    9.10
   3   1   6  144.69    8.00
   3   1   6  149.39    8.50
  -4  -1  -6   90.19    7.70
  -4  -1  -6   75.39    7.00
  -4  -1  -6   87.49    6.50
  -4  -1  -6   86.09    8.10
   4   1   6   80.59    7.30
   4   1   6   73.39    7.70
   4   1   6   84.29    9.00
   4   1   6   93.69    6.80
   4   1   6   76.59    7.60
  -5  -1  -6    9.00    5.70
  -5  -1  -6    1.70    3.70
  -5  -1  -6    3.00    1.90
  -5  -1  -6   20.60    4.80
   5   1   6   12.00    5.80
   5   1   6    4.10    4.70
   5   1   6    6.20    4.40
   5   1   6   11.80    4.30
   5   1   6    6.00    3.70
  -6  -1  -6    4.40    4.30
  -6  -1  -6    8.50    6.00
  -6  -1  -6   14.10    5.40
   6   1   6    4.10    4.50
   6   1   6   -9.30    5.70
   6   1   6   -1.70    5.50
   9  -2  -6   20.50    4.70
   9  -2  -6   18.00    6.70
  -9   2   6   15.20    5.50
  -9   2   6   16.80    5.10
  -9   2   6    2.80    5.90
   8  -2  -6   47.10    6.60
   8  -2  -6   48.70    7.30
   8  -2  -6   54.99    5.80
  -8   2   6   46.00    7.30
  -8   2   6   50.49    7.00
  -8   2   6   43.60    6.30
   7  -2  -6    6.70    4.10
   7  -2  -6    9.80    4.40
   7  -2  -6    2.60    2.60
   7  -2  -6    4.80    2.80
  -7   2   6    2.20    3.10
  -7   2   6    0.60    3.20
  -7   2   6    6.70    3.00
   6  -2  -6   43.00    4.60
   6  -2  -6   39.80    4.40
   6  -2  -6   39.40    5.80
   6  -2  -6   48.20    6.50
  -6   2   6   32.30    4.50
  -6   2   6   34.40    4.60
  -6   2   6   43.10    4.90
   5  -2  -6  393.96   11.60
   5  -2  -6  375.86   13.70
   5  -2  -6  384.46   13.40
   5  -2  -6  387.76   11.50
   5  -2  -6  409.76   12.40
  -5   2   6  390.16   11.60
  -5   2   6  414.26   12.60
  -5   2   6  382.06   11.30
  -5   2   6  399.76   11.70
   4  -2  -6  237.48    7.70
   4  -2  -6  239.68   10.00
   4  -2  -6  230.58    9.00
   4  -2  -6  230.98    8.70
  -4   2   6  250.57    9.00
  -4   2   6  228.18    6.10
  -4   2   6  231.78    7.60
  -4   2   6  226.58    8.10
  -4   2   6  233.48    7.70
  -4   2   6  242.58    9.50
   3  -2  -6  165.88    5.60
   3  -2  -6  147.99   10.00
   3  -2  -6  172.58    8.20
   3  -2  -6  155.58    6.70
   3  -2  -6  164.98    6.00
   3  -2  -6  168.78    6.00
  -3   2   6  169.18    7.60
  -3   2   6  171.88    7.60
  -3   2   6  162.48    6.00
  -3   2   6  174.98    5.80
  -3   2   6  175.98    6.10
   2  -2  -6  110.29    6.40
   2  -2  -6  100.69    6.20
   2  -2  -6  110.39    4.80
   2  -2  -6  113.69    5.10
   2  -2  -6  109.59    4.80
  -2   2   6  109.29    5.00
  -2   2   6  111.29    5.40
  -2   2   6  110.29    6.20
  -2   2   6  105.49    4.90
  -2   2   6   98.89    4.90
   1  -2  -6    0.40    2.70
   1  -2  -6   -1.50    2.00
   1  -2  -6    2.40    2.40
   1  -2  -6   -2.40    1.90
   1  -2  -6    4.10    2.00
[truncated: 252,529 more chars]
