# Supplementary material for: Bis(4-acet­oxy-N,N-di­methyl­tryptammonium) fumarate: a new crystalline form of psilacetin, an alternative to psilocybin as a psilocin prodrug
Source: Acta Crystallogr E Crystallogr Commun. 2019 May 31;75(Pt 6):900–2. doi: 10.1107/S2056989019007370 (PMC6658936; doi:10.1107/S2056989019007370)
Supplement: Supplementary file 2 [file e-75-00900-Isup2.hkl]

data_I                                                                          
_shelx_title ' UMD1725_a.res in P-1'                                            
_shelx_refln_list_code          4                                               
_shelx_F_calc_maximum      143.50                                               
_exptl_crystal_F_000       324.00                                               
_reflns_d_resolution_high  0.8282                                               
                                                                                
loop_                                                                           
 _space_group_symop_operation_xyz                                               
 'x, y, z'                                                                      
 '-x, -y, -z'                                                                   
                                                                                
_cell_length_a     8.3965                                                       
_cell_length_b     8.9879                                                       
_cell_length_c    12.0126                                                       
_cell_angle_alpha 101.730                                                       
_cell_angle_beta  100.818                                                       
_cell_angle_gamma 112.463                                                       
                                                                                
_shelx_F_squared_multiplier     1.000                                           
                                                                                
loop_                                                                           
 _refln_index_h                                                                 
 _refln_index_k                                                                 
 _refln_index_l                                                                 
 _refln_F_squared_calc                                                          
 _refln_F_squared_meas                                                          
 _refln_F_squared_sigma                                                         
 _refln_observed_status                                                         
   2   0   0      20592.73      20334.11       519.32 o                         
   3   0   0       2467.32       2540.18        24.19 o                         
   4   0   0       1907.07       1951.96        17.22 o                         
   5   0   0        144.20        135.78         2.80 o                         
   6   0   0         20.39         19.00         1.61 o                         
   7   0   0          0.17          0.60         1.63 o                         
   8   0   0          0.43         -2.07         2.07 o                         
  -9   1   0         14.26         14.86         2.94 o                         
  -8   1   0         32.25         39.25         2.65 o                         
  -7   1   0          0.06          1.35         1.75 o                         
  -6   1   0          0.68          3.03         1.21 o                         
  -5   1   0        102.21         95.95         2.16 o                         
  -4   1   0          0.52          2.37         0.87 o                         
  -3   1   0        463.65        491.27         4.55 o                         
  -2   1   0        403.36        385.14         4.74 o                         
   1   1   0       3834.39       3833.54        31.59 o                         
   2   1   0       1454.04       1502.29        13.06 o                         
   3   1   0         90.51         72.23         2.05 o                         
   4   1   0         38.51         32.03         1.76 o                         
   5   1   0        129.16        121.05         2.90 o                         
   6   1   0         28.80         30.11         1.78 o                         
   7   1   0          2.10          0.50         1.77 o                         
   8   1   0          1.58          1.66         2.61 o                         
  -9   2   0          0.54          3.95         3.26 o                         
  -8   2   0         40.29         36.72         2.46 o                         
  -7   2   0          0.51          1.85         1.62 o                         
  -6   2   0         36.42         43.88         2.06 o                         
  -5   2   0        101.10        103.81         2.27 o                         
  -4   2   0        307.46        330.55         3.48 o                         
  -3   2   0        155.12        184.69         3.31 o                         
  -2   2   0       2016.72       1926.43        17.43 o                         
  -1   2   0       2344.44       2370.91        22.97 o                         
   0   2   0        264.82        227.34         2.23 o                         
   1   2   0        550.16        569.04         4.68 o                         
   2   2   0        208.57        212.81         3.01 o                         
   3   2   0         15.67         16.88         1.25 o                         
   4   2   0         33.88         32.89         1.66 o                         
   5   2   0         15.20         16.85         1.53 o                         
   6   2   0          0.28          0.03         1.45 o                         
   7   2   0          0.01          0.41         2.70 o                         
  -9   3   0         16.60         12.22         2.57 o                         
  -8   3   0         14.05         10.76         2.21 o                         
  -7   3   0        131.34        130.22         3.21 o                         
  -6   3   0         27.83         29.63         1.57 o                         
  -5   3   0        140.58        128.53         2.70 o                         
  -4   3   0        317.48        325.43         4.56 o                         
  -3   3   0        212.92        210.68         3.05 o                         
  -2   3   0        497.82        488.87         5.37 o                         
  -1   3   0          7.30         11.73         1.05 o                         
   0   3   0        463.38        456.28         3.97 o                         
   1   3   0         32.80         38.95         1.26 o                         
   2   3   0          1.81          0.43         0.77 o                         
   3   3   0         61.70         62.09         1.84 o                         
   4   3   0          8.01          3.45         1.17 o                         
   5   3   0         35.79         35.13         2.01 o                         
   6   3   0          0.75         -1.00         1.77 o                         
   7   3   0          8.33         13.13         2.23 o                         
  -9   4   0          1.58          0.63         2.57 o                         
  -8   4   0         36.57         43.68         2.80 o                         
  -7   4   0          1.75         -0.30         1.48 o                         
  -6   4   0        146.94        143.81         3.18 o                         
  -5   4   0         33.66         35.53         1.98 o                         
  -4   4   0        185.64        181.41         2.84 o                         
  -3   4   0         41.72         41.02         1.98 o                         
  -2   4   0        853.55        906.21         9.28 o                         
  -1   4   0        396.27        367.42         4.01 o                         
   0   4   0        104.97        120.43         1.90 o                         
   1   4   0        337.71        312.09         3.86 o                         
   2   4   0         47.64         37.22         1.64 o                         
   3   4   0         41.52         42.95         1.94 o                         
   4   4   0          0.14         -1.23         1.23 o                         
   5   4   0         93.70         87.15         3.17 o                         
   6   4   0          1.83          1.56         2.07 o                         
  -9   5   0         23.16         18.54         4.13 o                         
  -8   5   0         29.66         27.05         2.91 o                         
  -7   5   0         13.98         14.25         1.79 o                         
  -6   5   0         73.41         68.66         3.39 o                         
  -5   5   0         49.87         54.66         2.07 o                         
  -4   5   0         94.87         88.03         2.56 o                         
  -3   5   0        263.12        243.80         4.24 o                         
  -2   5   0          2.35          4.86         1.32 o                         
  -1   5   0          0.54          0.18         0.95 o                         
   0   5   0        244.38        249.10         2.99 o                         
   1   5   0         16.00         14.19         1.25 o                         
   2   5   0         11.59         12.30         1.37 o                         
   3   5   0          5.10          3.37         1.29 o                         
   4   5   0         17.59         17.99         1.82 o                         
   5   5   0         16.82         17.55         2.11 o                         
  -9   6   0          0.33         -2.12         2.56 o                         
  -8   6   0          1.87          3.40         2.87 o                         
  -7   6   0          0.30         -1.42         1.97 o                         
  -6   6   0         45.07         46.54         2.33 o                         
  -5   6   0          0.44         -0.29         1.32 o                         
  -4   6   0          6.96          5.98         1.57 o                         
  -3   6   0        485.86        497.47         6.44 o                         
  -2   6   0        165.39        159.53         3.28 o                         
  -1   6   0         44.90         48.44         1.67 o                         
   0   6   0         31.94         33.37         1.78 o                         
   1   6   0         36.36         32.43         1.93 o                         
   2   6   0          7.15          8.73         1.62 o                         
   3   6   0         46.13         57.11         3.28 o                         
   4   6   0          3.40          3.50         2.36 o                         
  -9   7   0          4.29          5.51         3.73 o                         
  -8   7   0         16.03         11.88         3.26 o                         
  -7   7   0          2.05          3.85         2.02 o                         
  -6   7   0         74.98         65.01         2.58 o                         
  -5   7   0          3.53          1.04         1.65 o                         
  -4   7   0        140.12        133.26         3.76 o                         
  -3   7   0          4.29          0.78         1.82 o                         
  -2   7   0         20.02         17.60         1.53 o                         
  -1   7   0         11.04         12.73         1.32 o                         
   0   7   0         62.64         66.76         3.04 o                         
   1   7   0         18.39         22.72         2.35 o                         
   2   7   0          7.95         10.03         2.46 o                         
   3   7   0          9.12          8.89         2.90 o                         
  -9   8   0          3.85          4.24         4.01 o                         
  -8   8   0         17.00         12.52         3.49 o                         
  -7   8   0         19.47         23.75         2.92 o                         
  -6   8   0         19.65         16.79         2.74 o                         
  -5   8   0          0.51          1.15         2.03 o                         
  -4   8   0         43.34         44.90         2.72 o                         
  -3   8   0         30.56         31.72         2.14 o                         
  -2   8   0         33.49         34.51         1.88 o                         
  -1   8   0         50.50         52.75         2.35 o                         
   0   8   0         14.51         16.75         2.57 o                         
   1   8   0         32.07         35.82         3.24 o                         
   2   8   0          2.60          9.18         2.97 o                         
  -8   9   0          9.35          1.48         2.62 o                         
  -7   9   0          6.47          1.56         5.56 o                         
  -6   9   0         15.62          8.19         3.10 o                         
  -5   9   0          0.35          4.27         3.11 o                         
  -4   9   0          9.32          0.64         3.17 o                         
  -3   9   0          2.49          3.38         1.85 o                         
  -2   9   0          0.82         -1.90         1.90 o                         
  -1   9   0         12.92         15.05         3.23 o                         
   0   9   0          1.31          7.13         4.17 o                         
   1   9   0          1.78         11.07         3.68 o                         
  -7  10   0          0.12         -3.95         3.95 o                         
  -6  10   0          8.92          5.55         4.97 o                         
  -5  10   0          0.14          2.46         3.63 o                         
  -4  10   0          2.20          1.84         2.90 o                         
  -3  10   0         11.54         12.70         2.43 o                         
  -2  10   0         10.30          8.96         2.57 o                         
   1 -10   1         15.83         22.33         8.31 o                         
   2 -10   1          1.15          1.19         2.70 o                         
   3 -10   1          1.92          0.23         3.02 o                         
   4 -10   1          4.76          6.65         3.22 o                         
   5 -10   1          2.94         10.18         3.67 o                         
   6 -10   1          6.59          2.45         3.52 o                         
   7 -10   1          0.00         -3.37         3.37 o                         
  -1  -9   1          5.86          9.75         3.32 o                         
   0  -9   1          1.21         -2.46         3.02 o                         
   1  -9   1          4.49          2.11         2.53 o                         
   2  -9   1         13.59         16.54         2.33 o                         
   3  -9   1          1.59          2.09         2.48 o                         
   4  -9   1          9.48         11.56         2.59 o                         
   5  -9   1         12.01         10.97         2.81 o                         
   6  -9   1          0.21          1.95         4.57 o                         
   7  -9   1         10.17         12.77         3.04 o                         
   8  -9   1          1.67         -2.44         8.25 o                         
  -2  -8   1          0.46          0.42         3.11 o                         
  -1  -8   1         59.07         62.67         4.85 o                         
   0  -8   1         40.30         43.24         2.80 o                         
   1  -8   1        193.89        180.79         4.02 o                         
   2  -8   1         51.31         49.96         2.97 o                         
   3  -8   1         42.71         46.22         2.81 o                         
   4  -8   1        204.23        190.69         4.71 o                         
   5  -8   1        109.68        113.77         3.92 o                         
   6  -8   1         17.97         14.85         2.79 o                         
   7  -8   1          3.68          2.42         2.44 o                         
   8  -8   1         38.40         32.02         4.04 o                         
   9  -8   1          3.53          9.24         3.37 o                         
  -4  -7   1         21.27         20.78         3.83 o                         
  -3  -7   1         56.90         54.39         3.64 o                         
  -2  -7   1          0.17         -2.16         2.16 o                         
  -1  -7   1          3.42          5.86         1.89 o                         
   0  -7   1          0.00          4.00         1.60 o                         
   1  -7   1         31.82         28.31         1.53 o                         
   2  -7   1         18.07         21.33         1.63 o                         
   3  -7   1          1.85         -1.09         1.81 o                         
   4  -7   1         84.77         80.91         3.09 o                         
   5  -7   1          0.26         -0.02         1.53 o                         
   6  -7   1          0.02          0.78         1.77 o                         
   7  -7   1         57.18         60.99         3.35 o                         
   8  -7   1          1.47         -0.38         2.71 o                         
   9  -7   1         17.01         18.65         4.13 o                         
  -5  -6   1          0.21         -4.38         4.38 o                         
  -4  -6   1         16.15         14.61         3.07 o                         
  -3  -6   1          5.70          3.06         2.00 o                         
  -2  -6   1         27.24         25.83         1.81 o                         
  -1  -6   1        165.36        167.71         3.60 o                         
   0  -6   1         26.85         20.10         1.44 o                         
   1  -6   1         15.15         15.59         1.39 o                         
   2  -6   1         36.11         34.78         1.88 o                         
   3  -6   1          9.77          8.31         1.53 o                         
   4  -6   1          3.15          8.04         1.42 o                         
   5  -6   1         46.47         42.33         2.06 o                         
   6  -6   1         10.00          7.49         1.57 o                         
   7  -6   1         28.35         26.76         2.84 o                         
   8  -6   1          5.25          3.49         2.27 o                         
   9  -6   1         13.94          7.02         2.83 o                         
  -6  -5   1          6.89         11.28         2.12 o                         
  -5  -5   1         25.09         28.32         2.08 o                         
  -4  -5   1         16.26         17.40         1.63 o                         
  -3  -5   1         90.89         97.13         3.52 o                         
  -2  -5   1         54.65         55.35         2.12 o                         
  -1  -5   1        290.61        306.00         3.76 o                         
   0  -5   1         64.81         62.37         1.92 o                         
   1  -5   1        570.88        597.80         6.42 o                         
   2  -5   1         20.33         25.02         1.51 o                         
   3  -5   1        416.18        429.21         5.18 o                         
   4  -5   1          1.05          2.14         1.17 o                         
   5  -5   1        214.25        243.20         3.90 o                         
   6  -5   1         24.75         30.52         2.16 o                         
   7  -5   1         51.89         58.03         2.74 o                         
   8  -5   1          0.21         -1.86         1.86 o                         
   9  -5   1         51.33         64.13         8.96 o                         
  -6  -4   1          0.06          2.92         1.85 o                         
  -5  -4   1          4.12          3.87         1.51 o                         
  -4  -4   1         41.14         42.50         1.90 o                         
  -3  -4   1         43.68         43.75         1.81 o                         
  -2  -4   1          0.01         -0.51         0.64 o                         
  -1  -4   1          3.65          4.67         0.96 o                         
   0  -4   1         11.11         13.27         0.79 o                         
   1  -4   1        642.14        618.97         6.29 o                         
   2  -4   1        706.84        678.82         7.28 o                         
   3  -4   1        368.59        400.73         4.60 o                         
   4  -4   1         89.83         83.24         2.21 o                         
   5  -4   1        253.28        244.36         4.67 o                         
   6  -4   1          0.10          1.19         1.33 o                         
   7  -4   1         39.87         34.05         2.28 o                         
   8  -4   1          0.02         -0.09         2.07 o                         
   9  -4   1          3.78         -0.39         3.07 o                         
  -7  -3   1          3.97          4.98         2.50 o                         
  -6  -3   1          7.54          3.97         1.69 o                         
  -5  -3   1         15.49         11.97         1.57 o                         
  -4  -3   1          1.31          1.79         1.20 o                         
  -3  -3   1          1.35          0.11         0.98 o                         
  -2  -3   1        820.28        813.80         7.05 o                         
  -1  -3   1         36.96         32.29         1.24 o                         
   0  -3   1        835.92        874.07         7.57 o                         
   1  -3   1       2909.99       2908.38        24.45 o                         
   2  -3   1       2521.28       2592.37        21.94 o                         
   3  -3   1        308.89        296.56         3.80 o                         
   4  -3   1         43.38         40.86         1.84 o                         
   5  -3   1        204.77        198.49         3.17 o                         
   6  -3   1         16.42         19.34         1.27 o                         
   7  -3   1          0.17         -0.09         1.21 o                         
   8  -3   1          5.10          6.34         1.50 o                         
   9  -3   1          8.78         10.95         1.94 o                         
  -8  -2   1          3.44         -1.77         1.98 o                         
  -7  -2   1         39.61         44.50         2.30 o                         
  -6  -2   1         15.21         14.76         2.24 o                         
  -5  -2   1         60.08         55.50         2.17 o                         
  -4  -2   1        176.82        182.01         2.90 o                         
  -3  -2   1         88.43         85.60         1.85 o                         
  -2  -2   1       2248.67       2278.18        19.51 o                         
  -1  -2   1         96.27         81.83         1.37 o                         
   0  -2   1       3118.54       3041.48        23.78 o                         
   1  -2   1       4404.27       4613.76        37.95 o                         
   2  -2   1       3443.95       3474.90        28.81 o                         
   3  -2   1        122.67        124.97         2.07 o                         
   4  -2   1         42.92         35.76         1.34 o                         
   5  -2   1         49.62         65.32         2.26 o                         
   6  -2   1          4.25          2.11         1.39 o                         
   7  -2   1         27.87         28.33         2.02 o                         
   8  -2   1          0.04          4.87         2.12 o                         
   9  -2   1          2.07          5.94         2.64 o                         
  -8  -1   1          1.07         -2.16         2.16 o                         
  -7  -1   1         15.89         14.49         1.54 o                         
  -6  -1   1         32.91         33.71         1.63 o                         
  -5  -1   1        627.68        585.66         7.08 o                         
  -4  -1   1         63.84         81.43         2.35 o                         
  -3  -1   1       1249.17       1241.89        12.06 o                         
  -2  -1   1          7.25         12.83         0.82 o                         
  -1  -1   1       3042.00       3036.81        62.98 o                         
   1  -1   1        508.80        513.85         4.93 o                         
   2  -1   1         66.61         50.40         1.45 o                         
   3  -1   1        216.32        231.61         3.23 o                         
   4  -1   1         21.06         17.85         1.17 o                         
   5  -1   1         10.72         10.82         1.29 o                         
   6  -1   1          3.88          5.02         1.65 o                         
   7  -1   1          0.12         -1.74         1.74 o                         
   8  -1   1          3.26          4.00         2.34 o                         
   9  -1   1          1.53          4.27         3.43 o                         
  -9   0   1         14.64          9.76         2.59 o                         
  -8   0   1         12.01         10.96         2.36 o                         
  -7   0   1        258.29        242.26         4.45 o                         
  -6   0   1         82.88         76.91         2.32 o                         
  -5   0   1        465.40        464.66         4.98 o                         
  -4   0   1       1567.24       1485.66        14.83 o                         
  -3   0   1       1382.82       1395.60        11.46 o                         
  -2   0   1       2474.55       2278.24        26.55 o                         
   1   0   1        725.47        795.77         6.94 o                         
   2   0   1         44.28         37.37         1.48 o                         
   3   0   1        704.46        735.52         7.16 o                         
   4   0   1         15.75         15.69         1.22 o                         
   5   0   1        114.39        127.63         2.73 o                         
   6   0   1          0.01         -0.86         1.32 o                         
   7   0   1         10.20         17.04         2.73 o                         
   8   0   1          0.00          0.24         1.94 o                         
  -9   1   1          2.28          6.24         3.21 o                         
  -8   1   1        109.81        119.97         4.43 o                         
  -7   1   1          9.87         10.78         1.78 o                         
  -6   1   1        567.00        567.19         5.96 o                         
  -5   1   1          0.42         -0.78         0.91 o                         
  -4   1   1       2403.30       2458.15        19.71 o                         
  -3   1   1         32.26         33.40         1.16 o                         
  -2   1   1       2866.30       2768.87        22.86 o                         
  -1   1   1       2009.21       1975.25        23.16 o                         
   0   1   1         11.68         12.66         0.55 o                         
   1   1   1        336.18        339.33         4.02 o                         
   2   1   1        653.59        638.84        10.06 o                         
   3   1   1        155.82        152.60         2.89 o                         
   4   1   1        320.01        289.35         4.22 o                         
   5   1   1         76.18         70.51         2.77 o                         
   6   1   1         21.14         17.68         1.86 o                         
   7   1   1         42.26         42.16         2.62 o                         
   8   1   1          2.18         -1.21         2.28 o                         
  -9   2   1         21.16         23.97         2.50 o                         
  -8   2   1          2.10          1.70         1.81 o                         
  -7   2   1         34.55         31.54         1.59 o                         
  -6   2   1         17.58         16.46         0.98 o                         
  -5   2   1        112.18         86.03         2.07 o                         
  -4   2   1          7.07          2.60         0.90 o                         
  -3   2   1        139.57        140.02         2.24 o                         
  -2   2   1        617.58        586.12         7.06 o                         
  -1   2   1        720.06        718.74         8.66 o                         
   0   2   1         20.35         23.90         0.83 o                         
   1   2   1         83.37         61.31         1.57 o                         
   2   2   1        187.43        179.97         2.63 o                         
   3   2   1         17.45         19.79         1.24 o                         
   4   2   1          2.65         -1.14         1.17 o                         
   5   2   1          0.09         -0.75         1.48 o                         
   6   2   1        121.87        117.11         3.61 o                         
   7   2   1          9.86          5.41         2.70 o                         
  -9   3   1          9.03         10.15         3.23 o                         
  -8   3   1         47.80         38.87         2.61 o                         
  -7   3   1          0.09         -0.45         1.32 o                         
  -6   3   1        158.07        161.79         3.42 o                         
  -5   3   1        101.22        107.01         2.47 o                         
  -4   3   1        265.84        253.88         3.61 o                         
  -3   3   1        107.81        103.30         2.44 o                         
  -2   3   1       1155.03       1139.28        11.02 o                         
  -1   3   1        779.83        778.76         6.97 o                         
   0   3   1         44.62         50.62         1.46 o                         
   1   3   1        445.76        451.81         4.05 o                         
   2   3   1        228.38        238.51         3.10 o                         
   3   3   1         50.89         55.46         2.02 o                         
   4   3   1         34.79         31.73         1.77 o                         
   5   3   1         17.17         25.03         2.32 o                         
   6   3   1          7.75          7.95         2.04 o                         
   7   3   1          4.74          0.69         2.98 o                         
 -10   4   1          0.25          1.78         3.16 o                         
  -9   4   1         71.70         82.27         4.30 o                         
  -8   4   1         11.19          9.26         2.08 o                         
  -7   4   1        174.51        183.26         4.17 o                         
  -6   4   1         56.98         65.56         3.06 o                         
  -5   4   1        609.79        670.11         7.50 o                         
  -4   4   1        217.89        227.75         4.01 o                         
  -3   4   1        456.40        457.72         5.50 o                         
  -2   4   1         14.86         23.45         1.47 o                         
  -1   4   1         36.86         38.43         1.31 o                         
   0   4   1        147.36        164.95         2.51 o                         
   1   4   1         87.29         79.14         1.80 o                         
   2   4   1          1.11          0.18         0.90 o                         
   3   4   1          5.71          6.66         1.27 o                         
   4   4   1         72.82         80.24         2.82 o                         
   5   4   1          0.96          3.12         2.22 o                         
   6   4   1         12.24         16.52         2.72 o                         
 -10   5   1          1.09          4.96         4.30 o                         
  -9   5   1         19.54         23.65         2.84 o                         
  -8   5   1         41.72         40.59         3.30 o                         
  -7   5   1          3.00          1.03         1.57 o                         
  -6   5   1         20.19         16.58         1.67 o                         
  -5   5   1          3.12          5.09         1.18 o                         
  -4   5   1        291.94        298.73         4.51 o                         
  -3   5   1          9.92          8.22         1.37 o                         
  -2   5   1         84.74        101.68         2.73 o                         
  -1   5   1         31.36         27.19         1.41 o                         
   0   5   1          0.77          0.19         1.03 o                         
   1   5   1         18.87         16.07         1.35 o                         
   2   5   1         17.62         19.60         1.37 o                         
   3   5   1          6.66          4.99         1.52 o                         
   4   5   1         39.37         33.10         2.80 o                         
   5   5   1         18.05         23.13         4.30 o                         
  -9   6   1         35.27         33.44         3.18 o                         
  -8   6   1         60.47         72.84         3.81 o                         
  -7   6   1         10.17          5.90         1.94 o                         
  -6   6   1        219.33        221.24         3.87 o                         
  -5   6   1          0.48         -0.10         1.38 o                         
  -4   6   1         77.68         80.91         3.04 o                         
  -3   6   1         35.27         39.90         2.12 o                         
  -2   6   1          7.79          6.45         1.12 o                         
  -1   6   1          0.98          2.99         1.14 o                         
   0   6   1         12.05         11.45         1.31 o                         
   1   6   1          4.55          7.05         1.70 o                         
   2   6   1          1.05          3.14         1.63 o                         
   3   6   1          3.67         -2.22         2.49 o                         
   4   6   1         17.61         14.78         2.94 o                         
  -9   7   1          2.90         12.77         3.78 o                         
  -8   7   1          0.36          2.00         2.24 o                         
  -7   7   1          2.47          1.61         1.75 o                         
  -6   7   1         12.53         14.39         1.88 o                         
  -5   7   1         51.37         53.65         4.61 o                         
  -4   7   1          0.13         -1.02         1.86 o                         
  -3   7   1        132.98        109.70         3.30 o                         
  -2   7   1         14.38         13.69         1.31 o                         
  -1   7   1        362.65        357.55         4.89 o                         
   0   7   1         29.47         27.16         2.29 o                         
   1   7   1        253.04        247.83         5.18 o                         
   2   7   1         18.51         19.84         3.09 o                         
   3   7   1         15.91         15.45         3.78 o                         
  -9   8   1          8.67         17.83         3.32 o                         
  -8   8   1          9.79          3.47         3.60 o                         
  -7   8   1         15.82         15.36         2.34 o                         
  -6   8   1          0.68         -0.82         2.97 o                         
  -5   8   1          1.21          3.88         2.71 o                         
  -4   8   1         39.61         37.35         2.61 o                         
  -3   8   1         17.02         17.53         1.64 o                         
  -2   8   1         15.66         14.48         2.06 o                         
  -1   8   1         16.08         12.70         1.88 o                         
   0   8   1        103.87        112.03         5.07 o                         
   1   8   1          4.54          2.27         2.85 o                         
   2   8   1         51.39         49.17         4.49 o                         
  -8   9   1         31.45         32.72         3.10 o                         
  -7   9   1          0.22          0.79         4.66 o                         
  -6   9   1         40.20         40.62         3.18 o                         
  -5   9   1         24.81         21.96         5.26 o                         
  -4   9   1          0.08         -0.84         2.67 o                         
  -3   9   1          5.13         11.37         3.43 o                         
  -2   9   1         13.96         19.38         3.10 o                         
  -1   9   1         53.87         55.31         4.49 o                         
   0   9   1          1.24         -0.14         3.40 o                         
  -6  10   1          0.78          2.67         3.21 o                         
  -5  10   1          0.06         -4.98         6.20 o                         
  -4  10   1          7.78          5.84         3.31 o                         
  -3  10   1          0.04          0.00         4.44 o                         
  -2  10   1          1.72         10.19         5.87 o                         
   1 -10   2          2.49          6.47         3.69 o                         
   2 -10   2         30.40         29.21         2.99 o                         
   3 -10   2          0.15          2.29         2.66 o                         
   4 -10   2          6.71          8.50         2.87 o                         
   5 -10   2          8.04         11.81         4.37 o                         
   6 -10   2          3.84         -2.48         3.84 o                         
   7 -10   2          0.47          9.16         5.09 o                         
  -1  -9   2          3.65          6.36         3.07 o                         
   0  -9   2         61.09         56.25         3.75 o                         
   1  -9   2          1.76          1.96         2.18 o                         
   2  -9   2         91.01         88.72         3.09 o                         
   3  -9   2          3.02          2.77         2.56 o                         
   4  -9   2         97.50        100.91         6.40 o                         
   5  -9   2         31.65         32.86         3.72 o                         
   6  -9   2         30.24         22.11         3.70 o                         
   7  -9   2         31.68         43.15         3.68 o                         
   8  -9   2          0.43         -1.86         5.10 o                         
  -3  -8   2          5.62          2.87         3.50 o                         
  -2  -8   2          0.15         -0.48         4.10 o                         
  -1  -8   2          0.28          6.01         2.99 o                         
   0  -8   2          0.46          0.15         2.44 o                         
   1  -8   2          7.24          3.44         1.68 o                         
   2  -8   2         32.41         40.66         3.28 o                         
   3  -8   2         35.93         35.70         2.39 o                         
   4  -8   2         85.10         83.45         3.43 o                         
   5  -8   2         84.04         90.67         3.89 o                         
   6  -8   2         32.99         30.59         3.01 o                         
   7  -8   2         29.16         29.01         2.67 o                         
   8  -8   2          1.26          4.13         3.39 o                         
  -4  -7   2          0.00         -2.04         2.41 o                         
  -3  -7   2         13.88          9.23         2.34 o                         
  -2  -7   2          5.72          6.40         2.02 o                         
  -1  -7   2          0.09          3.76         1.93 o                         
   0  -7   2          0.18          0.57         1.33 o                         
   1  -7   2         18.82         18.24         1.58 o                         
   2  -7   2         40.50         36.68         1.96 o                         
   3  -7   2          1.71          3.78         1.57 o                         
   4  -7   2          1.47          2.43         1.61 o                         
   5  -7   2         46.59         53.49         2.86 o                         
   6  -7   2          3.59          7.30         1.80 o                         
   7  -7   2         20.47         20.44         2.59 o                         
   8  -7   2          3.07          5.90         2.69 o                         
   9  -7   2          0.51          3.44         4.52 o                         
  -5  -6   2          3.29          1.64         2.48 o                         
  -4  -6   2          3.56          0.08         2.32 o                         
  -3  -6   2         25.94         18.02         2.27 o                         
  -2  -6   2         40.24         43.52         2.24 o                         
  -1  -6   2          9.87          9.46         1.29 o                         
   0  -6   2        412.12        418.31         4.97 o                         
   1  -6   2         52.84         46.94         2.05 o                         
   2  -6   2         14.77         12.61         1.44 o                         
   3  -6   2        850.61        847.40         9.37 o                         
   4  -6   2         11.41         10.08         1.54 o                         
   5  -6   2         34.76         37.72         1.98 o                         
   6  -6   2         74.95         82.83         3.53 o                         
   7  -6   2          0.00          1.65         2.03 o                         
   8  -6   2          7.69          6.06         2.47 o                         
   9  -6   2         13.04         12.60         2.78 o                         
  -6  -5   2          0.34         -0.33         2.47 o                         
  -5  -5   2         39.59         37.98         3.35 o                         
  -4  -5   2         29.09         28.42         1.79 o                         
  -3  -5   2          0.98          1.31         1.44 o                         
  -2  -5   2         28.82         28.44         1.47 o                         
  -1  -5   2        165.04        166.23         2.73 o                         
   0  -5   2         64.01         80.93         2.07 o                         
   1  -5   2        158.64        173.10         2.96 o                         
   2  -5   2        658.12        689.07         7.13 o                         
   3  -5   2        548.98        546.59         6.54 o                         
   4  -5   2         13.17         12.62         1.33 o                         
   5  -5   2          8.46         11.10         1.68 o                         
   6  -5   2         82.05         74.21         3.33 o                         
   7  -5   2          0.01          2.06         1.72 o                         
   8  -5   2          1.12          0.22         2.29 o                         
   9  -5   2          3.32          5.08         3.08 o                         
  -7  -4   2          9.02          7.84         4.17 o                         
  -6  -4   2          9.71          7.57         3.09 o                         
  -5  -4   2         14.48         15.58         1.98 o                         
  -4  -4   2          0.23          0.50         1.62 o                         
  -3  -4   2        133.44        131.86         2.45 o                         
  -2  -4   2        288.95        298.18         3.54 o                         
  -1  -4   2        330.48        314.07         3.46 o                         
   0  -4   2        144.26        141.75         2.01 o                         
   1  -4   2        422.66        411.93         4.64 o                         
   2  -4   2          0.00          0.13         0.98 o                         
   3  -4   2         20.14         22.45         1.64 o                         
   4  -4   2        112.96        110.51         2.44 o                         
   5  -4   2        242.25        225.88         3.75 o                         
   6  -4   2         13.77         19.62         1.44 o                         
   7  -4   2         31.11         31.09         2.05 o                         
   8  -4   2         29.71         28.96         2.49 o                         
   9  -4   2          2.88          3.76         1.89 o                         
  -7  -3   2          1.06          2.50         2.85 o                         
  -6  -3   2          4.89          7.08         2.19 o                         
  -5  -3   2         27.74         24.68         1.44 o                         
  -4  -3   2         21.41         20.48         1.33 o                         
  -3  -3   2         82.67         85.82         1.98 o                         
  -2  -3   2         17.80         18.78         1.06 o                         
  -1  -3   2          4.26          6.22         0.86 o                         
   0  -3   2        136.91        128.17         1.78 o                         
   1  -3   2         39.77         44.96         1.53 o                         
   2  -3   2          0.12          0.23         0.83 o                         
   3  -3   2         20.13         20.56         1.17 o                         
   4  -3   2          8.47          6.71         1.28 o                         
   5  -3   2         10.18         14.15         1.09 o                         
   6  -3   2          0.07          0.97         1.18 o                         
   7  -3   2          7.45          9.44         1.71 o                         
   8  -3   2         24.51         24.70         2.06 o                         
   9  -3   2          6.82          3.19         2.60 o                         
  -8  -2   2          4.92          2.43         3.41 o                         
  -7  -2   2         22.31         27.58         2.68 o                         
  -6  -2   2          0.15         -0.81         0.81 o                         
  -5  -2   2         49.66         40.79         1.27 o                         
  -4  -2   2         22.97         20.72         1.15 o                         
  -3  -2   2         41.57         33.05         1.60 o                         
  -2  -2   2        166.00        141.90         1.87 o                         
  -1  -2   2        166.20        185.34         2.04 o                         
   0  -2   2       1371.89       1275.35        10.30 o                         
   1  -2   2        283.06        294.32         3.11 o                         
   2  -2   2       2077.92       2065.56        18.74 o                         
   3  -2   2         24.97         19.81         1.23 o                         
   4  -2   2        316.26        332.80         5.12 o                         
   5  -2   2         89.26         86.33         2.68 o                         
   6  -2   2          8.71          5.20         1.68 o                         
   7  -2   2         21.88         16.18         1.96 o                         
   8  -2   2         64.51         68.20         5.48 o                         
   9  -2   2         24.34         22.78         3.26 o                         
  -8  -1   2         27.67         17.76         2.61 o                         
  -7  -1   2         12.17         12.47         1.41 o                         
  -6  -1   2         56.01         55.87         1.92 o                         
  -5  -1   2         25.64         29.06         1.45 o                         
  -4  -1   2        430.38        439.53         5.51 o                         
  -3  -1   2        460.72        481.03         6.16 o                         
  -2  -1   2        833.58        829.19        10.35 o                         
  -1  -1   2         22.63         21.89         0.92 o                         
   0  -1   2       6248.02       5903.78       215.26 o                         
   1  -1   2          2.07          1.67         0.68 o                         
   2  -1   2       1033.50       1041.07         9.92 o                         
   3  -1   2        898.65        895.18         9.03 o                         
   4  -1   2         79.35         83.79         2.34 o                         
   5  -1   2        229.65        226.01         3.96 o                         
   6  -1   2          4.86          4.11         1.75 o                         
   7  -1   2          0.58         -1.72         2.01 o                         
   8  -1   2         13.56         14.91         2.50 o                         
  -9   0   2        129.81        155.83        11.19 o                         
  -8   0   2         23.20         16.93         2.14 o                         
  -7   0   2        179.86        165.75         3.92 o                         
  -6   0   2         79.05         78.32         2.45 o                         
  -5   0   2        299.58        310.69         3.70 o                         
  -4   0   2        400.51        409.89         4.18 o                         
  -3   0   2       1270.75       1308.74        11.39 o                         
  -2   0   2       2172.77       2132.53        18.06 o                         
  -1   0   2          3.45          1.39         0.29 o                         
   0   0   2        160.99        161.18         1.71 o                         
   1   0   2        477.08        462.55         4.20 o                         
   2   0   2         76.58         93.08         1.86 o                         
   3   0   2        332.76        321.23         3.97 o                         
   4   0   2         25.03         35.95         2.23 o                         
   5   0   2          0.03         -0.54         1.12 o                         
   6   0   2         15.19         14.39         1.65 o                         
   7   0   2          4.74          2.78         1.73 o                         
   8   0   2         10.16         18.02         3.53 o                         
  -9   1   2         37.18         29.68         2.87 o                         
  -8   1   2        115.27        118.89         3.14 o                         
  -7   1   2        302.33        294.88         3.88 o                         
  -6   1   2         98.91         86.03         1.98 o                         
  -5   1   2        218.88        204.34         3.23 o                         
  -4   1   2        150.76        150.07         1.86 o                         
  -3   1   2        669.75        686.74         6.80 o                         
  -2   1   2         71.35         58.72         1.53 o                         
  -1   1   2       3523.74       3523.12        28.93 o                         
   0   1   2       1446.90       1383.89         9.69 o                         
   1   1   2        300.19        294.98         3.35 o                         
   2   1   2        291.49        320.87         3.44 o                         
   3   1   2        170.56        167.63         2.95 o                         
   4   1   2         17.84         16.27         1.65 o                         
   5   1   2        102.23        104.65         2.91 o                         
   6   1   2         26.58         29.47         2.48 o                         
   7   1   2         19.54         20.84         2.71 o                         
   8   1   2          0.02         -5.25         5.25 o                         
  -9   2   2          6.96          7.68         3.98 o                         
  -8   2   2         25.19         26.57         2.16 o                         
  -7   2   2        221.52        222.25         3.77 o                         
  -6   2   2         46.99         46.26         1.83 o                         
  -5   2   2          9.57         12.14         1.09 o                         
  -4   2   2       1040.01       1068.88         9.69 o                         
  -3   2   2        222.48        220.72         2.87 o                         
  -2   2   2       1081.42       1062.48        10.02 o                         
  -1   2   2          3.69          4.27         0.60 o                         
   0   2   2        425.32        463.14         3.86 o                         
   1   2   2         52.18         51.19         1.37 o                         
   2   2   2        265.78        263.11         3.22 o                         
   3   2   2         27.44         37.79         1.65 o                         
   4   2   2         16.99         18.23         1.50 o                         
   5   2   2         31.25         28.06         1.90 o                         
   6   2   2         32.24         35.32         2.99 o                         
   7   2   2         43.06         37.54         3.23 o                         
 -10   3   2         25.29         23.43         3.55 o                         
  -9   3   2          1.59         -2.49         2.49 o                         
  -8   3   2        149.25        152.05         4.31 o                         
  -7   3   2          6.43          8.14         1.47 o                         
  -6   3   2         11.63         11.96         1.34 o                         
  -5   3   2        197.44        202.05         2.98 o                         
  -4   3   2         39.54         44.76         1.65 o                         
  -3   3   2          3.21          1.09         1.09 o                         
  -2   3   2        813.86        819.89         7.74 o                         
  -1   3   2         11.90         12.45         0.98 o                         
   0   3   2        119.70        132.85         1.73 o                         
   1   3   2          5.94          6.59         0.90 o                         
   2   3   2        166.11        171.59         2.95 o                         
   3   3   2          9.94          7.61         1.29 o                         
   4   3   2         69.74         68.53         2.61 o                         
   5   3   2         25.21         20.95         2.03 o                         
   6   3   2         42.79         42.02         3.51 o                         
 -10   4   2          8.31         -0.51         3.39 o                         
  -9   4   2         22.73         23.27         2.22 o                         
  -8   4   2         74.65         79.58         3.48 o                         
  -7   4   2         11.29         12.14         1.61 o                         
  -6   4   2        195.79        204.23         3.39 o                         
  -5   4   2          1.73          0.63         0.74 o                         
  -4   4   2        226.03        203.52         4.26 o                         
  -3   4   2        238.93        235.83         3.35 o                         
  -2   4   2         95.70         83.99         2.16 o                         
  -1   4   2        163.55        169.44         2.72 o                         
   0   4   2          6.83          4.84         1.10 o                         
   1   4   2         58.82         67.34         1.77 o                         
   2   4   2          0.43          1.16         1.10 o                         
   3   4   2         33.84         38.62         1.82 o                         
   4   4   2         40.25         35.00         2.05 o                         
   5   4   2          0.28          0.57         1.97 o                         
   6   4   2          6.20          8.50         2.84 o                         
 -10   5   2          0.39         -3.10         3.10 o                         
  -9   5   2         59.64         56.41         3.16 o                         
  -8   5   2         14.33         12.44         1.91 o                         
  -7   5   2         46.75         51.50         2.40 o                         
  -6   5   2         25.23         25.22         1.80 o                         
  -5   5   2         24.84         20.69         1.84 o                         
  -4   5   2        134.88        129.97         3.12 o                         
  -3   5   2         51.88         57.74         2.22 o                         
  -2   5   2          4.48          7.89         1.18 o                         
  -1   5   2         30.18         24.83         1.47 o                         
   0   5   2        235.64        225.98         3.27 o                         
   1   5   2         99.70         93.02         2.40 o                         
   2   5   2        121.89        111.14         2.94 o                         
   3   5   2          1.37          1.39         1.93 o                         
   4   5   2         24.25         25.99         3.13 o                         
   5   5   2         48.40         52.29         6.07 o                         
  -9   6   2          1.52         -2.50         2.50 o                         
  -8   6   2          2.10          1.98         2.88 o                         
  -7   6   2         27.68         31.53         2.27 o                         
  -6   6   2          7.24          7.04         1.54 o                         
  -5   6   2         47.42         59.34         2.92 o                         
  -4   6   2        122.56        114.72         3.04 o                         
  -3   6   2         65.32         72.92         2.94 o                         
  -2   6   2          0.58          1.82         1.23 o                         
  -1   6   2         30.37         33.27         1.78 o                         
   0   6   2         77.63         78.98         2.56 o                         
   1   6   2        382.69        399.82         5.57 o                         
   2   6   2          0.13         -0.38         2.02 o                         
   3   6   2        164.30        162.27         5.32 o                         
   4   6   2         16.15         20.93         3.37 o                         
  -9   7   2         10.28         18.14         3.16 o                         
  -8   7   2          0.48         -1.99         1.99 o                         
  -7   7   2          0.00         -0.27         1.50 o                         
  -6   7   2          2.04          2.10         1.66 o                         
  -5   7   2         77.00         78.16         3.41 o                         
  -4   7   2          4.26          2.15         1.66 o                         
  -3   7   2        429.16        412.80         5.52 o                         
  -2   7   2          6.21          7.72         1.66 o                         
  -1   7   2        137.31        143.64         3.25 o                         
   0   7   2         28.47         27.32         2.43 o                         
   1   7   2         51.54         48.15         3.41 o                         
   2   7   2          4.90         -1.48         3.08 o                         
   3   7   2          6.98         15.21         3.77 o                         
  -9   8   2         24.36         30.04         3.41 o                         
  -8   8   2          6.16          0.63         3.14 o                         
  -7   8   2         99.03        104.88         3.86 o                         
  -6   8   2          0.32         -1.56         2.27 o                         
  -5   8   2         44.28         41.85         3.28 o                         
  -4   8   2         24.62         19.28         2.47 o                         
  -3   8   2          9.55          9.49         1.64 o                         
  -2   8   2         29.17         30.23         2.51 o                         
  -1   8   2          1.60          2.76         2.34 o                         
   0   8   2          1.84          5.66         2.88 o                         
   1   8   2         16.52         17.31         4.00 o                         
  -8   9   2          0.97          2.19         2.35 o                         
  -7   9   2          1.98          9.27         3.58 o                         
  -6   9   2          4.78          1.82         4.87 o                         
  -5   9   2          0.00          4.46         3.25 o                         
  -4   9   2         15.45         10.83         4.23 o                         
  -3   9   2          6.70          9.50         6.36 o                         
  -2   9   2          5.78          8.77         2.82 o                         
  -1   9   2         18.93         18.34         3.98 o                         
   0   9   2          5.94          3.53         3.92 o                         
  -6  10   2          0.05         13.35         4.77 o                         
  -5  10   2         13.72         15.88         4.39 o                         
  -4  10   2          0.00         -3.54         3.54 o                         
  -3  10   2          0.03         -3.21         4.34 o                         
   1 -10   3          0.30         -2.92         3.52 o                         
   2 -10   3          0.04          2.48         3.06 o                         
   3 -10   3          2.13          1.60         3.35 o                         
   4 -10   3          0.56          7.36         4.07 o                         
   5 -10   3         29.18         33.08         4.62 o                         
   6 -10   3          0.75          5.07         3.95 o                         
  -1  -9   3         10.14         10.50         3.03 o                         
   0  -9   3         61.46         67.74         4.00 o                         
   1  -9   3         59.83         54.32         3.07 o                         
   2  -9   3         73.60         79.00         3.75 o                         
   3  -9   3          4.30          1.26         2.30 o                         
   4  -9   3        169.43        156.41         7.28 o                         
   5  -9   3          6.41          0.06         2.72 o                         
   6  -9   3          7.98          7.41         2.83 o                         
   7  -9   3         10.71         10.26         3.10 o                         
   8  -9   3          0.62         -0.21         4.32 o                         
  -3  -8   3          4.37          3.41         4.01 o                         
  -2  -8   3         52.64         57.06         3.55 o                         
  -1  -8   3         12.60         17.13         2.37 o                         
   0  -8   3         66.67         63.25         3.44 o                         
   1  -8   3        145.98        143.01         3.47 o                         
   2  -8   3         51.04         43.46         2.23 o                         
   3  -8   3         94.63         93.22         3.59 o                         
   4  -8   3         35.96         42.85         2.64 o                         
   5  -8   3        113.97        100.23         3.96 o                         
   6  -8   3          1.13          3.10         2.31 o                         
   7  -8   3          3.85          6.96         4.81 o                         
   8  -8   3         11.05          6.00         6.94 o                         
  -4  -7   3          0.03         -1.25         3.26 o                         
  -3  -7   3         22.35         25.73         2.23 o                         
  -2  -7   3        113.77        107.06         5.01 o                         
  -1  -7   3          2.12          3.03         1.59 o                         
   0  -7   3        126.67        125.34         3.03 o                         
   1  -7   3         87.72         83.42         2.73 o                         
   2  -7   3         85.29         82.40         2.72 o                         
   3  -7   3        240.73        202.77         4.11 o                         
   4  -7   3          2.50          0.85         1.72 o                         
   5  -7   3         27.60         26.61         2.09 o                         
   6  -7   3        108.60        115.80         3.70 o                         
   7  -7   3         22.33         17.55         2.67 o                         
   8  -7   3         35.85         44.49         5.42 o                         
   9  -7   3          0.03         -0.39         3.34 o                         
  -5  -6   3         21.88         24.77         4.18 o                         
  -4  -6   3         55.24         61.54         4.64 o                         
  -3  -6   3         62.91         69.05         2.71 o                         
  -2  -6   3          3.96          5.85         1.39 o                         
  -1  -6   3         59.48         59.58         2.35 o                         
   0  -6   3         13.06         15.83         1.38 o                         
   1  -6   3         37.61         33.28         1.58 o                         
   2  -6   3         72.68         71.89         2.43 o                         
   3  -6   3          3.12          0.56         1.41 o                         
   4  -6   3         11.77         13.22         1.64 o                         
   5  -6   3         45.35         54.78         2.49 o                         
   6  -6   3         10.56          7.99         1.88 o                         
   7  -6   3         95.58         95.51         3.80 o                         
   8  -6   3          2.59         -2.70         3.03 o                         
   9  -6   3         51.28         51.61         4.24 o                         
  -6  -5   3          6.85         10.87         2.76 o                         
  -5  -5   3          5.24          4.11         2.75 o                         
  -4  -5   3         17.23         17.72         2.32 o                         
  -3  -5   3          0.12         -1.04         1.04 o                         
  -2  -5   3         33.02         40.13         1.67 o                         
  -1  -5   3          0.72          1.39         1.03 o                         
   0  -5   3         95.92         90.81         1.86 o                         
   1  -5   3          0.02          0.99         1.08 o                         
   2  -5   3        506.38        491.81         5.52 o                         
   3  -5   3        219.43        236.50         3.81 o                         
   4  -5   3        223.34        244.51         3.78 o                         
   5  -5   3        155.85        161.43         3.56 o                         
   6  -5   3          0.00          1.51         1.71 o                         
   7  -5   3         37.41         39.87         2.08 o                         
   8  -5   3         14.01         12.53         2.80 o                         
   9  -5   3          1.54          6.90         3.71 o                         
  -7  -4   3         18.72         22.91         3.79 o                         
  -6  -4   3        120.11        116.45         5.22 o                         
  -5  -4   3         24.19         27.17         2.55 o                         
  -4  -4   3        257.02        261.92         4.39 o                         
  -3  -4   3          5.48          2.56         1.37 o                         
  -2  -4   3        525.36        552.17         5.04 o                         
  -1  -4   3         13.29         16.50         1.12 o                         
   0  -4   3        132.14        144.48         2.10 o                         
   1  -4   3        296.25        254.33         3.33 o                         
   2  -4   3        420.74        414.56         4.93 o                         
   3  -4   3         24.75         15.61         1.15 o                         
   4  -4   3         52.96         53.36         2.13 o                         
   5  -4   3         40.15         39.69         1.99 o                         
   6  -4   3          1.09          0.18         1.28 o                         
   7  -4   3          1.92          5.61         1.70 o                         
   8  -4   3          0.22         -1.71         1.71 o                         
   9  -4   3          7.47          9.93         2.78 o                         
  -7  -3   3          7.94          9.99         2.93 o                         
  -6  -3   3          0.16         -2.09         2.09 o                         
  -5  -3   3         10.57          9.33         1.67 o                         
  -4  -3   3          0.20          1.49         1.31 o                         
  -3  -3   3          0.50          0.38         1.09 o                         
  -2  -3   3        327.05        295.40         3.18 o                         
  -1  -3   3          5.99          6.43         0.72 o                         
   0  -3   3        267.27        222.00         2.66 o                         
   1  -3   3       2121.08       2191.89        17.57 o                         
   2  -3   3        635.75        641.53         6.24 o                         
   3  -3   3        230.52        223.87         3.61 o                         
   4  -3   3        184.02        185.55         3.34 o                         
   5  -3   3         97.76         92.77         2.74 o                         
   6  -3   3         33.25         29.29         1.87 o                         
   7  -3   3         18.32         18.73         1.84 o                         
   8  -3   3          2.81          8.29         2.04 o                         
   9  -3   3         12.73         10.31         4.28 o                         
  -8  -2   3          8.64         11.01         2.74 o                         
  -7  -2   3          0.00          2.04         2.20 o                         
  -6  -2   3         51.34         57.15         2.61 o                         
  -5  -2   3         25.39         25.32         1.65 o                         
  -4  -2   3         68.95         69.25         2.09 o                         
  -3  -2   3         38.82         32.61         1.61 o                         
  -2  -2   3        195.37        204.83         2.48 o                         
  -1  -2   3          7.86          9.36         0.76 o                         
   0  -2   3        519.40        460.36         3.98 o                         
   1  -2   3       1484.52       1446.65        11.11 o                         
   2  -2   3         29.23         29.55         1.52 o                         
   3  -2   3         79.54         79.57         2.23 o                         
   4  -2   3        287.93        281.28         4.09 o                         
   5  -2   3        173.18        189.94         3.69 o                         
   6  -2   3          2.10          2.88         1.73 o                         
   7  -2   3          5.06          4.82         2.04 o                         
   8  -2   3          5.43          2.21         2.49 o                         
  -8  -1   3          0.60          0.69         2.25 o                         
  -7  -1   3         76.94         67.82         3.03 o                         
  -6  -1   3        147.83        135.31         2.81 o                         
  -5  -1   3          4.88          5.14         1.31 o                         
  -4  -1   3          0.83          3.34         1.14 o                         
  -3  -1   3         73.43         71.45         1.66 o                         
  -2  -1   3        187.90        169.28         1.88 o                         
  -1  -1   3       1210.99       1129.77         9.78 o                         
   0  -1   3        105.53        101.04         1.37 o                         
   1  -1   3        935.35        913.85         7.68 o                         
   2  -1   3         37.35         33.69         1.55 o                         
   3  -1   3          3.94          5.83         1.10 o                         
   4  -1   3          0.00          0.54         1.19 o                         
   5  -1   3          1.89          1.42         1.47 o                         
   6  -1   3         46.42         46.19         2.63 o                         
   7  -1   3          0.05         -0.63         2.37 o                         
   8  -1   3          0.66         -0.38         4.11 o                         
  -9   0   3          5.05          8.08         2.24 o                         
  -8   0   3        264.36        255.64         7.31 o                         
  -7   0   3         18.34         16.40         1.58 o                         
  -6   0   3       1018.82        995.79         9.18 o                         
  -5   0   3         10.78         13.00         0.99 o                         
  -4   0   3        281.34        272.26         3.22 o                         
  -3   0   3        348.62        364.54         3.10 o                         
  -2   0   3        165.74        138.26         1.64 o                         
  -1   0   3        163.68        144.32         1.48 o                         
   0   0   3        367.30        348.50         3.54 o                         
   1   0   3         11.28          8.64         0.76 o                         
   2   0   3         42.25         45.55         1.51 o                         
   3   0   3          7.79          7.75         1.13 o                         
   4   0   3          3.15          4.44         1.27 o                         
   5   0   3          1.93          3.74         1.83 o                         
   6   0   3         20.81         19.26         1.95 o                         
   7   0   3          0.90          4.96         2.81 o                         
   8   0   3         13.47         17.42         4.33 o                         
  -9   1   3          1.49          3.53         2.63 o                         
  -8   1   3          0.47          1.27         2.13 o                         
  -7   1   3         45.12         40.45         1.83 o                         
  -6   1   3         22.52         17.81         1.17 o                         
  -5   1   3         35.99         34.36         1.44 o                         
  -4   1   3        124.54        116.84         1.70 o                         
  -3   1   3         43.08         45.05         1.30 o                         
  -2   1   3          0.01         -0.24         0.48 o                         
  -1   1   3        296.29        277.64         2.42 o                         
   0   1   3         44.51         42.72         1.18 o                         
   1   1   3        591.52        548.67         4.70 o                         
   2   1   3          3.14          5.75         0.94 o                         
   3   1   3         43.39         47.31         1.78 o                         
   4   1   3          6.67          4.30         1.29 o                         
   5   1   3          2.00          0.38         1.45 o                         
   6   1   3         41.22         32.32         2.14 o                         
   7   1   3         11.85         11.67         1.98 o                         
  -9   2   3          1.75          0.70         2.25 o                         
  -8   2   3         32.83         30.98         2.81 o                         
  -7   2   3          0.64         -0.96         1.20 o                         
  -6   2   3         45.49         43.96         1.95 o                         
  -5   2   3          0.00          0.63         1.10 o                         
  -4   2   3        346.88        356.86         3.95 o                         
  -3   2   3        207.29        216.16         3.06 o                         
  -2   2   3         11.01         13.02         0.81 o                         
  -1   2   3         34.41         31.79         1.26 o                         
   0   2   3         28.76         31.43         1.21 o                         
   1   2   3        106.20        118.83         2.02 o                         
   2   2   3        121.61        109.36         2.51 o                         
   3   2   3         18.56         20.21         1.65 o                         
   4   2   3          5.60          4.00         1.41 o                         
   5   2   3          0.65         -1.58         1.58 o                         
   6   2   3          6.14          0.50         2.13 o                         
   7   2   3          1.24         -2.62         3.25 o                         
 -10   3   3         14.20         12.50         4.26 o                         
  -9   3   3          0.13         -1.29         4.12 o                         
  -8   3   3        111.73        123.18         4.58 o                         
  -7   3   3         23.59         22.06         1.64 o                         
  -6   3   3         53.01         58.39         2.06 o                         
  -5   3   3        106.66        126.24         2.77 o                         
  -4   3   3         25.02         27.85         0.99 o                         
  -3   3   3        142.82        124.77         2.36 o                         
  -2   3   3        230.19        215.28         3.26 o                         
  -1   3   3        978.43       1057.54         8.80 o                         
   0   3   3         86.42         90.35         1.79 o                         
   1   3   3         90.61         95.53         1.96 o                         
   2   3   3        635.68        659.38         6.79 o                         
   3   3   3        113.96        107.25         2.74 o                         
   4   3   3         55.76         50.22         2.24 o                         
   5   3   3          0.24          0.13         2.65 o                         
   6   3   3          3.55          6.65         2.58 o                         
 -10   4   3          0.33          5.57         3.42 o                         
  -9   4   3         30.24         31.84         3.02 o                         
  -8   4   3          4.44          2.26         1.67 o                         
  -7   4   3          1.62          0.86         0.97 o                         
  -6   4   3         79.24         81.17         2.06 o                         
  -5   4   3          9.34         10.44         0.94 o                         
  -4   4   3          1.38         -0.24         0.97 o                         
  -3   4   3         20.65         11.76         1.23 o                         
  -2   4   3        313.82        328.98         3.98 o                         
  -1   4   3        216.22        212.71         2.94 o                         
   0   4   3         65.38         63.60         1.87 o                         
   1   4   3          4.16          1.19         1.03 o                         
   2   4   3        179.59        192.69         3.24 o                         
   3   4   3         27.08         26.50         1.84 o                         
   4   4   3          1.20         -1.66         2.11 o                         
   5   4   3          0.08         -1.96         2.27 o                         
 -10   5   3          5.34          0.40         4.40 o                         
  -9   5   3         20.01          9.37         3.00 o                         
  -8   5   3          1.32          0.20         3.49 o                         
  -7   5   3          3.05          2.56         1.15 o                         
  -6   5   3        120.01        115.83         2.65 o                         
  -5   5   3          0.95          2.11         1.25 o                         
  -4   5   3         13.09         13.85         1.38 o                         
  -3   5   3        354.74        365.11         4.74 o                         
  -2   5   3        275.09        283.65         3.90 o                         
  -1   5   3        218.67        223.21         3.35 o                         
   0   5   3        332.33        324.35         4.20 o                         
   1   5   3          7.38          9.58         1.48 o                         
   2   5   3        171.66        159.50         3.29 o                         
   3   5   3          0.02          2.57         1.78 o                         
   4   5   3         11.80         11.72         2.36 o                         
  -9   6   3          4.57          4.31         3.49 o                         
  -8   6   3          1.13          1.99         1.37 o                         
  -7   6   3         16.74         16.72         1.46 o                         
  -6   6   3         10.55         15.38         1.95 o                         
  -5   6   3          9.43         12.24         1.67 o                         
  -4   6   3          6.38          4.01         1.44 o                         
  -3   6   3         73.69         70.72         3.90 o                         
  -2   6   3         29.55         24.70         1.76 o                         
  -1   6   3         73.47         72.51         2.64 o                         
   0   6   3         38.11         38.99         2.07 o                         
   1   6   3        124.02        118.14         4.40 o                         
   2   6   3         30.60         31.73         2.43 o                         
   3   6   3         46.30         38.36         3.08 o                         
  -9   7   3          0.71          7.47         4.23 o                         
  -8   7   3         31.70         32.62         2.53 o                         
  -7   7   3          4.90          3.37         2.01 o                         
  -6   7   3         27.33         21.41         2.57 o                         
  -5   7   3         21.35         16.75         2.63 o                         
  -4   7   3         18.52         22.23         2.25 o                         
  -3   7   3        122.02        117.08         3.37 o                         
  -2   7   3         17.73         16.63         1.86 o                         
  -1   7   3        103.47         96.46         3.13 o                         
   0   7   3         61.39         56.51         2.87 o                         
   1   7   3         37.34         38.81         4.37 o                         
   2   7   3         69.86         63.88         4.94 o                         
  -8   8   3         12.36          5.40         2.12 o                         
  -7   8   3         58.91         49.39         3.55 o                         
  -6   8   3         13.66         13.25         2.58 o                         
  -5   8   3         19.27         23.51         2.83 o                         
  -4   8   3         17.86         15.21         2.31 o                         
  -3   8   3          3.50          1.06         2.92 o                         
  -2   8   3          0.59          5.60         2.41 o                         
  -1   8   3         86.08         94.26         4.39 o                         
   0   8   3          0.00         -4.72         4.72 o                         
   1   8   3         33.81         41.43         6.71 o                         
  -7   9   3         10.99         14.95         3.09 o                         
  -6   9   3          5.02         16.23         4.40 o                         
  -5   9   3         11.56          5.22         4.27 o                         
  -4   9   3         11.76         17.04         2.92 o                         
  -3   9   3         42.62         57.14         4.45 o                         
  -2   9   3          3.99          6.19         4.47 o                         
  -1   9   3          4.26         -0.83         3.74 o                         
   0 -10   4          4.71          8.44         3.13 o                         
   1 -10   4          0.04         -2.73         2.73 o                         
   2 -10   4          1.54          0.12         3.71 o                         
   3 -10   4          0.00          0.45         2.61 o                         
   4 -10   4          0.52          3.57         3.59 o                         
   5 -10   4          1.04         -5.45         5.45 o                         
   6 -10   4          0.01         -3.31         3.35 o                         
  -1  -9   4          1.69          7.92         3.86 o                         
   0  -9   4         15.43         14.80         2.67 o                         
   1  -9   4          0.40          1.06         2.40 o                         
   2  -9   4          1.26         -1.57         1.66 o                         
   3  -9   4         15.90         16.42         2.48 o                         
   4  -9   4          1.11         -2.49         2.49 o                         
   5  -9   4         17.26         14.16         2.88 o                         
   6  -9   4          8.72          9.68         2.85 o                         
   7  -9   4          2.24         -3.75         3.75 o                         
  -3  -8   4          7.40          2.05         3.59 o                         
  -2  -8   4         91.23        100.85         4.53 o                         
  -1  -8   4          9.36         12.03         2.19 o                         
   0  -8   4         26.77         25.44         2.61 o                         
   1  -8   4         12.26         12.51         1.32 o                         
   2  -8   4         19.04         17.40         1.90 o                         
   3  -8   4         23.57         22.82         2.35 o                         
   4  -8   4          0.22         -2.05         2.05 o                         
   5  -8   4         24.06         19.97         2.30 o                         
   6  -8   4          0.04          1.61         2.29 o                         
   7  -8   4          7.70         11.09         4.88 o                         
   8  -8   4          0.64         -1.59         4.13 o                         
  -4  -7   4          0.08         -1.49         3.28 o                         
  -3  -7   4         10.78          9.82         4.29 o                         
  -2  -7   4          0.06          1.10         2.35 o                         
  -1  -7   4          2.48         -0.85         1.73 o                         
   0  -7   4         20.57         14.43         1.63 o                         
   1  -7   4          3.36          5.56         1.40 o                         
   2  -7   4         52.12         46.16         2.25 o                         
   3  -7   4        109.84        120.90         3.46 o                         
   4  -7   4         99.13         89.78         3.38 o                         
   5  -7   4         30.36         28.47         2.18 o                         
   6  -7   4         21.51         16.02         2.95 o                         
   7  -7   4          0.05          1.97         2.58 o                         
   8  -7   4         15.23         15.36         3.01 o                         
  -5  -6   4          4.69          0.27         2.95 o                         
  -4  -6   4         18.70         19.55         2.71 o                         
  -3  -6   4         54.99         64.85         4.62 o                         
  -2  -6   4          1.24         -1.25         1.30 o                         
  -1  -6   4        183.52        198.32         3.43 o                         
   0  -6   4         10.46         13.53         1.21 o                         
   1  -6   4         29.68         29.27         1.48 o                         
   2  -6   4        295.16        291.71         4.46 o                         
   3  -6   4         54.49         51.49         2.49 o                         
   4  -6   4         23.92         22.75         1.75 o                         
   5  -6   4         44.56         54.35         2.68 o                         
   6  -6   4         69.52         76.46         3.33 o                         
   7  -6   4         11.08         14.09         3.32 o                         
   8  -6   4         11.41         13.31         5.39 o                         
  -6  -5   4          0.64          2.71         2.46 o                         
  -5  -5   4         18.76         20.93         2.00 o                         
  -4  -5   4          0.79         -0.40         1.46 o                         
  -3  -5   4         20.23         22.06         1.44 o                         
  -2  -5   4        130.03        129.88         2.53 o                         
  -1  -5   4          0.81         -0.07         1.08 o                         
   0  -5   4        377.89        409.99         4.32 o                         
   1  -5   4        205.37        223.92         3.10 o                         
   2  -5   4          4.29         -0.22         1.09 o                         
   3  -5   4        802.67        856.37         8.53 o                         
   4  -5   4          0.02          0.47         1.11 o                         
   5  -5   4          7.27          8.54         1.47 o                         
   6  -5   4         47.55         53.37         3.93 o                         
   7  -5   4         12.48         12.49         2.09 o                         
   8  -5   4          2.52          4.15         2.25 o                         
   9  -5   4          0.91          8.96         4.33 o                         
  -7  -4   4          2.01          4.82         2.92 o                         
  -6  -4   4          0.62         -1.68         2.07 o                         
  -5  -4   4         35.25         38.50         2.41 o                         
  -4  -4   4        237.84        226.49         3.81 o                         
  -3  -4   4          0.64          0.48         1.03 o                         
  -2  -4   4        195.29        198.34         2.53 o                         
  -1  -4   4        139.62        134.21         3.34 o                         
   0  -4   4        822.44        850.17         7.21 o                         
   1  -4   4         57.38         73.88         1.72 o                         
   2  -4   4        215.25        208.33         3.04 o                         
   3  -4   4         28.87         19.69         1.27 o                         
   4  -4   4          3.56          2.16         1.36 o                         
   5  -4   4          6.55          5.21         1.66 o                         
   6  -4   4         21.98         20.48         1.76 o                         
   7  -4   4          3.92          7.07         2.03 o                         
   8  -4   4          5.10          3.82         2.43 o                         
  -7  -3   4         45.89         42.71         3.19 o                         
  -6  -3   4          0.00         -0.24         1.86 o                         
  -5  -3   4        379.63        364.05         4.83 o                         
  -4  -3   4          5.98          5.36         1.20 o                         
  -3  -3   4          1.41          1.20         0.96 o                         
  -2  -3   4        830.37        868.08         6.97 o                         
  -1  -3   4        201.66        188.72         2.11 o                         
   0  -3   4         26.65         29.24         1.21 o                         
   1  -3   4       1743.42       1797.71        15.54 o                         
   2  -3   4          0.38          2.99         0.89 o                         
   3  -3   4        338.06        351.58         6.00 o                         
   4  -3   4          2.64          1.36         1.25 o                         
   5  -3   4         84.26         86.38         2.60 o                         
   6  -3   4         11.38          9.29         1.64 o                         
   7  -3   4         48.36         43.84         2.51 o                         
   8  -3   4         20.45         25.94         2.83 o                         
  -8  -2   4          5.47          1.73         2.38 o                         
  -7  -2   4         28.73         38.02         2.56 o                         
  -6  -2   4         16.50         15.75         1.67 o                         
  -5  -2   4        108.05        103.31         2.61 o                         
  -4  -2   4         31.74         36.75         1.64 o                         
  -3  -2   4          0.69          1.40         0.85 o                         
  -2  -2   4          4.06          1.01         0.73 o                         
  -1  -2   4          1.48          0.83         0.56 o                         
   0  -2   4         58.63         51.83         1.21 o                         
   1  -2   4        370.25        374.01         3.49 o                         
   2  -2   4        358.02        365.07         3.31 o                         
   3  -2   4        111.00        124.60         2.33 o                         
   4  -2   4        138.98        132.42         2.92 o                         
   5  -2   4         23.44         26.93         1.95 o                         
   6  -2   4         37.77         39.12         2.43 o                         
   7  -2   4         16.30         10.67         2.49 o                         
   8  -2   4          2.82          6.03         5.38 o                         
  -8  -1   4          0.88          0.83         2.02 o                         
  -7  -1   4         77.91         68.98         3.33 o                         
  -6  -1   4         18.82         18.25         1.56 o                         
  -5  -1   4          0.31          2.35         1.09 o                         
  -4  -1   4         51.50         52.55         1.87 o                         
  -3  -1   4          7.39         11.65         0.87 o                         
  -2  -1   4         50.39         43.85         1.07 o                         
  -1  -1   4          2.77          3.32         0.82 o                         
   0  -1   4        205.51        199.83         2.05 o                         
   1  -1   4        791.66        783.28         6.51 o                         
   2  -1   4        178.49        163.16         2.25 o                         
   3  -1   4         30.83         31.13         1.70 o                         
   4  -1   4         60.36         64.45         2.78 o                         
   5  -1   4          1.31          0.06         1.49 o                         
   6  -1   4          4.18          4.95         1.87 o                         
   7  -1   4          5.96          8.36         3.32 o                         
   8  -1   4         39.19         33.35         4.99 o                         
  -9   0   4         33.86         30.90         2.55 o                         
  -8   0   4         13.48          8.41         1.92 o                         
  -7   0   4         97.98        100.12         3.07 o                         
  -6   0   4         28.15         26.37         1.59 o                         
  -5   0   4        106.14         96.36         2.02 o                         
  -4   0   4        171.22        171.83         2.15 o                         
  -3   0   4          2.60          1.94         0.65 o                         
  -2   0   4       1077.69       1114.96         7.65 o                         
  -1   0   4        102.13         84.77         1.28 o                         
   0   0   4         15.31         20.45         0.85 o                         
   1   0   4        478.78        521.50         4.64 o                         
   2   0   4        137.77        139.79         2.41 o                         
   3   0   4          0.31          0.49         1.05 o                         
   4   0   4         35.78         36.35         1.91 o                         
   5   0   4         66.27         59.19         2.76 o                         
   6   0   4          5.96          2.88         1.96 o                         
   7   0   4         16.94         11.82         2.99 o                         
  -9   1   4          0.09          2.95         2.27 o                         
  -8   1   4          1.26          1.18         1.45 o                         
  -7   1   4        106.35        108.45         2.44 o                         
  -6   1   4         27.37         30.29         1.33 o                         
  -5   1   4          0.68          1.41         0.74 o                         
  -4   1   4        673.35        719.28         6.37 o                         
  -3   1   4         77.86         77.47         1.41 o                         
  -2   1   4         10.06          8.53         0.61 o                         
  -1   1   4          3.23          3.18         0.62 o                         
   0   1   4       2071.58       2136.69        16.38 o                         
   1   1   4         55.73         54.44         1.56 o                         
   2   1   4        155.01        143.56         2.47 o                         
   3   1   4        867.18        842.83         8.96 o                         
   4   1   4         36.77         35.18         1.88 o                         
   5   1   4        104.50         94.00         3.23 o                         
   6   1   4         58.13         56.05         2.77 o                         
   7   1   4         24.89         27.03         2.18 o                         
  -9   2   4          0.02         -0.90         2.24 o                         
  -8   2   4        101.13         98.38         4.83 o                         
  -7   2   4         19.65         19.46         1.86 o                         
  -6   2   4          0.49          0.68         1.20 o                         
  -5   2   4        183.97        187.51         3.14 o                         
  -4   2   4          3.30          3.51         0.91 o                         
  -3   2   4          9.20         11.72         0.79 o                         
  -2   2   4       1203.95       1323.07        10.45 o                         
  -1   2   4         69.49         67.33         1.49 o                         
   0   2   4       1475.56       1648.62        11.94 o                         
   1   2   4         53.31         48.83         1.78 o                         
   2   2   4        357.62        352.98         4.11 o                         
   3   2   4          1.04          0.70         1.24 o                         
   4   2   4        209.56        198.51         3.61 o                         
   5   2   4          9.45         10.57         1.94 o                         
   6   2   4         25.21         26.71         2.73 o                         
 -10   3   4          1.10          7.07         3.41 o                         
  -9   3   4          3.35          1.46         3.64 o                         
  -8   3   4        104.44        101.15         4.94 o                         
  -7   3   4         20.22         17.11         1.77 o                         
  -6   3   4         51.76         54.28         2.42 o                         
  -5   3   4        623.08        642.95         6.63 o                         
  -4   3   4         59.89         68.72         1.80 o                         
  -3   3   4        219.46        267.17         3.37 o                         
  -2   3   4        309.46        303.54         3.15 o                         
  -1   3   4        157.34        173.29         2.57 o                         
   0   3   4         21.80         22.17         1.17 o                         
   1   3   4          7.24          9.73         1.13 o                         
   2   3   4          6.38          9.12         1.37 o                         
   3   3   4         20.30         21.41         1.76 o                         
   4   3   4         29.72         25.42         2.13 o                         
   5   3   4         10.39          9.65         2.40 o                         
   6   3   4         10.14         17.87         3.33 o                         
 -10   4   4          0.41         -1.03         4.96 o                         
  -9   4   4          7.61         10.22         2.74 o                         
  -8   4   4          1.10         -2.40         2.40 o                         
  -7   4   4          0.26          0.78         1.74 o                         
  -6   4   4         32.20         33.91         2.03 o                         
  -5   4   4         44.29         44.82         1.25 o                         
  -4   4   4         29.97         24.81         1.51 o                         
  -3   4   4        178.68        186.94         2.82 o                         
  -2   4   4          0.02          0.47         1.03 o                         
  -1   4   4         24.05         27.38         1.51 o                         
   0   4   4         20.28         18.19         1.24 o                         
   1   4   4         20.08         20.44         1.47 o                         
   2   4   4          1.20          1.93         1.48 o                         
   3   4   4         41.74         41.84         2.41 o                         
   4   4   4          0.76         -0.40         2.06 o                         
   5   4   4          0.00         -1.08         2.63 o                         
 -10   5   4          1.17          2.45        10.98 o                         
  -9   5   4          6.17         10.51         2.92 o                         
  -8   5   4          1.99          6.40         2.26 o                         
  -7   5   4         10.09         10.65         1.92 o                         
  -6   5   4          0.05          0.11         0.76 o                         
  -5   5   4          0.03          0.35         1.20 o                         
  -4   5   4          9.24         14.67         1.45 o                         
  -3   5   4         99.58         95.47         2.10 o                         
  -2   5   4         31.10         38.48         1.81 o                         
  -1   5   4         75.20         74.93         2.35 o                         
   0   5   4         31.72         26.30         1.62 o                         
   1   5   4        231.90        245.73         3.87 o                         
   2   5   4         34.18         37.97         2.14 o                         
   3   5   4         43.40         45.68         2.76 o                         
   4   5   4         37.16         40.42         2.94 o                         
  -9   6   4          2.79          1.95         8.28 o                         
  -8   6   4         14.49         10.54         3.90 o                         
  -7   6   4         11.93          7.83         1.80 o                         
  -6   6   4         83.33         81.64         3.62 o                         
  -5   6   4         39.55         33.94         2.09 o                         
  -4   6   4        122.50        123.58         3.89 o                         
  -3   6   4         41.93         41.59         2.09 o                         
  -2   6   4        267.21        262.81         4.17 o                         
  -1   6   4          9.87          7.34         1.77 o                         
   0   6   4          1.00          1.19         1.60 o                         
   1   6   4        100.82        108.54         4.11 o                         
   2   6   4          1.34          8.30         3.66 o                         
   3   6   4          1.55          1.18         2.39 o                         
  -9   7   4         32.24         25.61         4.29 o                         
  -8   7   4         23.12         18.15         4.24 o                         
  -7   7   4        160.59        166.80         5.19 o                         
  -6   7   4          0.47         -2.17         2.17 o                         
  -5   7   4        117.06        114.08         8.85 o                         
  -4   7   4          7.11          5.12         1.55 o                         
  -3   7   4         27.60         23.40         2.13 o                         
  -2   7   4          8.29         10.18         1.98 o                         
  -1   7   4         35.73         29.22         2.44 o                         
   0   7   4         88.45         83.90         4.95 o                         
   1   7   4          0.32         -2.41         2.96 o                         
   2   7   4          5.34         -0.36         3.67 o                         
  -8   8   4          0.26          1.17         1.65 o                         
  -7   8   4         27.44         27.70         3.29 o                         
  -6   8   4          8.08         10.31         2.76 o                         
  -5   8   4          0.12         -1.78         1.78 o                         
  -4   8   4          4.31          7.41         2.66 o                         
  -3   8   4          0.31         -2.30         2.30 o                         
  -2   8   4          7.09         15.48         3.42 o                         
  -1   8   4          4.46          7.48         3.16 o                         
   0   8   4          4.52          2.93         3.50 o                         
  -7   9   4         41.37         57.64         7.29 o                         
  -6   9   4          7.75          7.52         4.81 o                         
  -5   9   4         42.93         51.31         4.36 o                         
  -4   9   4          0.39          4.98         3.18 o                         
  -3   9   4         25.17         27.62         3.59 o                         
  -2   9   4          5.39          9.69         3.78 o                         
   0 -10   5          7.88          8.67         4.41 o                         
   1 -10   5          2.20          0.24         2.79 o                         
   2 -10   5          1.65          1.38         2.94 o                         
   3 -10   5          5.10          4.15         3.02 o                         
   4 -10   5          0.02         -3.56         3.56 o                         
   5 -10   5         12.29          6.01         3.62 o                         
   6 -10   5          1.97         -1.01         4.00 o                         
  -2  -9   5          3.12          4.06         4.76 o                         
  -1  -9   5          1.28          6.96         2.86 o                         
   0  -9   5          2.38          1.42         2.81 o                         
   1  -9   5          5.03          7.33         3.81 o                         
   2  -9   5          6.76          6.61         1.81 o                         
   3  -9   5          0.99          3.45         2.88 o                         
   4  -9   5         36.94         42.50         3.60 o                         
   5  -9   5          0.63          2.06         2.51 o                         
   6  -9   5          0.00          3.45         3.62 o                         
   7  -9   5          9.78         11.66         3.62 o                         
  -3  -8   5         17.48         16.67         3.01 o                         
  -2  -8   5          1.03         -0.88         2.77 o                         
  -1  -8   5          3.43          2.81         2.27 o                         
   0  -8   5          0.18         -2.02         2.02 o                         
   1  -8   5          2.05          2.39         1.34 o                         
   2  -8   5          0.56          1.86         1.53 o                         
   3  -8   5          0.17         -1.22         2.24 o                         
   4  -8   5          8.62          5.47         2.19 o                         
   5  -8   5         29.97         30.81         2.47 o                         
   6  -8   5         20.88         19.90         2.80 o                         
   7  -8   5          0.67         -0.77         3.12 o                         
   8  -8   5          2.33         -3.61         3.61 o                         
  -4  -7   5          4.96         -0.39         3.02 o                         
  -3  -7   5         58.00         68.42         3.32 o                         
  -2  -7   5          1.25         -1.24         1.89 o                         
  -1  -7   5          2.40          4.39         1.70 o                         
   0  -7   5         10.50         11.21         1.61 o                         
   1  -7   5         24.38         24.51         1.61 o                         
   2  -7   5          2.72          2.54         1.33 o                         
   3  -7   5         49.67         46.82         2.56 o                         
   4  -7   5         28.70         30.34         2.19 o                         
   5  -7   5         27.67         27.42         2.32 o                         
   6  -7   5          0.37          0.49         2.27 o                         
   7  -7   5         92.68         92.73         5.95 o                         
   8  -7   5          5.51          3.95         3.68 o                         
  -5  -6   5          0.00         -0.25         2.69 o                         
  -4  -6   5          2.85          4.21         2.20 o                         
  -3  -6   5         53.33         49.81         2.37 o                         
  -2  -6   5         46.97         51.12         2.29 o                         
  -1  -6   5         11.99         13.12         1.44 o                         
   0  -6   5          9.55         10.87         1.12 o                         
   1  -6   5          1.35          2.42         1.07 o                         
   2  -6   5        185.95        182.12         3.08 o                         
   3  -6   5        120.90        126.77         3.15 o                         
   4  -6   5        128.82        130.01         3.34 o                         
   5  -6   5        141.08        131.60         4.29 o                         
   6  -6   5         53.70         57.05         3.24 o                         
   7  -6   5         31.06         36.23         2.62 o                         
   8  -6   5         47.68         42.19         3.08 o                         
  -6  -5   5         67.20         75.99         3.63 o                         
  -5  -5   5         51.07         45.78         2.60 o                         
  -4  -5   5        303.04        313.69         5.92 o                         
  -3  -5   5          1.55         -0.28         0.88 o                         
  -2  -5   5        165.98        173.99         2.87 o                         
  -1  -5   5        375.05        376.61         4.43 o                         
   0  -5   5         97.94         98.10         2.01 o                         
   1  -5   5        413.14        413.79         4.54 o                         
   2  -5   5          5.01          6.02         1.05 o                         
   3  -5   5        278.78        270.48         4.02 o                         
   4  -5   5         11.65         15.92         1.59 o                         
   5  -5   5         62.03         67.14         2.91 o                         
   6  -5   5         16.54         19.08         2.08 o                         
   7  -5   5          8.89          8.79         2.79 o                         
   8  -5   5          6.28          6.55         3.21 o                         
  -7  -4   5          0.21          1.27         2.84 o                         
  -6  -4   5          8.66         10.31         2.40 o                         
  -5  -4   5          4.30          3.59         1.85 o                         
  -4  -4   5         67.94         67.10         2.28 o                         
  -3  -4   5          2.92          1.70         1.08 o                         
  -2  -4   5         72.27         81.39         1.74 o                         
  -1  -4   5         46.14         47.85         1.39 o                         
   0  -4   5         12.54         16.69         1.01 o                         
   1  -4   5         10.99          9.37         0.96 o                         
   2  -4   5         45.36         46.35         1.76 o                         
   3  -4   5         40.78         36.73         1.80 o                         
   4  -4   5          0.02         -0.50         1.13 o                         
   5  -4   5         20.17         22.51         2.08 o                         
   6  -4   5          0.50          0.90         1.54 o                         
   7  -4   5          5.01          4.70         2.01 o                         
   8  -4   5          4.29         13.31         2.68 o                         
  -7  -3   5          0.70          7.46         2.32 o                         
  -6  -3   5         32.74         40.69         3.16 o                         
  -5  -3   5         78.19         80.29         3.47 o                         
  -4  -3   5          0.71          1.19         1.07 o                         
  -3  -3   5        278.21        275.79         3.52 o                         
  -2  -3   5         73.18         71.12         1.59 o                         
  -1  -3   5        167.39        183.67         2.32 o                         
   0  -3   5        472.06        494.30         4.53 o                         
   1  -3   5        526.92        553.92         4.93 o                         
   2  -3   5        129.04        123.98         2.19 o                         
   3  -3   5         75.99         82.34         1.79 o                         
   4  -3   5          0.38          0.61         1.08 o                         
   5  -3   5        209.43        218.63         3.84 o                         
   6  -3   5          4.17          3.37         1.90 o                         
   7  -3   5         23.24         21.71         2.35 o                         
   8  -3   5          6.50          4.99         2.76 o                         
  -8  -2   5          8.37          7.15         2.49 o                         
  -7  -2   5          0.30          2.59         1.89 o                         
  -6  -2   5        188.43        189.58         4.07 o                         
  -5  -2   5          0.74          3.03         1.20 o                         
  -4  -2   5         54.15         51.20         1.99 o                         
  -3  -2   5        485.79        512.31         4.99 o                         
  -2  -2   5         90.42         91.60         1.67 o                         
  -1  -2   5        555.51        595.96         4.65 o                         
   0  -2   5        717.53        764.10         6.37 o                         
   1  -2   5         26.52         24.43         1.22 o                         
   2  -2   5       1084.75       1119.09         9.74 o                         
   3  -2   5         63.25         71.38         1.83 o                         
   4  -2   5         11.15         11.50         1.31 o                         
   5  -2   5          1.36          3.82         1.56 o                         
   6  -2   5         50.44         52.41         2.91 o                         
   7  -2   5         22.59         24.26         3.02 o                         
   8  -2   5          5.25          2.79         3.13 o                         
  -8  -1   5          0.15         -2.20         2.20 o                         
  -7  -1   5         28.02         23.01         1.90 o                         
  -6  -1   5        181.32        187.21         3.38 o                         
  -5  -1   5         52.78         47.77         1.84 o                         
  -4  -1   5          0.55          1.16         0.66 o                         
  -3  -1   5       1165.62       1156.52        15.78 o                         
  -2  -1   5         27.60         28.33         1.35 o                         
  -1  -1   5         89.44         87.44         1.86 o                         
   0  -1   5        296.40        302.89         2.89 o                         
   1  -1   5        429.10        450.31         4.25 o                         
   2  -1   5         34.01         35.55         1.33 o                         
   3  -1   5        246.17        254.68         3.64 o                         
   4  -1   5        202.98        198.42         3.56 o                         
   5  -1   5        144.88        143.84         3.50 o                         
   6  -1   5         71.08         71.42         3.36 o                         
   7  -1   5          0.23         -2.86         2.86 o                         
  -9   0   5          0.24         -0.92         2.85 o                         
  -8   0   5         30.84         30.79         2.28 o                         
  -7   0   5        149.12        146.54         2.66 o                         
  -6   0   5        165.79        148.50         2.46 o                         
  -5   0   5        133.96        139.80         2.03 o                         
  -4   0   5         22.00         26.07         1.02 o                         
  -3   0   5        599.94        583.94         5.17 o                         
  -2   0   5        131.60        114.59         1.34 o                         
  -1   0   5          3.59          5.18         0.61 o                         
   0   0   5          0.16         -0.18         0.69 o                         
   1   0   5        365.50        389.65         3.90 o                         
   2   0   5          9.40          7.96         0.88 o                         
   3   0   5        269.04        259.07         3.24 o                         
   4   0   5         49.98         49.77         1.77 o                         
   5   0   5         89.55         91.15         3.25 o                         
   6   0   5         28.58         26.47         3.03 o                         
   7   0   5         15.06         13.96         3.21 o                         
  -9   1   5          0.57         -1.82         1.90 o                         
  -8   1   5          3.34          3.97         1.56 o                         
  -7   1   5          6.56          4.75         1.24 o                         
  -6   1   5          0.13         -0.56         0.83 o                         
  -5   1   5          9.16          7.09         0.97 o                         
  -4   1   5        139.06        127.04         1.97 o                         
  -3   1   5        223.53        223.20         2.50 o                         
  -2   1   5        156.88        163.43         1.97 o                         
  -1   1   5       1597.29       1672.43        11.91 o                         
   0   1   5          9.91         12.49         1.03 o                         
   1   1   5        344.81        377.36         3.88 o                         
   2   1   5         90.93         82.21         2.08 o                         
   3   1   5          0.66          0.51         1.17 o                         
   4   1   5         41.84         39.40         1.99 o                         
   5   1   5         26.09         28.46         2.21 o                         
   6   1   5         15.28         13.39         2.36 o                         
  -9   2   5         16.48         12.85         3.68 o                         
  -8   2   5         78.14         73.77         3.86 o                         
  -7   2   5          3.92          4.36         1.46 o                         
  -6   2   5        135.36        132.06         2.79 o                         
  -5   2   5          7.50          8.54         1.02 o                         
  -4   2   5          0.99          1.48         0.86 o                         
  -3   2   5         78.16         81.41         1.49 o                         
  -2   2   5         42.74         52.89         1.40 o                         
  -1   2   5       1602.26       1737.62        13.06 o                         
   0   2   5        187.32        209.53         3.01 o                         
   1   2   5        695.90        728.33         6.44 o                         
   2   2   5        809.31        807.86         7.60 o                         
   3   2   5        112.10        113.85         2.88 o                         
   4   2   5        299.86        290.65         4.73 o                         
   5   2   5          6.63          6.98         2.17 o                         
   6   2   5         20.94         19.52         3.12 o                         
  -9   3   5          0.40         -0.71         2.68 o                         
  -8   3   5          4.74          4.62         2.43 o                         
  -7   3   5          6.42          8.45         1.63 o                         
  -6   3   5         45.28         41.05         1.83 o                         
  -5   3   5          1.26          0.91         0.98 o                         
  -4   3   5        188.40        186.61         2.64 o                         
  -3   3   5         20.54         17.01         1.05 o                         
  -2   3   5          5.95          7.45         1.00 o                         
  -1   3   5        246.83        248.09         3.20 o                         
   0   3   5         27.04         30.82         1.21 o                         
   1   3   5          7.00          7.17         1.34 o                         
   2   3   5        192.60        183.92         3.37 o                         
   3   3   5         51.57         53.60         2.53 o                         
   4   3   5         32.92         34.73         2.48 o                         
   5   3   5          0.93          4.45         2.43 o                         
  -9   4   5         25.94         35.08         3.53 o                         
  -8   4   5          2.21         -2.06         2.06 o                         
  -7   4   5          1.17          0.78         1.63 o                         
  -6   4   5         97.76         91.88         2.56 o                         
  -5   4   5          0.75          0.50         1.26 o                         
  -4   4   5         18.59         18.87         1.27 o                         
  -3   4   5         48.72         49.21         1.72 o                         
  -2   4   5        170.30        177.02         2.84 o                         
  -1   4   5         55.48         52.92         2.22 o                         
   0   4   5        124.19        122.71         2.75 o                         
   1   4   5        162.14        154.42         3.05 o                         
   2   4   5        184.12        189.87         4.88 o                         
   3   4   5         51.29         61.92         3.06 o                         
   4   4   5          3.21          1.90         2.99 o                         
  -9   5   5          7.76          3.09         3.52 o                         
  -8   5   5          9.86          9.42         3.26 o                         
  -7   5   5          2.19          3.57         1.91 o                         
  -6   5   5        191.78        204.83         4.29 o                         
  -5   5   5         49.51         51.14         2.15 o                         
  -4   5   5         30.87         36.16         1.69 o                         
  -3   5   5          0.02         -0.17         1.22 o                         
  -2   5   5          2.23          3.88         1.34 o                         
  -1   5   5          0.61          1.39         1.37 o                         
   0   5   5          5.03          4.38         1.61 o                         
   1   5   5          3.27          2.97         1.66 o                         
   2   5   5         27.66         30.45         2.16 o                         
   3   5   5          7.36          6.37         2.39 o                         
  -9   6   5         48.41         54.47         4.10 o                         
  -8   6   5          4.84          1.78         2.79 o                         
  -7   6   5         69.69         95.20         6.16 o                         
  -6   6   5         46.72         56.26         3.17 o                         
  -5   6   5        315.76        320.48         4.84 o                         
  -4   6   5          0.40          1.37         1.27 o                         
  -3   6   5        216.03        204.13         4.13 o                         
  -2   6   5         39.50         38.26         2.29 o                         
  -1   6   5        144.80        144.09         3.82 o                         
   0   6   5         81.45         80.07         3.38 o                         
   1   6   5         14.75         11.39         2.93 o                         
   2   6   5         71.45         77.44         5.89 o                         
  -9   7   5          5.12         14.24         4.65 o                         
  -8   7   5         11.54          7.79         3.51 o                         
  -7   7   5          6.57          6.50         2.69 o                         
  -6   7   5          6.75          8.57         2.13 o                         
  -5   7   5          4.30          7.54         2.10 o                         
  -4   7   5          4.00          0.97         2.46 o                         
  -3   7   5          0.73         -1.44         2.44 o                         
  -2   7   5          1.63         -0.52         2.08 o                         
  -1   7   5         19.02         20.82         2.86 o                         
   0   7   5          0.22          2.31         3.98 o                         
   1   7   5         19.61         25.25         4.09 o                         
  -8   8   5         13.57         24.13         4.65 o                         
  -7   8   5          1.39          7.79         3.61 o                         
  -6   8   5         16.09         18.90         2.81 o                         
  -5   8   5          0.04          4.13         2.45 o                         
  -4   8   5         52.37         44.28         3.12 o                         
  -3   8   5          2.31          3.84         2.57 o                         
  -2   8   5          7.44          1.26         5.29 o                         
  -1   8   5         27.41         34.25         4.64 o                         
  -6   9   5          1.17          3.57         4.53 o                         
  -5   9   5          5.65         -2.93         4.21 o                         
  -4   9   5          0.61         -1.88         3.57 o                         
  -3   9   5          4.26          2.80         8.33 o                         
   1 -10   6         11.22          9.86         3.46 o                         
   2 -10   6          4.85         11.47         2.33 o                         
   3 -10   6         10.74         11.26         2.78 o                         
   4 -10   6          6.13          8.56         2.99 o                         
   5 -10   6          3.39          0.47         4.79 o                         
  -1  -9   6          7.08          7.83         3.00 o                         
   0  -9   6          2.25         -2.14         2.87 o                         
   1  -9   6          7.37          6.69         3.15 o                         
   2  -9   6          2.36          5.08         1.85 o                         
   3  -9   6          0.63          0.36         2.20 o                         
   4  -9   6         11.76         12.88         2.70 o                         
   5  -9   6          1.66          3.89         2.90 o                         
   6  -9   6          4.16          1.26         2.65 o                         
  -3  -8   6          0.00         -1.33         3.04 o                         
  -2  -8   6         50.09         58.34         3.77 o                         
  -1  -8   6          0.82          1.96         2.39 o                         
   0  -8   6          6.86          5.33         2.16 o                         
   1  -8   6         26.09         28.93         1.99 o                         
   2  -8   6          9.99          4.37         1.70 o                         
   3  -8   6          8.91          6.66         1.92 o                         
   4  -8   6          1.98          1.67         2.03 o                         
   5  -8   6          4.48          2.43         2.35 o                         
   6  -8   6          0.71         -3.21         3.21 o                         
   7  -8   6          0.38          0.25         3.78 o                         
  -4  -7   6          4.37          6.15         2.93 o                         
  -3  -7   6          1.54         -0.41         2.63 o                         
  -2  -7   6         15.88         12.86         2.01 o                         
  -1  -7   6          0.61         -1.60         1.60 o                         
   0  -7   6        133.90        131.51         2.73 o                         
   1  -7   6          4.38          1.95         1.30 o                         
   2  -7   6        194.24        189.36         3.49 o                         
   3  -7   6          0.37          2.13         1.50 o                         
   4  -7   6        110.60        102.15         3.94 o                         
   5  -7   6          3.97          3.46         3.07 o                         
   6  -7   6         68.49         74.01         4.50 o                         
   7  -7   6          7.38          8.92         2.78 o                         
   8  -7   6         12.99         21.34         7.96 o                         
  -5  -6   6         10.68          9.64         2.84 o                         
  -4  -6   6          7.68          8.63         2.28 o                         
  -3  -6   6         25.61         23.00         1.62 o                         
  -2  -6   6         34.91         40.43         1.89 o                         
  -1  -6   6        123.06        122.53         2.90 o                         
   0  -6   6         21.50         32.48         1.67 o                         
   1  -6   6        199.83        191.45         3.60 o                         
   2  -6   6         69.10         68.74         2.30 o                         
   3  -6   6        482.22        474.90         5.25 o                         
   4  -6   6          1.23          2.74         1.42 o                         
   5  -6   6        112.26        103.79         3.60 o                         
   6  -6   6          0.62         -0.54         1.88 o                         
   7  -6   6         51.59         53.47         3.35 o                         
   8  -6   6          9.67         17.58         3.24 o                         
  -6  -5   6          2.90          8.78         2.52 o                         
  -5  -5   6          0.71          0.79         2.43 o                         
  -4  -5   6         25.26         28.96         1.80 o                         
  -3  -5   6          2.55          1.58         1.00 o                         
  -2  -5   6          0.62         -0.35         1.00 o                         
  -1  -5   6         41.04         42.64         1.81 o                         
   0  -5   6         31.40         31.56         1.38 o                         
   1  -5   6          1.97          4.75         0.98 o                         
   2  -5   6          6.12          8.31         1.20 o                         
   3  -5   6        195.84        211.44         3.26 o                         
   4  -5   6         33.96         32.87         1.96 o                         
   5  -5   6         12.87         14.05         1.54 o                         
   6  -5   6         35.12         38.98         2.50 o                         
   7  -5   6         25.67         33.40         2.82 o                         
   8  -5   6          7.86         12.18         3.35 o                         
  -7  -4   6          1.82          0.38         3.44 o                         
  -6  -4   6          8.45          7.23         1.93 o                         
  -5  -4   6        189.77        195.21         3.58 o                         
  -4  -4   6         18.55         16.46         1.46 o                         
  -3  -4   6         48.46         50.14         1.67 o                         
  -2  -4   6        248.48        230.77         2.79 o                         
  -1  -4   6         26.74         26.79         1.13 o                         
   0  -4   6         78.38         69.06         1.66 o                         
   1  -4   6        210.27        215.57         2.90 o                         
   2  -4   6          1.50          3.26         0.92 o                         
   3  -4   6        189.80        189.39         2.89 o                         
   4  -4   6          0.08         -0.94         0.94 o                         
   5  -4   6          4.11          5.36         1.53 o                         
   6  -4   6         15.77         22.30         3.11 o                         
   7  -4   6          0.73         -2.33         2.33 o                         
   8  -4   6          4.03          9.48         2.94 o                         
  -7  -3   6          0.47         -0.77         2.11 o                         
  -6  -3   6          9.08          9.84         1.71 o                         
  -5  -3   6        131.92        135.75         3.00 o                         
  -4  -3   6          0.00          0.42         1.00 o                         
  -3  -3   6          8.51         10.02         0.78 o                         
  -2  -3   6        382.62        385.54         3.99 o                         
  -1  -3   6        109.94        110.28         1.82 o                         
   0  -3   6         21.60         28.39         1.15 o                         
   1  -3   6         85.61         85.29         1.52 o                         
   2  -3   6         35.65         37.77         1.67 o                         
   3  -3   6         21.53         22.25         1.38 o                         
   4  -3   6          1.69          2.58         1.07 o                         
   5  -3   6          3.18          4.13         1.45 o                         
   6  -3   6          5.06          3.58         1.81 o                         
   7  -3   6          3.37          5.79         2.33 o                         
   8  -3   6          0.90          1.67         2.77 o                         
  -8  -2   6          0.02          0.27         3.31 o                         
  -7  -2   6        133.77        138.33         5.03 o                         
  -6  -2   6         31.14         26.15         1.75 o                         
  -5  -2   6        309.61        314.77         4.08 o                         
  -4  -2   6         47.96         48.25         1.86 o                         
  -3  -2   6        119.49        120.53         1.79 o                         
  -2  -2   6         40.98         43.00         1.05 o                         
  -1  -2   6        279.50        283.60         2.58 o                         
   0  -2   6        408.41        395.92         3.80 o                         
   1  -2   6        345.44        381.42         4.28 o                         
   2  -2   6         73.88         80.83         1.99 o                         
   3  -2   6        517.31        560.43         6.39 o                         
   4  -2   6          5.40          6.78         1.41 o                         
   5  -2   6        185.87        195.85         4.14 o                         
   6  -2   6         31.71         31.83         2.49 o                         
   7  -2   6         31.32         35.20         3.83 o                         
  -8  -1   6          0.07          0.50         2.02 o                         
  -7  -1   6          0.23         -0.66         1.45 o                         
  -6  -1   6         17.04         20.70         1.65 o                         
  -5  -1   6         15.45         18.85         1.11 o                         
  -4  -1   6         70.85         82.02         1.80 o                         
  -3  -1   6         30.61         31.43         1.04 o                         
  -2  -1   6        282.78        290.75         3.35 o                         
  -1  -1   6        171.16        168.92         1.77 o                         
   0  -1   6          1.39          0.02         0.69 o                         
   1  -1   6         43.63         53.67         1.67 o                         
   2  -1   6         26.30         23.07         1.39 o                         
   3  -1   6         54.28         57.58         2.48 o                         
   4  -1   6         98.16         92.79         2.84 o                         
   5  -1   6          4.34          4.17         1.88 o                         
   6  -1   6         10.93         10.20         2.68 o                         
   7  -1   6          0.35          1.12         4.74 o                         
  -9   0   6          0.12          3.23         3.44 o                         
  -8   0   6          7.27          3.17         1.88 o                         
  -7   0   6          6.57          6.68         1.14 o                         
  -6   0   6          0.01          0.28         0.96 o                         
  -5   0   6          7.16          8.95         0.87 o                         
  -4   0   6         34.73         36.19         1.22 o                         
  -3   0   6        152.34        146.53         1.69 o                         
  -2   0   6         55.40         61.19         1.10 o                         
  -1   0   6        507.03        571.00         4.89 o                         
   0   0   6       1164.66       1234.61         9.53 o                         
   1   0   6        635.58        686.40         6.90 o                         
   2   0   6        531.59        539.50         5.25 o                         
   3   0   6         78.51         72.31         2.02 o                         
   4   0   6        240.84        227.58         4.20 o                         
   5   0   6         63.12         62.22         3.47 o                         
   6   0   6         11.18         14.45         2.82 o                         
  -9   1   6          0.07          1.45         1.94 o                         
  -8   1   6          1.84          3.87         1.57 o                         
  -7   1   6         13.05         16.64         1.61 o                         
  -6   1   6         14.04         13.58         1.25 o                         
  -5   1   6         39.64         47.84         1.59 o                         
  -4   1   6          0.88          0.55         0.66 o                         
  -3   1   6         14.86         15.85         0.88 o                         
  -2   1   6         38.71         47.06         1.29 o                         
  -1   1   6         67.99         85.43         1.69 o                         
   0   1   6        314.51        316.65         3.68 o                         
   1   1   6          3.24          3.86         0.92 o                         
   2   1   6         17.62         18.63         1.33 o                         
   3   1   6        195.82        191.71         3.30 o                         
   4   1   6         99.76        108.46         3.20 o                         
   5   1   6          7.22         10.00         2.04 o                         
   6   1   6          5.95          4.46         3.39 o                         
  -9   2   6         20.76         20.02         3.15 o                         
  -8   2   6         64.87         63.44         3.51 o                         
  -7   2   6          6.29          5.75         1.54 o                         
  -6   2   6         53.81         51.54         2.40 o                         
  -5   2   6        472.70        512.67         5.26 o                         
  -4   2   6        306.86        304.46         3.33 o                         
  -3   2   6        194.87        217.33         2.58 o                         
  -2   2   6        150.11        140.18         2.16 o                         
  -1   2   6          1.71          1.97         0.83 o                         
   0   2   6        253.22        269.44         3.43 o                         
   1   2   6        238.92        236.64         3.19 o                         
   2   2   6          5.22          5.42         1.31 o                         
   3   2   6        276.30        262.79         4.58 o                         
   4   2   6         27.96         30.08         2.34 o                         
   5   2   6          0.48          3.25         2.51 o                         
  -9   3   6          7.58          3.97         2.34 o                         
  -8   3   6         28.13         21.21         2.38 o                         
  -7   3   6        121.75        120.11         3.17 o                         
  -6   3   6         20.67         25.10         1.52 o                         
  -5   3   6         66.35         63.97         2.09 o                         
  -4   3   6        420.42        419.14         4.61 o                         
  -3   3   6        406.32        413.21         4.11 o                         
  -2   3   6        180.92        188.93         2.86 o                         
  -1   3   6          5.37          7.86         0.97 o                         
   0   3   6        125.77        131.16         2.39 o                         
   1   3   6         38.74         36.53         1.97 o                         
   2   3   6          1.59          2.25         1.56 o                         
   3   3   6         58.74         67.84         3.09 o                         
   4   3   6         31.47         37.41         2.85 o                         
   5   3   6         16.03         15.81         3.43 o                         
  -9   4   6          2.27          4.14         2.33 o                         
  -8   4   6          0.48          1.01         2.01 o                         
  -7   4   6          4.49          5.26         1.29 o                         
  -6   4   6          3.91          2.78         1.32 o                         
  -5   4   6          0.59          0.07         0.87 o                         
  -4   4   6         26.42         27.47         1.40 o                         
  -3   4   6        142.32        133.88         2.63 o                         
  -2   4   6         26.07         22.41         1.58 o                         
  -1   4   6        154.11        145.99         2.94 o                         
   0   4   6          4.06          4.70         1.45 o                         
   1   4   6         23.17         24.00         1.85 o                         
   2   4   6          7.12          7.83         1.96 o                         
   3   4   6          1.88          6.71         2.42 o                         
   4   4   6          0.21         -2.64         2.64 o                         
  -9   5   6          2.26          0.24         4.49 o                         
  -8   5   6         61.14         63.72         4.35 o                         
  -7   5   6          1.18          1.04         2.01 o                         
  -6   5   6        186.05        186.84         3.90 o                         
  -5   5   6          5.38          5.12         1.21 o                         
  -4   5   6        136.93        131.07         2.81 o                         
  -3   5   6        263.60        239.64         3.95 o                         
  -2   5   6         56.17         52.16         2.21 o                         
  -1   5   6        306.29        296.66         4.59 o                         
   0   5   6         55.51         55.27         2.60 o                         
   1   5   6        344.16        360.78         6.50 o                         
   2   5   6         54.30         52.56         2.95 o                         
   3   5   6         57.72         66.28         3.56 o                         
  -9   6   6         11.48         11.42         3.22 o                         
  -8   6   6          1.69          3.09         2.56 o                         
  -7   6   6         58.94         58.41         4.37 o                         
  -6   6   6          3.88          3.19         1.53 o                         
  -5   6   6        155.13        134.91         3.58 o                         
  -4   6   6          0.10          0.90         1.71 o                         
  -3   6   6         52.00         42.79         2.52 o                         
  -2   6   6         63.91         58.89         2.90 o                         
  -1   6   6         54.12         48.12         3.46 o                         
   0   6   6          0.21         -2.32         2.32 o                         
   1   6   6          2.49          3.55         2.89 o                         
   2   6   6          4.96          8.88         3.79 o                         
  -8   7   6          0.04          4.48         2.50 o                         
  -7   7   6          1.71         -1.68         1.68 o                         
  -6   7   6          7.84          9.18         1.89 o                         
  -5   7   6          8.06          2.84         2.07 o                         
  -4   7   6         12.80         11.40         2.51 o                         
  -3   7   6          4.67          6.29         2.70 o                         
  -2   7   6          4.50         10.70         2.99 o                         
  -1   7   6          7.41         10.36         3.02 o                         
   0   7   6         28.57         40.32         4.30 o                         
  -7   8   6         50.28         52.60         4.13 o                         
  -6   8   6          3.34         11.68         3.76 o                         
  -5   8   6         15.68          9.19         3.50 o                         
  -4   8   6          0.73         -0.75         3.14 o                         
  -3   8   6          2.58          5.62         4.37 o                         
  -2   8   6          0.88          0.91         3.96 o                         
   1 -10   7          8.26          6.63         3.29 o                         
   2 -10   7          0.62          2.14         2.39 o                         
   3 -10   7          0.00          0.11         3.70 o                         
   4 -10   7          1.81          0.29         2.90 o                         
  -1  -9   7          5.52          6.37         2.89 o                         
   0  -9   7         22.30         30.37         4.09 o                         
   1  -9   7          0.32         -1.85         2.84 o                         
   2  -9   7         33.31         36.55         2.64 o                         
   3  -9   7          1.06          4.13         2.85 o                         
   4  -9   7         37.89         36.83         3.77 o                         
   5  -9   7          7.06          7.04         2.99 o                         
   6  -9   7          6.48          7.28         3.52 o                         
  -3  -8   7         35.11         29.66         5.56 o                         
  -2  -8   7          1.71          1.03         2.52 o                         
  -1  -8   7         26.58         21.68         2.70 o                         
   0  -8   7          0.60          1.02         2.01 o                         
   1  -8   7          7.15          7.09         1.65 o                         
   2  -8   7         16.01         15.10         2.10 o                         
   3  -8   7          2.52         -1.90         2.12 o                         
   4  -8   7         70.49         59.86         3.03 o                         
   5  -8   7          4.15          8.83         2.37 o                         
   6  -8   7          2.31          4.35         2.78 o                         
   7  -8   7          3.52          5.82         4.47 o                         
  -4  -7   7          3.49          3.25         3.02 o                         
  -3  -7   7          5.16          6.16         2.02 o                         
  -2  -7   7         50.27         52.24         2.84 o                         
  -1  -7   7         46.97         45.80         2.20 o                         
   0  -7   7         12.64         18.12         1.89 o                         
   1  -7   7        125.47        117.34         2.88 o                         
   2  -7   7         80.73         80.72         3.10 o                         
   3  -7   7        264.41        271.87         4.30 o                         
   4  -7   7        170.80        181.29         3.99 o                         
   5  -7   7        188.29        182.39         5.01 o                         
   6  -7   7         54.14         65.13         4.16 o                         
   7  -7   7          4.36          5.23         3.24 o                         
  -5  -6   7          0.30          2.65         2.64 o                         
  -4  -6   7        175.88        179.41         4.73 o                         
  -3  -6   7          0.36          0.83         1.87 o                         
  -2  -6   7        114.36        117.48         3.19 o                         
  -1  -6   7        136.32        124.43         3.04 o                         
   0  -6   7        261.10        255.18         3.52 o                         
   1  -6   7          7.07          9.64         1.24 o                         
   2  -6   7         31.37         30.80         1.57 o                         
   3  -6   7          0.25         -0.06         1.23 o                         
   4  -6   7         44.26         50.71         2.72 o                         
   5  -6   7          1.16          1.13         1.65 o                         
   6  -6   7         64.03         64.87         3.12 o                         
   7  -6   7          8.80          7.99         2.56 o                         
  -6  -5   7          3.85          2.66         2.32 o                         
  -5  -5   7         42.02         46.31         2.47 o                         
  -4  -5   7         50.24         48.55         2.23 o                         
  -3  -5   7        109.60        111.44         2.40 o                         
  -2  -5   7         17.87         18.45         1.24 o                         
  -1  -5   7          1.09          1.79         0.97 o                         
   0  -5   7         18.97         23.49         1.27 o                         
   1  -5   7         11.73          9.20         1.14 o                         
   2  -5   7         65.05         64.19         2.05 o                         
   3  -5   7          0.03         -1.13         1.13 o                         
   4  -5   7          9.28         11.90         1.28 o                         
   5  -5   7          2.07          2.56         1.21 o                         
   6  -5   7          4.62          4.58         2.11 o                         
   7  -5   7          4.34          5.53         2.61 o                         
  -7  -4   7          1.08         -2.77         2.77 o                         
  -6  -4   7         28.74         28.57         2.33 o                         
  -5  -4   7          1.37          0.12         1.53 o                         
  -4  -4   7          2.23          1.61         1.18 o                         
  -3  -4   7          2.37          2.41         0.91 o                         
  -2  -4   7         29.08         31.36         1.44 o                         
  -1  -4   7         41.83         42.69         1.48 o                         
   0  -4   7         35.71         32.23         1.32 o                         
   1  -4   7        137.34        135.50         2.09 o                         
   2  -4   7         21.75         22.24         1.16 o                         
   3  -4   7         55.51         52.70         2.31 o                         
   4  -4   7         37.95         39.02         1.94 o                         
   5  -4   7          0.01          0.91         1.07 o                         
   6  -4   7         24.07         26.49         2.03 o                         
   7  -4   7          1.87          0.40         2.25 o                         
  -7  -3   7          4.29         -0.81         2.06 o                         
  -6  -3   7          0.45         -1.70         1.70 o                         
  -5  -3   7         56.79         53.66         2.09 o                         
  -4  -3   7          0.85         -0.73         1.11 o                         
  -3  -3   7        126.77        122.19         1.89 o                         
  -2  -3   7         24.97         26.41         1.18 o                         
  -1  -3   7        215.86        221.06         2.44 o                         
   0  -3   7         33.88         31.93         1.24 o                         
   1  -3   7         18.62         15.08         1.15 o                         
   2  -3   7        315.48        293.51         3.95 o                         
   3  -3   7         47.27         44.13         1.86 o                         
   4  -3   7         16.08         15.16         1.73 o                         
   5  -3   7        196.54        211.83         4.82 o                         
   6  -3   7          7.28          9.72         1.92 o                         
   7  -3   7         27.21         24.75         2.84 o                         
  -8  -2   7          0.06         -0.53         2.53 o                         
  -7  -2   7         11.48         12.12         2.16 o                         
  -6  -2   7         86.49         87.00         2.56 o                         
  -5  -2   7          8.60          8.01         1.81 o                         
  -4  -2   7        171.51        175.81         2.60 o                         
  -3  -2   7        226.53        236.46         2.79 o                         
  -2  -2   7        208.16        220.44         4.49 o                         
  -1  -2   7        202.19        199.37         3.63 o                         
   0  -2   7         12.61         21.58         1.07 o                         
   1  -2   7         41.79         45.39         1.60 o                         
   2  -2   7         95.93         92.25         2.41 o                         
   3  -2   7         14.51         10.84         1.49 o                         
   4  -2   7         31.71         28.96         1.63 o                         
   5  -2   7         61.58         59.79         3.48 o                         
   6  -2   7          0.96          1.16         2.14 o                         
   7  -2   7          8.82          1.17         6.13 o                         
  -8  -1   7          3.46          5.60         2.23 o                         
  -7  -1   7          9.37         13.43         1.75 o                         
  -6  -1   7         50.73         50.03         2.11 o                         
  -5  -1   7          2.40          0.27         0.82 o                         
  -4  -1   7         80.24         80.31         1.45 o                         
  -3  -1   7        145.76        146.85         2.67 o                         
  -2  -1   7         73.96         75.95         2.22 o                         
  -1  -1   7         61.60         66.06         1.10 o                         
   0  -1   7        191.12        179.83         2.50 o                         
   1  -1   7        181.67        195.89         2.93 o                         
   2  -1   7         27.40         22.94         1.54 o                         
   3  -1   7          3.55          4.98         1.69 o                         
   4  -1   7         66.75         63.90         2.95 o                         
   5  -1   7          0.28          1.16         1.98 o                         
   6  -1   7          5.31          4.01         2.39 o                         
  -9   0   7          6.66         11.82         3.95 o                         
  -8   0   7          2.27          5.02         1.89 o                         
  -7   0   7          1.26         -1.08         1.36 o                         
  -6   0   7         66.54         64.19         2.73 o                         
  -5   0   7          0.00         -0.68         0.68 o                         
  -4   0   7          3.46          4.33         0.62 o                         
  -3   0   7        155.17        157.49         2.87 o                         
  -2   0   7        258.46        241.42         3.37 o                         
  -1   0   7        194.51        198.31         2.56 o                         
   0   0   7         77.75         76.29         1.72 o                         
   1   0   7        171.76        191.64         2.64 o                         
   2   0   7        195.86        195.00         2.94 o                         
   3   0   7         47.93         49.30         1.81 o                         
   4   0   7         92.58         92.20         2.79 o                         
   5   0   7         30.84         31.84         3.27 o                         
   6   0   7          1.64          5.97         2.42 o                         
  -9   1   7          6.28          4.76         3.19 o                         
  -8   1   7          4.42          6.82         2.15 o                         
  -7   1   7         15.13         13.18         1.53 o                         
  -6   1   7          0.04          2.41         1.08 o                         
  -5   1   7          7.43          8.64         1.04 o                         
  -4   1   7         16.34         18.94         1.10 o                         
  -3   1   7         11.61         11.62         0.79 o                         
  -2   1   7         10.27         12.11         0.93 o                         
  -1   1   7          0.70         -0.21         0.81 o                         
   0   1   7         80.92         72.80         1.81 o                         
   1   1   7         52.88         64.58         1.93 o                         
   2   1   7        283.07        296.88         3.67 o                         
   3   1   7         42.71         43.16         2.00 o                         
   4   1   7        315.22        326.50         5.15 o                         
   5   1   7          2.60         -0.87         2.17 o                         
  -9   2   7          6.07          9.12         2.67 o                         
  -8   2   7         45.41         46.20         2.69 o                         
  -7   2   7         18.57         17.42         1.82 o                         
  -6   2   7         24.13         21.86         1.40 o                         
  -5   2   7         23.34         20.34         1.21 o                         
  -4   2   7          9.27          9.01         1.10 o                         
  -3   2   7         25.49         24.80         1.19 o                         
  -2   2   7          9.84          9.90         0.91 o                         
  -1   2   7         27.18         27.32         1.26 o                         
   0   2   7          0.21          0.37         1.04 o                         
   1   2   7         25.42         25.15         1.61 o                         
   2   2   7         44.80         44.60         2.25 o                         
   3   2   7          0.00          1.77         1.90 o                         
   4   2   7          9.12         12.28         3.48 o                         
   5   2   7          8.75          9.76         2.70 o                         
  -9   3   7         17.14         18.62         2.56 o                         
  -8   3   7          5.27          5.60         2.01 o                         
  -7   3   7          8.93          6.78         1.60 o                         
  -6   3   7         49.76         50.48         2.29 o                         
  -5   3   7          0.20          1.77         1.18 o                         
  -4   3   7        153.77        140.28         2.28 o                         
  -3   3   7         57.36         56.24         2.02 o                         
  -2   3   7          1.04          0.34         1.04 o                         
  -1   3   7        390.90        410.55         4.24 o                         
   0   3   7         47.25         42.21         1.85 o                         
   1   3   7         16.53         19.61         1.81 o                         
   2   3   7        338.58        353.15         5.96 o                         
   3   3   7          5.60          6.31         2.12 o                         
   4   3   7         34.03         32.39         2.89 o                         
  -9   4   7          0.43          8.02         2.48 o                         
  -8   4   7         45.74         50.77         3.03 o                         
  -7   4   7          5.61          7.60         1.57 o                         
  -6   4   7          9.77         11.85         1.58 o                         
  -5   4   7        285.37        292.87         3.80 o                         
  -4   4   7          2.45          1.75         1.08 o                         
  -3   4   7        398.30        388.51         4.57 o                         
  -2   4   7          8.06          8.63         1.39 o                         
  -1   4   7         77.82         73.93         2.63 o                         
   0   4   7         64.73         61.57         2.59 o                         
   1   4   7         65.46         67.46         2.64 o                         
   2   4   7          0.25         -2.01         2.01 o                         
   3   4   7          3.21          3.93         2.68 o                         
  -9   5   7         16.34         14.80         4.34 o                         
  -8   5   7          3.15          5.36         4.97 o                         
  -7   5   7          5.06          2.82         1.77 o                         
  -6   5   7        163.59        172.24         4.16 o                         
  -5   5   7          1.41         -0.65         1.42 o                         
  -4   5   7         34.80         35.05         1.94 o                         
  -3   5   7         88.03         84.03         3.00 o                         
  -2   5   7         16.21         15.56         1.96 o                         
  -1   5   7         30.58         33.45         2.34 o                         
   0   5   7         11.14          8.12         2.30 o                         
   1   5   7          0.38         -1.04         2.39 o                         
   2   5   7          1.44          1.94         3.35 o                         
  -8   6   7         14.06         14.38         2.38 o                         
  -7   6   7         28.36         30.80         2.89 o                         
  -6   6   7         45.21         47.50         3.46 o                         
  -5   6   7        140.36        135.30         4.45 o                         
  -4   6   7         41.82         33.92         2.55 o                         
  -3   6   7          9.83          4.08         2.35 o                         
  -2   6   7         51.04         50.56         2.98 o                         
  -1   6   7          0.10         -1.23         2.38 o                         
   0   6   7          3.15          4.49         2.88 o                         
   1   6   7          1.06          5.05         3.57 o                         
  -8   7   7         29.02         29.88         3.41 o                         
  -7   7   7         26.75         27.77         2.97 o                         
  -6   7   7         26.78         36.00         5.01 o                         
  -5   7   7         11.71         14.85         3.10 o                         
  -4   7   7          0.87          1.51         3.67 o                         
  -3   7   7         10.39          9.60         3.17 o                         
  -2   7   7          0.27          2.61         3.52 o                         
  -1   7   7         14.98         -0.90         5.24 o                         
  -6   8   7          0.13          7.57         4.21 o                         
  -5   8   7         18.71         21.24         3.95 o                         
  -4   8   7          1.03          3.73         3.71 o                         
  -3   8   7         12.63         21.30         4.44 o                         
   2 -10   8          0.04          0.38         3.43 o                         
   3 -10   8          1.86          2.96         3.00 o                         
  -1  -9   8          0.34          1.53         3.08 o                         
   0  -9   8         12.40         18.48         2.96 o                         
   1  -9   8         16.76         14.15         3.85 o                         
   2  -9   8          4.31          3.27         2.04 o                         
   3  -9   8          3.42          2.22         3.13 o                         
   4  -9   8         23.68         28.52         2.92 o                         
   5  -9   8          6.42          3.13         2.60 o                         
  -3  -8   8          0.65          9.29         7.24 o                         
  -2  -8   8          8.92         11.20         2.90 o                         
  -1  -8   8          0.20         -0.49         2.30 o                         
   0  -8   8         14.14         10.57         1.83 o                         
   1  -8   8         12.89         20.11         2.36 o                         
   2  -8   8          3.40          4.96         1.79 o                         
   3  -8   8          6.44         -0.99         1.99 o                         
   4  -8   8          0.54          1.67         2.25 o                         
   5  -8   8          1.53         -3.58         3.58 o                         
   6  -8   8          5.56          3.20         4.16 o                         
  -4  -7   8          4.35          4.91         3.08 o                         
  -3  -7   8         74.14         73.73         5.03 o                         
  -2  -7   8          8.87          5.90         1.92 o                         
  -1  -7   8         67.62         59.86         4.02 o                         
   0  -7   8          2.95          6.41         1.45 o                         
   1  -7   8         81.20         72.35         2.51 o                         
   2  -7   8          0.49          2.90         1.76 o                         
   3  -7   8         46.66         38.41         2.20 o                         
   4  -7   8          3.32         -0.44         1.77 o                         
   5  -7   8         12.59          8.89         2.07 o                         
   6  -7   8          4.73          1.58         1.96 o                         
  -5  -6   8         10.34         14.12         3.47 o                         
  -4  -6   8         52.67         53.66         2.90 o                         
  -3  -6   8         77.62         77.37         3.12 o                         
  -2  -6   8         44.10         44.49         2.64 o                         
  -1  -6   8        182.79        176.41         3.18 o                         
   0  -6   8         70.22         62.96         2.17 o                         
   1  -6   8        168.44        162.37         2.86 o                         
   2  -6   8         47.45         39.04         1.88 o                         
   3  -6   8          1.06          1.94         1.52 o                         
   4  -6   8         22.76         17.04         1.59 o                         
   5  -6   8         17.64         22.27         1.65 o                         
   6  -6   8         18.54         27.17         2.00 o                         
   7  -6   8         31.70         28.77         3.20 o                         
  -6  -5   8          2.64          4.22         3.85 o                         
  -5  -5   8         43.41         39.69         2.57 o                         
  -4  -5   8          6.26          4.40         1.53 o                         
  -3  -5   8         24.78         24.04         1.40 o                         
  -2  -5   8          0.11          0.24         1.07 o                         
  -1  -5   8         12.13         11.34         1.20 o                         
   0  -5   8          2.61          2.40         0.97 o                         
   1  -5   8          0.80         -0.39         0.93 o                         
   2  -5   8         27.44         27.54         1.48 o                         
   3  -5   8         41.32         36.88         2.03 o                         
   4  -5   8          7.31         10.67         1.91 o                         
   5  -5   8          0.90         -0.02         2.17 o                         
   6  -5   8          0.01         -2.21         2.48 o                         
   7  -5   8          2.65          7.27         4.89 o                         
  -7  -4   8          0.38          7.69         7.90 o                         
  -6  -4   8          0.51         -1.12         2.34 o                         
  -5  -4   8         81.84         79.79         3.94 o                         
  -4  -4   8         21.19         22.27         2.08 o                         
  -3  -4   8         94.26         94.37         2.17 o                         
  -2  -4   8         67.55         64.57         1.65 o                         
  -1  -4   8        204.37        215.42         2.55 o                         
   0  -4   8         14.25         15.69         1.23 o                         
   1  -4   8         10.92         11.25         1.23 o                         
   2  -4   8         33.99         41.05         1.94 o                         
   3  -4   8         48.11         53.82         2.39 o                         
   4  -4   8         92.58         92.48         3.61 o                         
   5  -4   8         26.93         26.52         2.61 o                         
   6  -4   8        147.46        157.48         6.77 o                         
   7  -4   8         25.82         35.63         4.61 o                         
  -7  -3   8         15.48         16.98         2.36 o                         
  -6  -3   8          0.94          1.79         1.69 o                         
  -5  -3   8         98.18         98.73         2.82 o                         
  -4  -3   8         23.24         23.97         1.27 o                         
  -3  -3   8          3.80          4.87         0.58 o                         
  -2  -3   8         12.01         11.82         1.96 o                         
  -1  -3   8        118.01        114.79         1.71 o                         
   0  -3   8         77.24         73.81         1.98 o                         
   1  -3   8          1.54          3.40         0.98 o                         
   2  -3   8          3.69          4.24         1.18 o                         
   3  -3   8          6.13          6.79         1.51 o                         
   4  -3   8         55.77         48.53         2.48 o                         
   5  -3   8          6.07         12.82         2.67 o                         
   6  -3   8         27.47         29.80         3.20 o                         
   7  -3   8          6.90         -0.65         8.27 o                         
  -8  -2   8          7.88          9.14         3.09 o                         
  -7  -2   8          9.33         10.77         1.79 o                         
  -6  -2   8         27.57         28.46         1.79 o                         
  -5  -2   8          2.93          2.25         1.28 o                         
  -4  -2   8         20.90         20.28         0.86 o                         
  -3  -2   8         13.95         18.18         2.00 o                         
  -2  -2   8         15.66         15.69         1.36 o                         
  -1  -2   8          8.11          9.17         1.40 o                         
   0  -2   8         59.24         63.57         1.73 o                         
   1  -2   8         54.66         48.01         1.75 o                         
   2  -2   8         14.31         11.83         1.41 o                         
   3  -2   8          0.32          1.11         1.42 o                         
   4  -2   8          0.00          2.74         2.06 o                         
   5  -2   8          5.92          5.18         1.44 o                         
   6  -2   8          0.45         -1.36         4.46 o                         
  -8  -1   8         22.11         30.63         2.42 o                         
  -7  -1   8         15.68         17.97         1.68 o                         
  -6  -1   8         30.92         33.37         1.83 o                         
  -5  -1   8         29.04         24.78         1.29 o                         
  -4  -1   8         68.72         61.13         2.22 o                         
  -3  -1   8         66.29         68.51         2.25 o                         
  -2  -1   8         39.35         36.43         1.78 o                         
  -1  -1   8         34.03         38.12         1.05 o                         
   0  -1   8         79.92         89.88         1.62 o                         
   1  -1   8          0.28         -0.94         0.94 o                         
   2  -1   8         85.96         91.65         2.72 o                         
   3  -1   8        123.63        118.24         3.71 o                         
   4  -1   8         79.85         87.70         6.78 o                         
   5  -1   8        105.16        116.75         5.51 o                         
   6  -1   8          0.22         -2.80         2.80 o                         
  -8   0   8          2.29          3.88         2.26 o                         
  -7   0   8          1.44         -1.05         1.33 o                         
  -6   0   8          1.83          2.75         1.15 o                         
  -5   0   8         12.41         13.72         1.20 o                         
  -4   0   8          5.63          6.25         1.48 o                         
  -3   0   8         90.81         89.54         2.88 o                         
  -2   0   8         37.16         42.34         1.07 o                         
  -1   0   8        350.46        342.21         3.64 o                         
   0   0   8         88.34         82.23         1.79 o                         
   1   0   8        156.40        150.86         2.48 o                         
   2   0   8        112.61        115.15         2.50 o                         
   3   0   8        398.19        395.04         5.30 o                         
   4   0   8        212.45        221.05         4.18 o                         
   5   0   8        104.90        111.92         4.30 o                         
  -9   1   8          5.29          6.29         9.56 o                         
  -8   1   8          0.13          1.00         2.00 o                         
  -7   1   8          3.56          4.09         1.43 o                         
  -6   1   8          4.48          6.04         1.29 o                         
  -5   1   8          4.18          4.47         0.81 o                         
  -4   1   8         26.14         25.77         1.18 o                         
  -3   1   8          6.01          9.59         0.81 o                         
  -2   1   8          2.28          0.97         0.97 o                         
  -1   1   8         17.77         16.94         1.05 o                         
   0   1   8         62.55         80.05         1.94 o                         
   1   1   8         79.28         76.00         2.24 o                         
   2   1   8          0.78          0.48         1.28 o                         
   3   1   8          0.50          0.61         1.49 o                         
   4   1   8          5.36          2.64         1.67 o                         
   5   1   8         64.29         69.27         6.82 o                         
  -9   2   8          6.89          5.43         2.63 o                         
  -8   2   8          1.80          0.39         2.24 o                         
  -7   2   8        140.45        138.39         3.92 o                         
  -6   2   8          0.56          0.68         1.22 o                         
  -5   2   8         35.31         32.05         1.58 o                         
  -4   2   8        280.80        263.15         3.31 o                         
  -3   2   8        146.65        144.26         2.64 o                         
  -2   2   8         85.57         80.17         2.12 o                         
  -1   2   8         19.34         21.40         1.32 o                         
   0   2   8         16.98         16.08         1.28 o                         
   1   2   8         15.80         15.45         1.53 o                         
   2   2   8         20.78         20.02         2.06 o                         
   3   2   8         62.41         66.52         3.02 o                         
   4   2   8          0.50         -1.62         1.94 o                         
  -9   3   8          0.19          3.49         2.41 o                         
  -8   3   8         20.23         15.73         2.25 o                         
  -7   3   8          0.10          2.75         1.53 o                         
  -6   3   8         34.16         33.99         1.77 o                         
  -5   3   8        178.49        179.03         3.30 o                         
  -4   3   8        198.97        204.29         2.93 o                         
  -3   3   8         94.68         86.83         2.41 o                         
  -2   3   8          0.02         -0.73         1.14 o                         
  -1   3   8        167.55        158.53         2.78 o                         
   0   3   8          1.24         -0.90         1.21 o                         
   1   3   8         69.46         66.98         3.13 o                         
   2   3   8          0.63          2.25         2.17 o                         
   3   3   8         37.91         44.27         2.97 o                         
  -9   4   8          0.31          7.71         4.39 o                         
  -8   4   8         11.91         11.32         2.57 o                         
  -7   4   8          0.86          2.30         1.64 o                         
  -6   4   8         41.66         47.36         2.47 o                         
  -5   4   8         52.65         56.29         2.14 o                         
  -4   4   8        119.04        117.33         2.63 o                         
  -3   4   8         48.20         49.36         2.03 o                         
  -2   4   8         10.64          8.12         1.54 o                         
  -1   4   8         79.63         79.14         3.35 o                         
   0   4   8          0.01          2.87         1.95 o                         
   1   4   8         36.47         31.84         2.93 o                         
   2   4   8          2.35          5.29         2.75 o                         
  -8   5   8         24.73         25.64         2.59 o                         
  -7   5   8         22.69         27.12         2.32 o                         
  -6   5   8         19.31         22.23         2.61 o                         
  -5   5   8          3.93          6.79         1.55 o                         
  -4   5   8          3.59          0.70         1.97 o                         
  -3   5   8         11.97         11.91         2.36 o                         
  -2   5   8         16.73         10.27         2.18 o                         
  -1   5   8         36.58         34.27         2.63 o                         
   0   5   8          4.12          2.64         2.41 o                         
   1   5   8          0.21         -0.61         4.60 o                         
  -8   6   8         18.93         14.01         4.40 o                         
  -7   6   8          3.93          3.95         2.28 o                         
  -6   6   8         25.63         25.66         2.57 o                         
  -5   6   8          7.45          0.37         2.08 o                         
  -4   6   8         34.58         32.31         3.55 o                         
  -3   6   8          0.01         -2.36         2.36 o                         
  -2   6   8         14.80         10.60         2.76 o                         
  -1   6   8          2.08          1.22         3.25 o                         
   0   6   8         53.81         62.25         4.74 o                         
  -7   7   8          8.03          8.21         4.46 o                         
  -6   7   8         20.77         23.02         4.04 o                         
  -5   7   8         20.14         20.53         3.11 o                         
  -4   7   8          0.22         -1.54         2.78 o                         
  -3   7   8         13.70         15.05         3.71 o                         
  -2   7   8          9.79         12.31         3.69 o                         
   0  -9   9          2.71          3.93         3.00 o                         
   1  -9   9          2.11          3.57         2.14 o                         
   2  -9   9          0.01         -2.16         2.16 o                         
   3  -9   9          9.70          9.39         3.01 o                         
   4  -9   9         10.79         11.47         2.71 o                         
  -2  -8   9          1.64          6.83         3.10 o                         
  -1  -8   9          0.23          0.38         2.31 o                         
   0  -8   9          3.25          1.49         1.87 o                         
   1  -8   9          4.58          2.27         1.89 o                         
   2  -8   9          0.00         -0.89         2.03 o                         
   3  -8   9          5.02          5.14         2.04 o                         
   4  -8   9         11.97         17.62         2.30 o                         
   5  -8   9          0.87          1.22         2.32 o                         
  -4  -7   9         73.63         74.21         9.69 o                         
  -3  -7   9         28.36         24.83         2.58 o                         
  -2  -7   9         59.47         57.13         3.23 o                         
  -1  -7   9          2.38          2.07         1.60 o                         
   0  -7   9         79.83         95.94         2.91 o                         
   1  -7   9          9.13          9.42         1.98 o                         
   2  -7   9          0.43         -0.20         1.83 o                         
   3  -7   9          5.00          3.53         2.06 o                         
   4  -7   9         12.31         10.20         1.81 o                         
   5  -7   9          1.58         -1.16         1.45 o                         
   6  -7   9          3.27          4.05         5.28 o                         
  -5  -6   9         41.32         44.97         3.91 o                         
  -4  -6   9          6.53          2.66         2.08 o                         
  -3  -6   9        154.15        167.13         4.07 o                         
  -2  -6   9          3.09          6.69         1.47 o                         
  -1  -6   9         18.21         22.16         1.61 o                         
   0  -6   9         10.25         11.65         1.26 o                         
   1  -6   9         18.36         23.73         1.46 o                         
   2  -6   9         22.98         23.10         1.69 o                         
   3  -6   9          6.71          6.84         1.32 o                         
   4  -6   9         19.46         16.97         2.14 o                         
   5  -6   9          2.00          0.95         2.14 o                         
   6  -6   9          0.51          1.20         4.09 o                         
  -6  -5   9          2.77          2.12        10.46 o                         
  -5  -5   9          0.47         -1.33         2.04 o                         
  -4  -5   9          0.18         -0.31         1.54 o                         
  -3  -5   9         25.84         27.58         1.64 o                         
  -2  -5   9          2.31          2.40         1.00 o                         
  -1  -5   9         16.60         13.07         1.09 o                         
   0  -5   9         30.31         32.02         1.54 o                         
   1  -5   9        202.16        193.24         2.99 o                         
   2  -5   9         37.68         35.05         1.90 o                         
   3  -5   9         61.34         51.61         2.43 o                         
   4  -5   9        130.82        124.30         4.32 o                         
   5  -5   9          2.75          2.07         2.48 o                         
   6  -5   9         93.04        103.93         6.22 o                         
  -6  -4   9          6.02         10.84         3.05 o                         
  -5  -4   9         14.05         15.52         1.59 o                         
  -4  -4   9         28.94         24.09         1.32 o                         
  -3  -4   9          3.40          2.64         1.20 o                         
  -2  -4   9         18.72         18.06         1.02 o                         
  -1  -4   9        153.59        157.00         2.17 o                         
   0  -4   9          9.50          6.08         0.93 o                         
   1  -4   9        231.08        237.02         3.59 o                         
   2  -4   9        134.50        125.24         3.02 o                         
   3  -4   9        136.76        130.20         3.37 o                         
   4  -4   9        122.21        123.58         5.76 o                         
   5  -4   9         72.71         69.13         4.11 o                         
   6  -4   9         30.93         34.56         3.36 o                         
  -7  -3   9          0.12          0.99         2.69 o                         
  -6  -3   9          0.66         -0.58         1.35 o                         
  -5  -3   9          4.57          9.17         2.58 o                         
  -4  -3   9          1.32          0.95         2.16 o                         
  -3  -3   9         41.14         39.67         3.02 o                         
  -2  -3   9         17.26         19.67         2.36 o                         
  -1  -3   9        182.69        185.49         3.81 o                         
   0  -3   9        175.81        175.22         3.65 o                         
   1  -3   9          3.34          3.61         1.40 o                         
   2  -3   9        411.87        410.76         5.22 o                         
   3  -3   9         51.08         51.67         2.58 o                         
   4  -3   9         74.91         72.44         4.41 o                         
   5  -3   9        173.98        195.39         8.65 o                         
   6  -3   9         18.49         13.91         4.00 o                         
  -7  -2   9          5.27          6.50         1.74 o                         
  -6  -2   9          8.66          5.06         1.38 o                         
  -5  -2   9         80.49         73.17         2.85 o                         
  -4  -2   9          0.58         -0.08         1.45 o                         
  -3  -2   9         95.40         99.44         2.87 o                         
  -2  -2   9        195.14        189.21         3.53 o                         
  -1  -2   9        112.70        114.84         3.04 o                         
   0  -2   9        450.45        452.02         5.34 o                         
   1  -2   9         82.91         87.78         2.74 o                         
   2  -2   9        144.48        133.52         3.70 o                         
   3  -2   9          0.91          2.09         1.87 o                         
   4  -2   9        133.83        118.70         5.53 o                         
   5  -2   9         15.63          8.02         3.19 o                         
   6  -2   9          4.30          4.39         4.68 o                         
  -8  -1   9          1.24          5.34         3.06 o                         
  -7  -1   9          0.01          0.45         2.21 o                         
  -6  -1   9         81.88         75.91         2.03 o                         
  -5  -1   9          5.25          4.99         1.72 o                         
  -4  -1   9         36.36         27.36         1.83 o                         
  -3  -1   9         97.52        101.13         2.91 o                         
  -2  -1   9         59.27         49.89         2.13 o                         
  -1  -1   9         25.20         23.32         1.02 o                         
   0  -1   9         17.77         14.61         1.00 o                         
   1  -1   9        183.05        187.36         3.08 o                         
   2  -1   9         14.43         15.94         1.47 o                         
   3  -1   9         98.49         97.66         4.70 o                         
   4  -1   9          8.93          4.65         2.70 o                         
   5  -1   9         57.65         52.32         3.62 o                         
  -8   0   9          8.89          8.95         3.03 o                         
  -7   0   9         16.55         19.02         1.81 o                         
  -6   0   9          5.33          3.45         1.40 o                         
  -5   0   9         37.61         36.23         2.20 o                         
  -4   0   9         36.00         42.75         2.91 o                         
  -3   0   9        121.51        120.33         3.24 o                         
  -2   0   9         23.81         22.93         1.10 o                         
  -1   0   9         20.55         19.26         1.10 o                         
   0   0   9        456.79        447.70         4.40 o                         
   1   0   9         35.00         27.85         1.52 o                         
   2   0   9        287.36        281.62         3.95 o                         
   3   0   9         11.27          9.06         1.88 o                         
   4   0   9         84.79         87.66         4.51 o                         
   5   0   9          0.14          1.25         2.34 o                         
  -8   1   9         32.98         33.61         2.81 o                         
  -7   1   9        113.03        105.46         3.55 o                         
  -6   1   9         54.09         53.76         2.36 o                         
  -5   1   9        358.06        342.24         3.99 o                         
  -4   1   9          2.46          3.38         0.84 o                         
  -3   1   9        669.78        655.35         6.46 o                         
  -2   1   9         68.06         72.16         2.15 o                         
  -1   1   9        199.05        210.00         2.86 o                         
   0   1   9         39.27         41.32         1.72 o                         
   1   1   9        162.81        175.73         3.16 o                         
   2   1   9         29.89         32.80         2.72 o                         
   3   1   9         76.13         79.79         3.18 o                         
   4   1   9          2.72          2.95         2.43 o                         
  -8   2   9          9.11          2.76         2.06 o                         
  -7   2   9          1.97          1.59         1.55 o                         
  -6   2   9          2.64         -0.02         1.21 o                         
  -5   2   9         26.12         22.56         1.63 o                         
  -4   2   9          2.18          0.67         1.03 o                         
  -3   2   9          2.38          1.04         1.06 o                         
  -2   2   9         17.48         18.56         1.38 o                         
  -1   2   9         20.63         21.53         1.42 o                         
   0   2   9         13.55         13.40         1.56 o                         
   1   2   9         39.48         35.50         2.85 o                         
   2   2   9         20.71         18.49         2.18 o                         
   3   2   9          1.61         -0.04         2.14 o                         
  -8   3   9          8.58         11.55         1.95 o                         
  -7   3   9          0.65          2.84         1.84 o                         
  -6   3   9          2.50          3.59         1.36 o                         
  -5   3   9         24.61         23.09         1.66 o                         
  -4   3   9         33.38         31.06         1.56 o                         
  -3   3   9         57.70         63.70         2.25 o                         
  -2   3   9        127.75        125.41         2.86 o                         
  -1   3   9          1.15         -1.33         1.33 o                         
   0   3   9        145.04        137.56         3.21 o                         
   1   3   9          1.11          4.56         1.73 o                         
   2   3   9          0.28         -0.41         2.51 o                         
   3   3   9         15.03         20.28         6.98 o                         
  -8   4   9          9.15          9.18         2.19 o                         
  -7   4   9          1.89          3.28         2.14 o                         
  -6   4   9          4.75          3.43         1.76 o                         
  -5   4   9         16.41         14.41         1.48 o                         
  -4   4   9          3.84          2.42         1.41 o                         
  -3   4   9          5.18          3.50         1.63 o                         
  -2   4   9          4.59          1.48         2.02 o                         
  -1   4   9          0.07          2.66         2.03 o                         
   0   4   9          1.88          1.93         2.88 o                         
   1   4   9          5.57          7.81         2.38 o                         
  -8   5   9          2.42          0.78         4.70 o                         
  -7   5   9         28.52         31.49         2.65 o                         
  -6   5   9         65.96         73.68         3.96 o                         
  -5   5   9        116.43        115.34         5.16 o                         
  -4   5   9         41.94         43.34         2.56 o                         
  -3   5   9          0.59         -1.40         2.08 o                         
  -2   5   9         38.02         40.77         3.12 o                         
  -1   5   9          4.86          4.85         2.74 o                         
   0   5   9          0.21          0.82         3.38 o                         
  -7   6   9         34.69         40.91         3.74 o                         
  -6   6   9         31.36         36.24         2.91 o                         
  -5   6   9         18.26         17.84         2.64 o                         
  -4   6   9          0.54         -1.96         4.08 o                         
  -3   6   9         63.25         68.80         7.83 o                         
  -2   6   9          0.15          0.77         3.06 o                         
  -1   6   9          8.02          6.22         3.63 o                         
   1  -9  10          1.84         -2.09         2.78 o                         
   2  -9  10          5.87          3.07         2.65 o                         
   3  -9  10          6.33          8.53         5.80 o                         
  -2  -8  10          8.15         16.76         4.10 o                         
  -1  -8  10         16.13         17.13         4.32 o                         
   0  -8  10          0.68          0.69         2.31 o                         
   1  -8  10          0.35         -1.71         2.98 o                         
   2  -8  10          0.79         -1.81         2.26 o                         
   3  -8  10          2.36          1.67         2.67 o                         
   4  -8  10          4.92          2.64         2.30 o                         
  -3  -7  10          9.45         11.75         2.60 o                         
  -2  -7  10         26.15         26.50         2.25 o                         
  -1  -7  10          2.26         -0.11         2.07 o                         
   0  -7  10          4.67          6.77         1.49 o                         
   1  -7  10          3.30          6.02         1.52 o                         
   2  -7  10          9.67          8.11         1.93 o                         
   3  -7  10          1.45          3.18         1.73 o                         
   4  -7  10          3.22         -2.70         3.00 o                         
   5  -7  10          6.94          6.37         3.25 o                         
  -4  -6  10          0.07         -1.84         1.84 o                         
  -3  -6  10          2.90          3.45         1.56 o                         
  -2  -6  10          0.31          3.54         2.48 o                         
  -1  -6  10         11.44         11.56         1.41 o                         
   0  -6  10          0.19         -0.85         1.38 o                         
   1  -6  10         24.31         21.42         1.65 o                         
   2  -6  10          3.85          0.70         2.16 o                         
   3  -6  10         32.48         25.95         3.31 o                         
   4  -6  10         10.66          9.25         2.26 o                         
   5  -6  10          6.85          3.31         3.90 o                         
  -5  -5  10          4.21          6.04         1.71 o                         
  -4  -5  10          1.18          0.26         1.21 o                         
  -3  -5  10         32.04         30.52         1.40 o                         
  -2  -5  10          0.02          0.92         2.05 o                         
  -1  -5  10        151.22        144.55         2.87 o                         
   0  -5  10          0.01          0.51         1.10 o                         
   1  -5  10        101.33         95.74         2.75 o                         
   2  -5  10          0.53          0.53         1.69 o                         
   3  -5  10          4.42          4.94         2.19 o                         
   4  -5  10          0.37          0.16         2.12 o                         
   5  -5  10          4.09          3.48         2.88 o                         
  -6  -4  10          0.46          1.73         2.62 o                         
  -5  -4  10         32.90         34.66         2.95 o                         
  -4  -4  10         43.25         53.72         3.09 o                         
  -3  -4  10        123.05        125.73         4.46 o                         
  -2  -4  10         33.96         32.25         2.60 o                         
  -1  -4  10         25.96         21.01         0.95 o                         
   0  -4  10        194.75        182.15         2.67 o                         
   1  -4  10         60.79         50.72         2.33 o                         
   2  -4  10         99.85         88.98         3.12 o                         
   3  -4  10         42.12         32.22         2.86 o                         
   4  -4  10         14.83          9.46         2.61 o                         
   5  -4  10          2.97          7.12         2.92 o                         
  -7  -3  10          0.00          1.92         2.69 o                         
  -6  -3  10          1.68          0.07         1.53 o                         
  -5  -3  10        125.66        123.71         5.18 o                         
  -4  -3  10          0.43          1.55         2.07 o                         
  -3  -3  10        165.69        168.03         3.94 o                         
  -2  -3  10        300.96        293.92         4.73 o                         
  -1  -3  10        229.63        242.57         4.65 o                         
   0  -3  10        180.53        181.79         3.10 o                         
   1  -3  10         23.53         26.38         1.65 o                         
   2  -3  10        103.41        100.22         3.19 o                         
   3  -3  10         39.57         41.79         2.87 o                         
   4  -3  10         14.28         11.34         3.38 o                         
   5  -3  10          3.88         -3.35         3.35 o                         
  -7  -2  10          4.55          3.29         2.12 o                         
  -6  -2  10          2.41         -0.15         2.53 o                         
  -5  -2  10          0.01         -0.75         1.86 o                         
  -4  -2  10         23.65         20.03         2.25 o                         
  -3  -2  10          5.41          7.68         1.80 o                         
  -2  -2  10          0.12         -0.39         1.56 o                         
  -1  -2  10         19.27         20.04         1.80 o                         
   0  -2  10          7.77          9.77         0.84 o                         
   1  -2  10         12.74         11.00         1.48 o                         
   2  -2  10         30.46         28.71         2.02 o                         
   3  -2  10         12.41         15.37         4.77 o                         
   4  -2  10         31.42         27.59         3.11 o                         
   5  -2  10         11.86         16.59         4.44 o                         
  -7  -1  10         38.89         39.21         2.07 o                         
  -6  -1  10         25.42         25.58         2.56 o                         
  -5  -1  10         31.32         28.32         2.35 o                         
  -4  -1  10        291.15        292.05         5.41 o                         
  -3  -1  10          8.28          8.75         1.72 o                         
  -2  -1  10        378.29        387.74         5.26 o                         
  -1  -1  10         90.96         84.03         1.78 o                         
   0  -1  10         46.85         50.52         1.75 o                         
   1  -1  10         64.10         60.57         2.96 o                         
   2  -1  10          2.61          2.99         1.67 o                         
   3  -1  10          9.93          8.64         2.25 o                         
   4  -1  10          9.00          7.25         2.69 o                         
  -8   0  10         19.06         15.29         3.88 o                         
  -7   0  10          8.03          8.65         1.72 o                         
  -6   0  10         14.63         12.63         2.02 o                         
  -5   0  10         42.17         45.09         2.61 o                         
  -4   0  10          0.00         -1.57         1.57 o                         
  -3   0  10        158.85        161.97         4.41 o                         
  -2   0  10         29.32         24.54         1.27 o                         
  -1   0  10        201.66        179.12         2.82 o                         
   0   0  10         16.78         20.06         1.32 o                         
   1   0  10        162.58        142.29         2.86 o                         
   2   0  10         12.32         19.58         1.91 o                         
   3   0  10         12.43         12.82         2.47 o                         
   4   0  10          3.01          5.84         2.94 o                         
  -8   1  10          2.99         -1.22         2.79 o                         
  -7   1  10         12.68          9.82         1.93 o                         
  -6   1  10         17.25         19.00         1.23 o                         
  -5   1  10         48.37         45.47         1.99 o                         
  -4   1  10        385.60        378.28         4.39 o                         
  -3   1  10        105.50         93.68         2.98 o                         
  -2   1  10        607.57        571.48         6.33 o                         
  -1   1  10          5.03          4.15         1.16 o                         
   0   1  10        223.85        175.63         3.04 o                         
   1   1  10          2.20          2.79         1.61 o                         
   2   1  10         40.43         33.69         2.32 o                         
   3   1  10         29.15         37.98         2.64 o                         
  -8   2  10          4.19          3.44         2.35 o                         
  -7   2  10          3.22          4.46         1.71 o                         
  -6   2  10          0.77          1.47         1.75 o                         
  -5   2  10         84.54         84.20         2.62 o                         
  -4   2  10         63.88         65.40         2.17 o                         
  -3   2  10         62.17         57.45         2.34 o                         
  -2   2  10          3.47          2.68         1.20 o                         
  -1   2  10        146.47        137.42         3.03 o                         
   0   2  10         13.81         14.55         1.69 o                         
   1   2  10         62.36         65.13         2.83 o                         
   2   2  10          8.88          8.43         2.53 o                         
   3   2  10          4.15         10.37         5.09 o                         
  -8   3  10         28.48         27.61         3.87 o                         
  -7   3  10         16.83         18.35         1.99 o                         
  -6   3  10         87.69         84.07         3.05 o                         
  -5   3  10         34.91         35.38         2.25 o                         
  -4   3  10        303.15        307.36         4.18 o                         
  -3   3  10         14.68         15.41         1.71 o                         
  -2   3  10          6.68          5.00         1.71 o                         
  -1   3  10         24.58         20.64         1.87 o                         
   0   3  10          0.25          0.20         1.92 o                         
   1   3  10         15.22         18.77         2.22 o                         
   2   3  10          0.00          0.57         2.62 o                         
  -8   4  10          0.14          6.63         3.69 o                         
  -7   4  10          9.05         11.12         2.63 o                         
  -6   4  10          8.68         10.60         2.12 o                         
  -5   4  10         27.63         31.79         2.45 o                         
  -4   4  10          2.85          1.78         2.37 o                         
  -3   4  10          1.39         -0.99         1.87 o                         
  -2   4  10         28.31         24.92         2.23 o                         
  -1   4  10          1.58          2.66         2.71 o                         
   0   4  10          4.47          2.88         3.01 o                         
  -7   5  10          0.28         -0.69         2.46 o                         
  -6   5  10         30.56         29.51         2.59 o                         
  -5   5  10          0.42         -2.05         2.05 o                         
  -4   5  10         25.44         24.38         2.59 o                         
  -3   5  10         23.21         27.19         2.52 o                         
  -2   5  10         11.24          3.63         2.63 o                         
  -1   5  10         36.37         49.95         5.51 o                         
  -5   6  10          1.49          1.45         3.22 o                         
  -4   6  10          0.71          0.48         3.03 o                         
  -1  -8  11          2.36          4.58         3.07 o                         
   0  -8  11          0.19          4.15         2.70 o                         
   1  -8  11          0.21          5.15         2.28 o                         
   2  -8  11          0.56          6.49         2.71 o                         
   3  -8  11          0.60         -1.37         3.91 o                         
  -2  -7  11          0.01         -2.03         2.03 o                         
  -1  -7  11          7.13          8.24         1.64 o                         
   0  -7  11         21.21         26.87         2.03 o                         
   1  -7  11         40.85         47.19         2.91 o                         
   2  -7  11          1.94          5.20         2.43 o                         
   3  -7  11         19.55         24.69         2.81 o                         
   4  -7  11          0.18         -3.26         3.26 o                         
  -4  -6  11          5.86          4.43         2.51 o                         
  -3  -6  11         15.00         18.88         2.76 o                         
  -2  -6  11          4.54          2.90         1.67 o                         
  -1  -6  11          0.03         -0.47         1.66 o                         
   0  -6  11         53.37         55.98         3.12 o                         
   1  -6  11          4.35          4.95         2.02 o                         
   2  -6  11          0.01          0.82         2.98 o                         
   3  -6  11         16.60         19.62         2.45 o                         
   4  -6  11          1.49         -0.18         3.16 o                         
  -5  -5  11         10.67         13.09         4.13 o                         
  -4  -5  11          0.70         -0.53         2.16 o                         
  -3  -5  11         24.50         30.76         2.94 o                         
  -2  -5  11          0.08          1.28         2.57 o                         
  -1  -5  11          5.69          7.11         0.83 o                         
   0  -5  11         14.37         16.62         1.31 o                         
   1  -5  11          2.00          3.19         1.54 o                         
   2  -5  11         10.50         11.58         1.80 o                         
   3  -5  11         37.33         41.65         2.92 o                         
   4  -5  11          1.15         -0.77         2.78 o                         
   5  -5  11         22.55         20.65         6.64 o                         
  -5  -4  11          6.39          8.25         3.62 o                         
  -4  -4  11         40.77         41.86         3.76 o                         
  -3  -4  11         27.01         27.28         2.48 o                         
  -2  -4  11         58.18         57.52         2.96 o                         
  -1  -4  11         84.60         84.47         3.52 o                         
   0  -4  11         58.22         55.37         2.01 o                         
   1  -4  11         43.79         41.94         2.35 o                         
   2  -4  11          4.44          6.35         1.79 o                         
   3  -4  11         50.47         47.31         3.16 o                         
   4  -4  11          1.53         -1.47         3.29 o                         
   5  -4  11         26.79         36.82         8.66 o                         
  -6  -3  11         17.12         28.74         6.44 o                         
  -5  -3  11          2.60          4.34         2.28 o                         
  -4  -3  11          8.85          9.70         2.28 o                         
  -3  -3  11          6.66          6.78         2.62 o                         
  -2  -3  11          7.48          8.62         2.36 o                         
  -1  -3  11          8.96         11.64         1.89 o                         
   0  -3  11         68.57         64.83         1.95 o                         
   1  -3  11          1.93          3.04         1.56 o                         
   2  -3  11         48.72         49.76         2.98 o                         
   3  -3  11         10.57          3.11         3.17 o                         
   4  -3  11         17.39         13.15         3.78 o                         
  -7  -2  11         23.14         38.51         6.95 o                         
  -6  -2  11          6.63          3.08         2.30 o                         
  -5  -2  11         26.80         31.02         3.56 o                         
  -4  -2  11         13.48         14.35         2.20 o                         
  -3  -2  11         11.06         11.12         2.05 o                         
  -2  -2  11         31.02         38.31         2.66 o                         
  -1  -2  11         58.97         67.23         3.66 o                         
   0  -2  11          0.86         -0.29         1.32 o                         
   1  -2  11         26.69         26.43         1.84 o                         
   2  -2  11         12.28          8.78         2.05 o                         
   3  -2  11          0.42          1.98         2.52 o                         
   4  -2  11          1.76          3.23         3.11 o                         
  -7  -1  11          2.78          1.14         4.34 o                         
  -6  -1  11          9.14          6.56         2.37 o                         
  -5  -1  11          0.16         -0.10         2.11 o                         
  -4  -1  11          3.84          2.76         2.38 o                         
  -3  -1  11        154.28        157.54         3.91 o                         
  -2  -1  11         71.30         61.14         2.94 o                         
  -1  -1  11        132.93        125.10         2.14 o                         
   0  -1  11          0.93          0.60         0.94 o                         
   1  -1  11         90.41         86.64         3.48 o                         
   2  -1  11          4.55          2.78         2.67 o                         
   3  -1  11          4.47          6.24         2.57 o                         
   4  -1  11          0.64          6.48         3.03 o                         
  -7   0  11        123.52        138.68         7.15 o                         
  -6   0  11        221.82        230.09        13.05 o                         
  -5   0  11        321.59        327.43         5.76 o                         
  -4   0  11         59.56         62.39         4.67 o                         
  -3   0  11        825.40        841.56        10.99 o                         
  -2   0  11         39.80         44.78         2.70 o                         
  -1   0  11        132.38        124.45         3.50 o                         
   0   0  11         22.12         16.88         1.50 o                         
   1   0  11         22.54         24.37         1.67 o                         
   2   0  11          1.39         -1.91         2.03 o                         
   3   0  11          1.63          1.66         2.29 o                         
  -7   1  11         67.35         76.09         6.81 o                         
  -6   1  11         15.23         19.01         3.24 o                         
  -5   1  11         73.64         78.16         6.30 o                         
  -4   1  11          0.42          0.03         2.29 o                         
  -3   1  11          5.90          5.28         1.05 o                         
  -2   1  11          7.04          4.69         1.15 o                         
  -1   1  11         78.17         83.69         2.36 o                         
   0   1  11          6.35          5.73         1.67 o                         
   1   1  11         24.28         22.09         2.31 o                         
   2   1  11          5.08          2.77         2.00 o                         
  -7   2  11         27.88         27.24         1.74 o                         
  -6   2  11         43.02         48.02         2.96 o                         
  -5   2  11         27.01         29.44         1.57 o                         
  -4   2  11         53.07         53.14         2.34 o                         
  -3   2  11          3.94          4.46         1.38 o                         
  -2   2  11          0.20         -0.35         1.51 o                         
  -1   2  11          1.98          3.13         1.61 o                         
   0   2  11          4.57          2.69         1.75 o                         
   1   2  11          2.47          1.77         2.08 o                         
  -7   3  11         30.73         29.15         2.05 o                         
  -6   3  11          3.55          4.22         1.58 o                         
  -5   3  11         53.60         52.16         4.49 o                         
  -4   3  11          5.16          6.89         1.66 o                         
  -3   3  11         73.36         86.57         3.28 o                         
  -2   3  11          0.00          0.60         1.85 o                         
  -1   3  11         56.13         66.71         3.39 o                         
   0   3  11          2.86         -0.01         2.39 o                         
  -7   4  11          0.75          3.80         3.43 o                         
  -6   4  11          5.11          6.88         2.38 o                         
  -5   4  11          0.20         -1.23         2.08 o                         
  -4   4  11         16.17         19.88         2.39 o                         
  -3   4  11         38.00         39.71         2.51 o                         
  -2   4  11         14.59         13.59         2.46 o                         
  -1   4  11         58.40         47.38         4.60 o                         
  -5   5  11         25.69         31.08         3.68 o                         
  -4   5  11          2.61          7.20         2.75 o                         
  -3   5  11          6.31         15.00         3.13 o                         
  -1  -7  12          0.02          1.21         1.84 o                         
   0  -7  12          1.24         -0.10         1.94 o                         
   1  -7  12          4.10          7.85         2.90 o                         
   2  -7  12          6.45          7.88         2.65 o                         
   3  -7  12          2.32          4.40         4.44 o                         
  -3  -6  12          2.88          2.68         3.24 o                         
  -2  -6  12          1.49          4.33         4.13 o                         
  -1  -6  12          2.87          3.08         1.10 o                         
   0  -6  12          8.51          5.98         1.55 o                         
   1  -6  12          7.43          1.91         2.08 o                         
   2  -6  12          7.05          2.53         2.12 o                         
   3  -6  12          2.00          6.02         2.68 o                         
  -4  -5  12         12.82         16.20         3.73 o                         
  -3  -5  12         19.80         18.63         3.23 o                         
  -2  -5  12         20.72         22.09         4.05 o                         
  -1  -5  12          1.65          3.43         2.78 o                         
   0  -5  12         19.82         22.47         1.32 o                         
   1  -5  12          8.00         19.60         2.40 o                         
   2  -5  12          0.00         -2.33         2.33 o                         
   3  -5  12          1.59          4.07         2.41 o                         
  -5  -4  12         12.13          9.76         3.74 o                         
  -4  -4  12         11.02          9.54         3.23 o                         
  -3  -4  12         20.93         26.92         3.22 o                         
  -2  -4  12         84.65         83.26         6.19 o                         
  -1  -4  12         94.62         89.56         4.30 o                         
   0  -4  12         30.78         28.26         1.54 o                         
   1  -4  12          9.98          5.72         3.09 o                         
   2  -4  12         21.60         23.52         3.00 o                         
   3  -4  12          0.67         -3.05         3.05 o                         
   4  -4  12          1.16         -5.04         7.88 o                         
  -6  -3  12          8.60          0.25         5.09 o                         
  -5  -3  12         23.71         28.36         4.07 o                         
  -4  -3  12         30.81         30.10         3.09 o                         
  -3  -3  12         52.96         49.33         3.28 o                         
  -2  -3  12         13.08         15.53         2.31 o                         
  -1  -3  12        182.14        185.90         4.41 o                         
   0  -3  12          1.30          5.96         1.24 o                         
   1  -3  12          2.61          4.86         2.49 o                         
   2  -3  12         10.87          9.98         3.31 o                         
   3  -3  12          0.92          8.52         4.82 o                         
  -6  -2  12         10.67         12.86         4.57 o                         
  -5  -2  12         64.03         72.09         4.28 o                         
  -4  -2  12         39.58         38.66         3.21 o                         
  -3  -2  12         28.88         26.37         2.64 o                         
  -2  -2  12        112.91        110.86         3.81 o                         
  -1  -2  12         23.27         23.52         2.25 o                         
   0  -2  12          0.64         -0.35         1.23 o                         
   1  -2  12         16.53         23.51         2.33 o                         
   2  -2  12          1.78          3.05         3.17 o                         
   3  -2  12          1.06          3.77         4.94 o                         
  -6  -1  12         14.11         12.97         2.88 o                         
  -5  -1  12          3.92          3.35         2.78 o                         
  -4  -1  12         19.01         16.68         2.88 o                         
  -3  -1  12          0.18          1.82         2.18 o                         
  -2  -1  12         10.97          7.33         2.91 o                         
  -1  -1  12          0.89          2.32         0.89 o                         
   0  -1  12         34.70         33.19         2.09 o                         
   1  -1  12          3.78          2.82         2.29 o                         
   2  -1  12          1.32          6.69         3.21 o                         
   3  -1  12          0.08          6.59         3.72 o                         
  -7   0  12          1.56          8.08         3.96 o                         
  -6   0  12          3.04          2.52         2.64 o                         
  -5   0  12         25.48         34.01         3.04 o                         
  -4   0  12          0.64          1.06         2.31 o                         
  -3   0  12         51.09         52.32         3.22 o                         
  -2   0  12         10.87         10.11         0.99 o                         
  -1   0  12          2.98          4.28         1.72 o                         
   0   0  12         23.86         21.47         1.65 o                         
   1   0  12          7.59          9.32         2.25 o                         
   2   0  12          0.21          3.96         2.55 o                         
  -7   1  12         23.02         12.80         4.48 o                         
  -6   1  12          3.85         -0.45         3.03 o                         
  -5   1  12          0.00         -2.25         2.65 o                         
  -4   1  12          5.53          1.45         2.98 o                         
  -3   1  12          5.08          7.20         1.21 o                         
  -2   1  12          1.10          0.35         1.68 o                         
  -1   1  12         32.02         33.07         2.02 o                         
   0   1  12          0.52          1.30         1.78 o                         
   1   1  12          4.88          2.00         2.01 o                         
  -6   2  12          2.63          8.55         8.09 o                         
  -5   2  12          9.78          6.33         1.19 o                         
  -4   2  12         74.78         79.69         4.38 o                         
  -3   2  12          0.53          1.52         1.42 o                         
  -2   2  12          2.71         -1.07         1.62 o                         
  -1   2  12         21.31         16.34         2.30 o                         
   0   2  12          5.42          5.00         2.20 o                         
  -6   3  12         23.58         35.93         5.64 o                         
  -5   3  12          3.32         -1.45         1.79 o                         
  -4   3  12          0.43          4.44         2.99 o                         
  -3   3  12          8.49         10.95         1.94 o                         
  -2   3  12          5.38          4.03         2.30 o                         
  -1   3  12          2.62          1.86         2.93 o                         
  -4   4  12          1.23          4.69         3.32 o                         
  -3   4  12          0.55         -6.17         6.17 o                         
  -2  -6  13         24.57         26.81         3.92 o                         
  -1  -6  13          0.63          6.02         3.70 o                         
   0  -6  13         89.64         92.15         3.87 o                         
   1  -6  13          0.01          5.55         2.31 o                         
   2  -6  13          1.18          9.69         8.01 o                         
  -3  -5  13          0.43          9.26         4.07 o                         
  -2  -5  13          9.90         12.62         3.54 o                         
  -1  -5  13          1.65          1.90         3.04 o                         
   0  -5  13         32.31         29.93         1.58 o                         
   1  -5  13          1.69          4.28         2.07 o                         
   2  -5  13          2.30          9.41         4.18 o                         
  -4  -4  13          5.89          5.91         3.45 o                         
  -3  -4  13          5.19          7.60         6.19 o                         
  -2  -4  13          0.05         -2.26         3.10 o                         
  -1  -4  13          0.00         -1.75         2.56 o                         
   0  -4  13          4.45          4.56         1.65 o                         
   1  -4  13         19.54         22.88         1.97 o                         
   2  -4  13         26.65         30.41         3.07 o                         
  -5  -3  13          0.02          4.70         3.62 o                         
  -4  -3  13          9.23         11.27         3.68 o                         
  -3  -3  13          0.11         -3.33         3.33 o                         
  -2  -3  13         11.63          6.22         3.12 o                         
  -1  -3  13          2.20          5.97         2.34 o                         
   0  -3  13         12.08          9.24         1.43 o                         
   1  -3  13          0.18         -1.89         1.89 o                         
   2  -3  13         22.70         18.58         3.16 o                         
  -5  -2  13          0.05          0.13         3.93 o                         
  -4  -2  13          3.04         -0.52         3.20 o                         
  -3  -2  13          7.93          6.50         3.33 o                         
  -2  -2  13         15.18         12.62         2.70 o                         
  -1  -2  13         19.32         20.69         2.33 o                         
   0  -2  13          8.56         10.72         2.79 o                         
   1  -2  13         17.89         19.30         3.71 o                         
   2  -2  13         38.23         51.69         5.94 o                         
  -5  -1  13          3.42          5.12         5.38 o                         
  -4  -1  13          1.00          6.30         3.25 o                         
  -3  -1  13         58.91         67.73         7.37 o                         
  -2  -1  13          0.06          1.20         2.50 o                         
  -1  -1  13         26.46         32.45         1.56 o                         
   0  -1  13         19.90         22.23         2.44 o                         
   1  -1  13         42.71         46.11         3.75 o                         
  -6   0  13          0.02         -1.65         4.51 o                         
  -5   0  13         16.62         12.95         3.18 o                         
  -4   0  13          0.22         -3.73         3.73 o                         
  -3   0  13         28.81         30.42         3.25 o                         
  -2   0  13         19.05         18.87         1.67 o                         
  -1   0  13          0.89          0.05         1.31 o                         
   0   0  13          1.30          0.16         1.98 o                         
   1   0  13          1.18         -0.11         2.44 o                         
  -5   1  13          0.01         -0.34         4.85 o                         
  -4   1  13         21.48         21.66         4.08 o                         
  -3   1  13          1.24         -0.12         1.45 o                         
  -2   1  13          0.13          2.80         1.55 o                         
  -1   1  13         36.80         36.93         2.82 o                         
   0   1  13          3.90         10.07         2.53 o                         
  -5   2  13          1.03          5.07         8.85 o                         
  -4   2  13          9.48          8.96         1.78 o                         
  -3   2  13          4.97          3.32         3.46 o                         
  -2   2  13          8.75          6.19         2.82 o                         
  -2  -4  14          5.12          3.04         6.71 o                         
  -1  -4  14         31.27         27.90         5.15 o                         
   0  -4  14          6.87         10.70         4.07 o                         
  -3  -3  14          3.31         -0.64         7.17 o                         
  -2  -3  14          9.42          7.39         3.62 o                         
  -1  -3  14          6.48          6.96         5.33 o                         
   0  -3  14          3.05          4.22         2.06 o                         
  -4  -2  14          4.11         11.05         4.02 o                         
  -3  -2  14          0.20          6.80         5.53 o                         
  -2  -2  14         83.38        104.03         8.37 o                         
  -1  -2  14          8.55          7.08         4.36 o                         
   0  -2  14         30.79         41.67         3.11 o                         
  -4  -1  14          0.05          6.31         5.62 o                         
  -3  -1  14          4.34         13.98         4.03 o                         
  -2  -1  14          0.52          6.87         3.19 o                         
  -1  -1  14         39.81         46.21         2.52 o                         
  -4   0  14          0.04         -3.92         3.92 o                         
  -3   0  14          1.53          7.11         3.03 o                         
  -2   0  14          0.91          0.96         2.98 o                         
                                                                                
